# Supplementary material for: Multiple parameters shape the 3D chromatin structure of single nuclei at the doc locus in Drosophila
Source: Nat Commun. 2022 Sep 14;13:5375. doi: 10.1038/s41467-022-32973-y (PMC9474875; doi:10.1038/s41467-022-32973-y)
Supplement: Supplementary file 4 — Supplementary Data 1 [file 41467_2022_32973_MOESM4_ESM.xlsx]

## Sheet: Supplementary_Data_1
SUPPLEMENTARY DATA 1. List of sequence of imaging (io) and adapter oligos used in this study.
Low-Res library
Name	Sequence (5’ >>> 3’)
io_RT1	CACACGCTCTTCCGTTCTATGCGACGTCGGTG/iThioMC6-D//3AlexF647N/
io_RT2	GCGATCATTGGGCACAACGTCCGCTCTTGGTC/iThioMC6-D//3AlexF647N/
io_RT3	GACCAAGAGCGGACGTTGTGCCCAATGATCGC/iThioMC6-D//3AlexF647N/
io_RT22	AGAACGATCCAGCGAGATCAAGTGGAGCTGCG/iThioMC6-D//3AlexF647N/
io_RT23	CATTGCCGTATGGGCTAGGATGACCTGGCTCG/iThioMC6-D//3AlexF647N/
io_RT24	GCATTCACCCTTGCACGATACCGAGCCACACC/iThioMC6-D//3AlexF647N/
io_RT7	CGCAACGCTTGGGACGGTTCCAATCGGATC/iThioMC6-D//3AlexF647N/
io_RT8	CGAATGCTCTGGCCTCGAACGAACGATAGC/iThioMC6-D//3AlexF647N/
io_RT9	ACAAATCCGACCAGATCGGACGATCATGGG/iThioMC6-D//3AlexF647N/
io_RT10	CAAGTATGCAGCGCGATTGACCGTCTCGTT/iThioMC6-D//3AlexF647N/
io_RT11	AAGTCGTACGCCGATGCGCAGCAATTCACT/iThioMC6-D//3AlexF647N/
io_RT12	CGAAACATCGGCCACGGTCCCGTTGAACTT/iThioMC6-D//3AlexF647N/
io_RT13	ACGAATCCACCGTCCAGCGCGTCAAACAGA/iThioMC6-D//3AlexF647N/
io_RT14	CGCGAAATCCCCGTAACGAGCGTCCCTTGC/iThioMC6-D//3AlexF647N/
io_RT15	GCATGAGTTGCCTGGCGTTGCGACGACTAA/iThioMC6-D//3AlexF647N/
io_RT16	CCGTCGTCTCCGGTCCACCGTTGCGCTTAC/iThioMC6-D//3AlexF647N/
io_RT17	GGCCAATGGCCCAGGTCCGTCACGCAATTT/iThioMC6-D//3AlexF647N/
io_RT18	TTGATCGAATCGGAGCGTAGCGGAATCTGC/iThioMC6-D//3AlexF647N/
io_RT19	CGCGCGGATCCGCTTGTCGGGAACGGATAC/iThioMC6-D//3AlexF647N/
io_RT20	GCCTCGATTACGACGGATGTAATTCGGCCG/iThioMC6-D//3AlexF647N/
io_fiducial	TTGTGTATCCCGCCGGATCTTTGAATCAAC/3RhodRd-XN/
High-Res library
Name	Sequence (5’ >>> 3’)
adapter_RT25	ACCGAGCAGGTTAGTTGACGatgatccacgCACCGACGTCGCATAGAACGGAAGAGCGTGTG
adapter_RT26	ACGCTCGACAAGAACAGGACtagacgcaccCACCGACGTCGCATAGAACGGAAGAGCGTGTG
adapter_RT27	CGGCCGGTTGGTCTACGGATactcgtttaaCACCGACGTCGCATAGAACGGAAGAGCGTGTG
adapter_RT28	GTCTGGAACGACGGATTCAGgggtactcgcCACCGACGTCGCATAGAACGGAAGAGCGTGTG
adapter_RT29	CGGTGCGGTGGGATGGATAAaacatcggatCACCGACGTCGCATAGAACGGAAGAGCGTGTG
adapter_RT30	CGTTCGTACCGCGTACTTCGagacgacgcaCACCGACGTCGCATAGAACGGAAGAGCGTGTG
adapter_RT31	AGTGCGCACGAGTTGAACTGtttgctcgcaCACCGACGTCGCATAGAACGGAAGAGCGTGTG
adapter_RT32	TCGCCGCGTTTAGACGGGCTccaatgtaccCACCGACGTCGCATAGAACGGAAGAGCGTGTG
adapter_RT33	CGCGGCGTGAATATCGCGGCagtttccataCACCGACGTCGCATAGAACGGAAGAGCGTGTG
adapter_RT34	TACGGGCCCAGACGTTTCATgctacagcgtCACCGACGTCGCATAGAACGGAAGAGCGTGTG
adapter_RT35	GTGTCCGCCAGTACCGTGAGtttatcgtgcCACCGACGTCGCATAGAACGGAAGAGCGTGTG
adapter_RT36	CGATTAGCGCTCGTGCGCGAttaggtccggCACCGACGTCGCATAGAACGGAAGAGCGTGTG
adapter_RT37	CCGTATCCCTGGCGCGGACTcgtgcgggaaCACCGACGTCGCATAGAACGGAAGAGCGTGTG
adapter_RT38	ACGTAAGGCAGCTTGCGTTAaatccggcgtCACCGACGTCGCATAGAACGGAAGAGCGTGTG
adapter_RT39	CCGTCGCCACGCGGACGCAAgggcgtataaCACCGACGTCGCATAGAACGGAAGAGCGTGTG
adapter_RT40	TACGAGCCCTCTTGGACGGGgcgggattcgCACCGACGTCGCATAGAACGGAAGAGCGTGTG
adapter_RT41	ACGCGCCTTTTACTTAATCGagaagatcgcCACCGACGTCGCATAGAACGGAAGAGCGTGTG
adapter_RT42	CTCGGAGCGTTACTGCGGGCctttgttcggCACCGACGTCGCATAGAACGGAAGAGCGTGTG
adapter_RT43	ATCGGGCCCTTTTGTCTGACtaattccggtCACCGACGTCGCATAGAACGGAAGAGCGTGTG
adapter_RT44	CGTCGCGATACTGGTGTAAGcgtgagaatgCACCGACGTCGCATAGAACGGAAGAGCGTGTG
adapter_fiducial	AATCTTAGCGTGTCCATTGCccgcaggaccAGATCCGGCGGGATACACAA
io_RT_all	CACACGCTCTTCCGTTCTATGCGACGTCGGTG/iThioMC6-D//3AlexF647N/
io_fiducial	TTGTGTATCCCGCCGGATCTTTGAATCAAC/3RhodRd-XN/
