# Supplementary material for: Multiple parameters shape the 3D chromatin structure of single nuclei at the doc locus in Drosophila
Source: Nat Commun. 2022 Sep 14;13:5375. doi: 10.1038/s41467-022-32973-y (PMC9474875; doi:10.1038/s41467-022-32973-y)
Supplement: Supplementary file 5 — Supplementary Data 2 [file 41467_2022_32973_MOESM5_ESM.xlsx]

## Sheet: Supplementary_Data_2
SUPPLEMENTARY DATA 2. List of sequences of primary Hi-M probes.
Low-Res docTAD
Forward priming region	Readout region	Genome homology region	Readout region	Reverse priming region
Barcode 1
GACTGGTACTCGCGTGACTTG	CACCGACGTCGCATAGAACGGAAGAGCGTGTG	GTAATTACACAAGTAAACAGATCTAAAATCAGAGGCGTGGCA	CACCGACGTCGCATAGAACGGAAGAGCGTGTG	CCAGTCCAGAGGTGTCCCTAC
GACTGGTACTCGCGTGACTTG	CACCGACGTCGCATAGAACGGAAGAGCGTGTG	AGTACACAAAGCTCAATGTTCAAAGCAAGTTGTTCCTTTTCG	CACCGACGTCGCATAGAACGGAAGAGCGTGTG	CCAGTCCAGAGGTGTCCCTAC
GACTGGTACTCGCGTGACTTG	CACCGACGTCGCATAGAACGGAAGAGCGTGTG	CCTTTTCCATAGAGTGTGCAGTTTGTTCAGATACATGTTAAT	CACCGACGTCGCATAGAACGGAAGAGCGTGTG	CCAGTCCAGAGGTGTCCCTAC
GACTGGTACTCGCGTGACTTG	CACCGACGTCGCATAGAACGGAAGAGCGTGTG	GGATATTTGCATACGAATCGAGCAATTGCTAAACACAACTAA	CACCGACGTCGCATAGAACGGAAGAGCGTGTG	CCAGTCCAGAGGTGTCCCTAC
GACTGGTACTCGCGTGACTTG	CACCGACGTCGCATAGAACGGAAGAGCGTGTG	TCCATGCCGAATCCAACTAGACTTGTGTGCCATATAAATGCG	CACCGACGTCGCATAGAACGGAAGAGCGTGTG	CCAGTCCAGAGGTGTCCCTAC
GACTGGTACTCGCGTGACTTG	CACCGACGTCGCATAGAACGGAAGAGCGTGTG	GCACCTCTCCTTCTAGCTTTTCCAAATTTGATGCTCATCGAA	CACCGACGTCGCATAGAACGGAAGAGCGTGTG	CCAGTCCAGAGGTGTCCCTAC
GACTGGTACTCGCGTGACTTG	CACCGACGTCGCATAGAACGGAAGAGCGTGTG	TAACAACTTTACAAACCAGAAGCGAACCGTGAAACCCTTGAA	CACCGACGTCGCATAGAACGGAAGAGCGTGTG	CCAGTCCAGAGGTGTCCCTAC
GACTGGTACTCGCGTGACTTG	CACCGACGTCGCATAGAACGGAAGAGCGTGTG	TATTGTGCCGGCGAGCTGGTTGAACTATGTATAATTATTATT	CACCGACGTCGCATAGAACGGAAGAGCGTGTG	CCAGTCCAGAGGTGTCCCTAC
GACTGGTACTCGCGTGACTTG	CACCGACGTCGCATAGAACGGAAGAGCGTGTG	CGCCGCACACAAATTGGCATATAGGCATATATACATACATAT	CACCGACGTCGCATAGAACGGAAGAGCGTGTG	CCAGTCCAGAGGTGTCCCTAC
GACTGGTACTCGCGTGACTTG	CACCGACGTCGCATAGAACGGAAGAGCGTGTG	TATATGCTAGTGCGTAAACGTAACGATTAGCGCGTAATGTGT	CACCGACGTCGCATAGAACGGAAGAGCGTGTG	CCAGTCCAGAGGTGTCCCTAC
GACTGGTACTCGCGTGACTTG	CACCGACGTCGCATAGAACGGAAGAGCGTGTG	GAAATATGCATTAAAACGAGTATGGCGCCAGCGATAAGAATG	CACCGACGTCGCATAGAACGGAAGAGCGTGTG	CCAGTCCAGAGGTGTCCCTAC
GACTGGTACTCGCGTGACTTG	CACCGACGTCGCATAGAACGGAAGAGCGTGTG	CACAGTTCGCAAATTTGCAATTTCAATCGAAACTAATGTTGC	CACCGACGTCGCATAGAACGGAAGAGCGTGTG	CCAGTCCAGAGGTGTCCCTAC
GACTGGTACTCGCGTGACTTG	CACCGACGTCGCATAGAACGGAAGAGCGTGTG	ATTCAGCTAATTAGAGTTCACAGAGCACTTGGATTTCTTCTT	CACCGACGTCGCATAGAACGGAAGAGCGTGTG	CCAGTCCAGAGGTGTCCCTAC
GACTGGTACTCGCGTGACTTG	CACCGACGTCGCATAGAACGGAAGAGCGTGTG	GCGAAATGCATACGAATGGAATTTAGTTGAGTAAACGCACGG	CACCGACGTCGCATAGAACGGAAGAGCGTGTG	CCAGTCCAGAGGTGTCCCTAC
GACTGGTACTCGCGTGACTTG	CACCGACGTCGCATAGAACGGAAGAGCGTGTG	GAACTGAACGAATGCGAACAATTTTGAAATTGATCAATTGGG	CACCGACGTCGCATAGAACGGAAGAGCGTGTG	CCAGTCCAGAGGTGTCCCTAC
GACTGGTACTCGCGTGACTTG	CACCGACGTCGCATAGAACGGAAGAGCGTGTG	ACGTAAAGGATATAAATCTGTTAGCTGTAGCTCAGTGAATGT	CACCGACGTCGCATAGAACGGAAGAGCGTGTG	CCAGTCCAGAGGTGTCCCTAC
GACTGGTACTCGCGTGACTTG	CACCGACGTCGCATAGAACGGAAGAGCGTGTG	AAGACCTTCCTTTCGGAATTCTGCAAGTGCGACGATGATGGC	CACCGACGTCGCATAGAACGGAAGAGCGTGTG	CCAGTCCAGAGGTGTCCCTAC
GACTGGTACTCGCGTGACTTG	CACCGACGTCGCATAGAACGGAAGAGCGTGTG	GTCTTTATCTTGGACGAAGCATCAAACATTCAATGTTTGTTG	CACCGACGTCGCATAGAACGGAAGAGCGTGTG	CCAGTCCAGAGGTGTCCCTAC
GACTGGTACTCGCGTGACTTG	CACCGACGTCGCATAGAACGGAAGAGCGTGTG	TGGCTCGACGAGATTATGCCCAAGACCGAGGTAAGTACAAAG	CACCGACGTCGCATAGAACGGAAGAGCGTGTG	CCAGTCCAGAGGTGTCCCTAC
GACTGGTACTCGCGTGACTTG	CACCGACGTCGCATAGAACGGAAGAGCGTGTG	GCAAGCAGCTGTACGCAATTTGTTGTTCATTGTTGAAAGTAC	CACCGACGTCGCATAGAACGGAAGAGCGTGTG	CCAGTCCAGAGGTGTCCCTAC
GACTGGTACTCGCGTGACTTG	CACCGACGTCGCATAGAACGGAAGAGCGTGTG	ATCTCACATCTCAATCTATAGTACCATCTCTAATCAAACGCG	CACCGACGTCGCATAGAACGGAAGAGCGTGTG	CCAGTCCAGAGGTGTCCCTAC
GACTGGTACTCGCGTGACTTG	CACCGACGTCGCATAGAACGGAAGAGCGTGTG	AGCAAATACTCTACATGTTTCCCGACATTAAAAGTACGTGTA	CACCGACGTCGCATAGAACGGAAGAGCGTGTG	CCAGTCCAGAGGTGTCCCTAC
GACTGGTACTCGCGTGACTTG	CACCGACGTCGCATAGAACGGAAGAGCGTGTG	CTTCCATCATATGAAGAAGTCAGAGTGGCAGCTCCGGACATG	CACCGACGTCGCATAGAACGGAAGAGCGTGTG	CCAGTCCAGAGGTGTCCCTAC
GACTGGTACTCGCGTGACTTG	CACCGACGTCGCATAGAACGGAAGAGCGTGTG	CTTGACTAGAATCGAATACACATGTGTAGAATTGCGGGTGGC	CACCGACGTCGCATAGAACGGAAGAGCGTGTG	CCAGTCCAGAGGTGTCCCTAC
GACTGGTACTCGCGTGACTTG	CACCGACGTCGCATAGAACGGAAGAGCGTGTG	TTCAAATTTAGCGCGTCTTAATTATGCAAGCAGGTGGCAACA	CACCGACGTCGCATAGAACGGAAGAGCGTGTG	CCAGTCCAGAGGTGTCCCTAC
GACTGGTACTCGCGTGACTTG	CACCGACGTCGCATAGAACGGAAGAGCGTGTG	GTAACGGCAGACAAGCGAAAATGAGAACTTTTGTAAATTTCA	CACCGACGTCGCATAGAACGGAAGAGCGTGTG	CCAGTCCAGAGGTGTCCCTAC
GACTGGTACTCGCGTGACTTG	CACCGACGTCGCATAGAACGGAAGAGCGTGTG	GTCCAAGAAGTTTATTGAAAGCGATACGCAATAGTGCTATGA	CACCGACGTCGCATAGAACGGAAGAGCGTGTG	CCAGTCCAGAGGTGTCCCTAC
GACTGGTACTCGCGTGACTTG	CACCGACGTCGCATAGAACGGAAGAGCGTGTG	AAATCTATTCGGAGATAACCAATGCGAATCGAAAATTGCACT	CACCGACGTCGCATAGAACGGAAGAGCGTGTG	CCAGTCCAGAGGTGTCCCTAC
GACTGGTACTCGCGTGACTTG	CACCGACGTCGCATAGAACGGAAGAGCGTGTG	AGCTCACGTGAGTTACCTCGTTTAAGTGCAACAATATTATAT	CACCGACGTCGCATAGAACGGAAGAGCGTGTG	CCAGTCCAGAGGTGTCCCTAC
GACTGGTACTCGCGTGACTTG	CACCGACGTCGCATAGAACGGAAGAGCGTGTG	TTCGCTCAGATGATTCAGGGTTTGCTCTCGGAGACATTCCTT	CACCGACGTCGCATAGAACGGAAGAGCGTGTG	CCAGTCCAGAGGTGTCCCTAC
GACTGGTACTCGCGTGACTTG	CACCGACGTCGCATAGAACGGAAGAGCGTGTG	ACATTGTGGTCTCTGGAGTGTTCTTGCCACTAATGCGCACAG	CACCGACGTCGCATAGAACGGAAGAGCGTGTG	CCAGTCCAGAGGTGTCCCTAC
GACTGGTACTCGCGTGACTTG	CACCGACGTCGCATAGAACGGAAGAGCGTGTG	TGCCCGTGGGCCACATTCCGCGCAGCATGACCATCATGTGCA	CACCGACGTCGCATAGAACGGAAGAGCGTGTG	CCAGTCCAGAGGTGTCCCTAC
GACTGGTACTCGCGTGACTTG	CACCGACGTCGCATAGAACGGAAGAGCGTGTG	CGTCAAGTTCCAGGAGGTCAAAATGCAGGAGCACAGCGACCA	CACCGACGTCGCATAGAACGGAAGAGCGTGTG	CCAGTCCAGAGGTGTCCCTAC
GACTGGTACTCGCGTGACTTG	CACCGACGTCGCATAGAACGGAAGAGCGTGTG	CCGAGTGAACAAAGCGGGAGGTCGTCTGTATCTGCAGACCCG	CACCGACGTCGCATAGAACGGAAGAGCGTGTG	CCAGTCCAGAGGTGTCCCTAC
GACTGGTACTCGCGTGACTTG	CACCGACGTCGCATAGAACGGAAGAGCGTGTG	TCGCTATCCTTCACGCCCGTGCACGATTGCCCGTCGGATGAT	CACCGACGTCGCATAGAACGGAAGAGCGTGTG	CCAGTCCAGAGGTGTCCCTAC
GACTGGTACTCGCGTGACTTG	CACCGACGTCGCATAGAACGGAAGAGCGTGTG	ACACATGCGATCGCTGTGGCTCGGAGACGTATCAGCCAGTTA	CACCGACGTCGCATAGAACGGAAGAGCGTGTG	CCAGTCCAGAGGTGTCCCTAC
GACTGGTACTCGCGTGACTTG	CACCGACGTCGCATAGAACGGAAGAGCGTGTG	TACACGCTGCACGGAGGTTAAGCCCATGATGGTGGTTGCCAC	CACCGACGTCGCATAGAACGGAAGAGCGTGTG	CCAGTCCAGAGGTGTCCCTAC
GACTGGTACTCGCGTGACTTG	CACCGACGTCGCATAGAACGGAAGAGCGTGTG	AAGGCCCAGCACATTGGTAAACTGGTCACCGTTCGCGGCATT	CACCGACGTCGCATAGAACGGAAGAGCGTGTG	CCAGTCCAGAGGTGTCCCTAC
GACTGGTACTCGCGTGACTTG	CACCGACGTCGCATAGAACGGAAGAGCGTGTG	TCAAACCACTGTCCACAGAGAAGGCGCACTCTATTCGCGAGG	CACCGACGTCGCATAGAACGGAAGAGCGTGTG	CCAGTCCAGAGGTGTCCCTAC
GACTGGTACTCGCGTGACTTG	CACCGACGTCGCATAGAACGGAAGAGCGTGTG	CACCAGGAATCCCATGGAACAGCGCGATGAGCGGAACTCTTT	CACCGACGTCGCATAGAACGGAAGAGCGTGTG	CCAGTCCAGAGGTGTCCCTAC
GACTGGTACTCGCGTGACTTG	CACCGACGTCGCATAGAACGGAAGAGCGTGTG	GCTCTGGATGTGTACATTGAGCACCGCCTGATGATGGAGTCC	CACCGACGTCGCATAGAACGGAAGAGCGTGTG	CCAGTCCAGAGGTGTCCCTAC
GACTGGTACTCGCGTGACTTG	CACCGACGTCGCATAGAACGGAAGAGCGTGTG	GCGATGTAATTGCTGAACTCCTGCCCAGCTACAAACAGCAGG	CACCGACGTCGCATAGAACGGAAGAGCGTGTG	CCAGTCCAGAGGTGTCCCTAC
GACTGGTACTCGCGTGACTTG	CACCGACGTCGCATAGAACGGAAGAGCGTGTG	GGAGGCGGTGGTCGACAATTGTCGGCGATACACGTCCATATT	CACCGACGTCGCATAGAACGGAAGAGCGTGTG	CCAGTCCAGAGGTGTCCCTAC
GACTGGTACTCGCGTGACTTG	CACCGACGTCGCATAGAACGGAAGAGCGTGTG	ACCATCGATCTGGATGATCTGGCGGAATTCAATGAAAGTCTC	CACCGACGTCGCATAGAACGGAAGAGCGTGTG	CCAGTCCAGAGGTGTCCCTAC
GACTGGTACTCGCGTGACTTG	CACCGACGTCGCATAGAACGGAAGAGCGTGTG	GATCTCAGCTGGTGAAGTTGGCCCATCGAGAGCAAGTTCTGA	CACCGACGTCGCATAGAACGGAAGAGCGTGTG	CCAGTCCAGAGGTGTCCCTAC
Barcode 2
GACTGGTACTCGCGTGACTTG	GCGATCATTGGGCACAACGTCCGCTCTTGGTC	GACTCGCTGCTAAATCCGGAGAGAAGGACATCGGTGGCTATG	GCGATCATTGGGCACAACGTCCGCTCTTGGTC	CCAGTCCAGAGGTGTCCCTAC
GACTGGTACTCGCGTGACTTG	GCGATCATTGGGCACAACGTCCGCTCTTGGTC	GCAGGAAATTTGATGAATTGGGTATGAGAGCTGCACCCAGAA	GCGATCATTGGGCACAACGTCCGCTCTTGGTC	CCAGTCCAGAGGTGTCCCTAC
GACTGGTACTCGCGTGACTTG	GCGATCATTGGGCACAACGTCCGCTCTTGGTC	TCCACACTAACCGTGGTGGAAGCTTCTGCTGCCTCTTGTTCC	GCGATCATTGGGCACAACGTCCGCTCTTGGTC	CCAGTCCAGAGGTGTCCCTAC
GACTGGTACTCGCGTGACTTG	GCGATCATTGGGCACAACGTCCGCTCTTGGTC	CATCCACCAGCTGCTAATCCTGGAGGGTTTGGTCTCCTCCTC	GCGATCATTGGGCACAACGTCCGCTCTTGGTC	CCAGTCCAGAGGTGTCCCTAC
GACTGGTACTCGCGTGACTTG	GCGATCATTGGGCACAACGTCCGCTCTTGGTC	ATCCAAATCATCGTGGAACCTTAAAGCGTGTCGATTGGCATA	GCGATCATTGGGCACAACGTCCGCTCTTGGTC	CCAGTCCAGAGGTGTCCCTAC
GACTGGTACTCGCGTGACTTG	GCGATCATTGGGCACAACGTCCGCTCTTGGTC	TTAGTCCACCAGGTGAACTCTCGCTCCTCGACCAATTCGTGG	GCGATCATTGGGCACAACGTCCGCTCTTGGTC	CCAGTCCAGAGGTGTCCCTAC
GACTGGTACTCGCGTGACTTG	GCGATCATTGGGCACAACGTCCGCTCTTGGTC	AGTAGATAACCAGGCGGTGCTTGTGTTCGTGGCACATTTCGG	GCGATCATTGGGCACAACGTCCGCTCTTGGTC	CCAGTCCAGAGGTGTCCCTAC
GACTGGTACTCGCGTGACTTG	GCGATCATTGGGCACAACGTCCGCTCTTGGTC	ATCCTGGAGGTATCCAAACTGGGCCTGCTTCTCCAGCTCTTC	GCGATCATTGGGCACAACGTCCGCTCTTGGTC	CCAGTCCAGAGGTGTCCCTAC
GACTGGTACTCGCGTGACTTG	GCGATCATTGGGCACAACGTCCGCTCTTGGTC	AGCTTTAAGGTGGCATAGATATCTTCTTTGGGTGGACCATGC	GCGATCATTGGGCACAACGTCCGCTCTTGGTC	CCAGTCCAGAGGTGTCCCTAC
GACTGGTACTCGCGTGACTTG	GCGATCATTGGGCACAACGTCCGCTCTTGGTC	GCAAGAAATCGTTTTCGCTCCCGTTCCACAACAATGGATAAA	GCGATCATTGGGCACAACGTCCGCTCTTGGTC	CCAGTCCAGAGGTGTCCCTAC
GACTGGTACTCGCGTGACTTG	GCGATCATTGGGCACAACGTCCGCTCTTGGTC	GTTCAGGATTCAGCTGCCACAACATGGGCTCAATGTTGGCCC	GCGATCATTGGGCACAACGTCCGCTCTTGGTC	CCAGTCCAGAGGTGTCCCTAC
GACTGGTACTCGCGTGACTTG	GCGATCATTGGGCACAACGTCCGCTCTTGGTC	AACTTTGGCTTGGTGTATGTAAACGTGACAGAGGAAGTGTGT	GCGATCATTGGGCACAACGTCCGCTCTTGGTC	CCAGTCCAGAGGTGTCCCTAC
GACTGGTACTCGCGTGACTTG	GCGATCATTGGGCACAACGTCCGCTCTTGGTC	TGGTCGGCAAACAGGACTCTCAGATGTGAGTCACATATGTTC	GCGATCATTGGGCACAACGTCCGCTCTTGGTC	CCAGTCCAGAGGTGTCCCTAC
GACTGGTACTCGCGTGACTTG	GCGATCATTGGGCACAACGTCCGCTCTTGGTC	AAATTGGCGATAGGGTACCGGGAGACGTATACGTTTCACATG	GCGATCATTGGGCACAACGTCCGCTCTTGGTC	CCAGTCCAGAGGTGTCCCTAC
GACTGGTACTCGCGTGACTTG	GCGATCATTGGGCACAACGTCCGCTCTTGGTC	GCCTCCTGGTAGTGACACCCAGTTAAATGTGATCACAGCATT	GCGATCATTGGGCACAACGTCCGCTCTTGGTC	CCAGTCCAGAGGTGTCCCTAC
GACTGGTACTCGCGTGACTTG	GCGATCATTGGGCACAACGTCCGCTCTTGGTC	AATTCCAAGGAAAGTAGAGGAGGGTTCTTTAGATAGAGACCA	GCGATCATTGGGCACAACGTCCGCTCTTGGTC	CCAGTCCAGAGGTGTCCCTAC
GACTGGTACTCGCGTGACTTG	GCGATCATTGGGCACAACGTCCGCTCTTGGTC	CCATGCCCACAAGGTCTTCTGGTAGACTGCGTTCCGAATTAT	GCGATCATTGGGCACAACGTCCGCTCTTGGTC	CCAGTCCAGAGGTGTCCCTAC
GACTGGTACTCGCGTGACTTG	GCGATCATTGGGCACAACGTCCGCTCTTGGTC	ATCACTTGCCCGATCCTCGCTAATAACACTCATGGCCACGCT	GCGATCATTGGGCACAACGTCCGCTCTTGGTC	CCAGTCCAGAGGTGTCCCTAC
GACTGGTACTCGCGTGACTTG	GCGATCATTGGGCACAACGTCCGCTCTTGGTC	GGATTCTTTGAGCAACCGAATACTCCTGCATCCTCCCAATTG	GCGATCATTGGGCACAACGTCCGCTCTTGGTC	CCAGTCCAGAGGTGTCCCTAC
GACTGGTACTCGCGTGACTTG	GCGATCATTGGGCACAACGTCCGCTCTTGGTC	GTTCCTTTTCTAGCAATTGGCACCCATTTGAGAGGAGGTGGT	GCGATCATTGGGCACAACGTCCGCTCTTGGTC	CCAGTCCAGAGGTGTCCCTAC
GACTGGTACTCGCGTGACTTG	GCGATCATTGGGCACAACGTCCGCTCTTGGTC	AGATTTGAATGATCTCGGCTGACATCAAAACCTCTGCTTGTA	GCGATCATTGGGCACAACGTCCGCTCTTGGTC	CCAGTCCAGAGGTGTCCCTAC
GACTGGTACTCGCGTGACTTG	GCGATCATTGGGCACAACGTCCGCTCTTGGTC	TTACCAAGCTTACACAAAATTCTGCATAGTTGGCCTGATGGC	GCGATCATTGGGCACAACGTCCGCTCTTGGTC	CCAGTCCAGAGGTGTCCCTAC
GACTGGTACTCGCGTGACTTG	GCGATCATTGGGCACAACGTCCGCTCTTGGTC	AACCTCTAAGCTGTAATGGGCAATAGATTAAACCAAGTTTCG	GCGATCATTGGGCACAACGTCCGCTCTTGGTC	CCAGTCCAGAGGTGTCCCTAC
GACTGGTACTCGCGTGACTTG	GCGATCATTGGGCACAACGTCCGCTCTTGGTC	GGACCAGATCACCCATCATTAAATTGATTTTCCGCTTACCAG	GCGATCATTGGGCACAACGTCCGCTCTTGGTC	CCAGTCCAGAGGTGTCCCTAC
GACTGGTACTCGCGTGACTTG	GCGATCATTGGGCACAACGTCCGCTCTTGGTC	GTTTATGCTGTTCCGGATGCGTGCTGTGGAGGGTCCACTGGA	GCGATCATTGGGCACAACGTCCGCTCTTGGTC	CCAGTCCAGAGGTGTCCCTAC
GACTGGTACTCGCGTGACTTG	GCGATCATTGGGCACAACGTCCGCTCTTGGTC	CTACGATATGAACTTACAACCACTCCAGATGCGTAGGCCACC	GCGATCATTGGGCACAACGTCCGCTCTTGGTC	CCAGTCCAGAGGTGTCCCTAC
GACTGGTACTCGCGTGACTTG	GCGATCATTGGGCACAACGTCCGCTCTTGGTC	TCTCATCCAAACCTGGCACCGTCTTGGAGGACAGCGTGTGTG	GCGATCATTGGGCACAACGTCCGCTCTTGGTC	CCAGTCCAGAGGTGTCCCTAC
GACTGGTACTCGCGTGACTTG	GCGATCATTGGGCACAACGTCCGCTCTTGGTC	TGGAAGAAACTCAATCAGATAGACATCGTCATGCCAGAAACG	GCGATCATTGGGCACAACGTCCGCTCTTGGTC	CCAGTCCAGAGGTGTCCCTAC
GACTGGTACTCGCGTGACTTG	GCGATCATTGGGCACAACGTCCGCTCTTGGTC	AGATCTTGTATGCCGTACCCGAGGTCAGGATGTGGTGACCCA	GCGATCATTGGGCACAACGTCCGCTCTTGGTC	CCAGTCCAGAGGTGTCCCTAC
GACTGGTACTCGCGTGACTTG	GCGATCATTGGGCACAACGTCCGCTCTTGGTC	TTGACCCTCCAGCACGTTCGAGGTGTGTTCGGCTAATCTCGC	GCGATCATTGGGCACAACGTCCGCTCTTGGTC	CCAGTCCAGAGGTGTCCCTAC
GACTGGTACTCGCGTGACTTG	GCGATCATTGGGCACAACGTCCGCTCTTGGTC	TTTGAGTTCATTGCCGACTTGAATCGATCTAAAGGTGTCCTT	GCGATCATTGGGCACAACGTCCGCTCTTGGTC	CCAGTCCAGAGGTGTCCCTAC
GACTGGTACTCGCGTGACTTG	GCGATCATTGGGCACAACGTCCGCTCTTGGTC	CACGAAACATGCAGGACTGAAAAGGTGCCTCCCGCCGGAAAT	GCGATCATTGGGCACAACGTCCGCTCTTGGTC	CCAGTCCAGAGGTGTCCCTAC
GACTGGTACTCGCGTGACTTG	GCGATCATTGGGCACAACGTCCGCTCTTGGTC	GAAGAAATCACTTTCGTACTTGGCTCGATTGTCCGGCAAACG	GCGATCATTGGGCACAACGTCCGCTCTTGGTC	CCAGTCCAGAGGTGTCCCTAC
GACTGGTACTCGCGTGACTTG	GCGATCATTGGGCACAACGTCCGCTCTTGGTC	TGGAAAACCGCAATAGACGTACCATATAATTGACTATATCCA	GCGATCATTGGGCACAACGTCCGCTCTTGGTC	CCAGTCCAGAGGTGTCCCTAC
GACTGGTACTCGCGTGACTTG	GCGATCATTGGGCACAACGTCCGCTCTTGGTC	GTCCAGTTCTGAACGCTGCCATTTATTATGGATTAAAATAGA	GCGATCATTGGGCACAACGTCCGCTCTTGGTC	CCAGTCCAGAGGTGTCCCTAC
GACTGGTACTCGCGTGACTTG	GCGATCATTGGGCACAACGTCCGCTCTTGGTC	TCATCATCCTGGAGTGGATATTTGCGTTGAAAGAGCTTGAAG	GCGATCATTGGGCACAACGTCCGCTCTTGGTC	CCAGTCCAGAGGTGTCCCTAC
GACTGGTACTCGCGTGACTTG	GCGATCATTGGGCACAACGTCCGCTCTTGGTC	CTGGTCAAAATATTGTTCACAATGACCTTCAGGCATTTGGCC	GCGATCATTGGGCACAACGTCCGCTCTTGGTC	CCAGTCCAGAGGTGTCCCTAC
GACTGGTACTCGCGTGACTTG	GCGATCATTGGGCACAACGTCCGCTCTTGGTC	GCACGTCGTGGTCGAAACGGTGGGCATCTAGACCCTCCTTGA	GCGATCATTGGGCACAACGTCCGCTCTTGGTC	CCAGTCCAGAGGTGTCCCTAC
GACTGGTACTCGCGTGACTTG	GCGATCATTGGGCACAACGTCCGCTCTTGGTC	GAGGTACAGCTGCCGATTGATATCCCAGGTGGTGCGCTGTGG	GCGATCATTGGGCACAACGTCCGCTCTTGGTC	CCAGTCCAGAGGTGTCCCTAC
GACTGGTACTCGCGTGACTTG	GCGATCATTGGGCACAACGTCCGCTCTTGGTC	TTAAGATTTTGAAGTTCCAGTGGCAACTTGGCGAAATAGTCC	GCGATCATTGGGCACAACGTCCGCTCTTGGTC	CCAGTCCAGAGGTGTCCCTAC
GACTGGTACTCGCGTGACTTG	GCGATCATTGGGCACAACGTCCGCTCTTGGTC	TGGAAGTGTCTAGGTGTTCCAGAAAGCAGCTGCGTAGTTTCT	GCGATCATTGGGCACAACGTCCGCTCTTGGTC	CCAGTCCAGAGGTGTCCCTAC
GACTGGTACTCGCGTGACTTG	GCGATCATTGGGCACAACGTCCGCTCTTGGTC	TACTGGAAAGGGATCCGATTTCAGCTACCAAACGCTGTAGCT	GCGATCATTGGGCACAACGTCCGCTCTTGGTC	CCAGTCCAGAGGTGTCCCTAC
GACTGGTACTCGCGTGACTTG	GCGATCATTGGGCACAACGTCCGCTCTTGGTC	TAAGGAAAGCACCAATTCTGGCCACTCGTCCTGGGTGCGTGC	GCGATCATTGGGCACAACGTCCGCTCTTGGTC	CCAGTCCAGAGGTGTCCCTAC
GACTGGTACTCGCGTGACTTG	GCGATCATTGGGCACAACGTCCGCTCTTGGTC	TTGGCGTTCAATCGGCAAACACCCACATCTTTACCGCTTGCA	GCGATCATTGGGCACAACGTCCGCTCTTGGTC	CCAGTCCAGAGGTGTCCCTAC
GACTGGTACTCGCGTGACTTG	GCGATCATTGGGCACAACGTCCGCTCTTGGTC	CTTTAGACGCCAACAAAGGGTCTCCTGATCCTGATCCGCATC	GCGATCATTGGGCACAACGTCCGCTCTTGGTC	CCAGTCCAGAGGTGTCCCTAC
Barcode 3
GACTGGTACTCGCGTGACTTG	TCGCGCTTTCATCGTATCGCGGATCACGTGTC	CCTGGCTAGAAACACTTTTCTTGTTTATATACGCTTCTTGGT	TCGCGCTTTCATCGTATCGCGGATCACGTGTC	CCAGTCCAGAGGTGTCCCTAC
GACTGGTACTCGCGTGACTTG	TCGCGCTTTCATCGTATCGCGGATCACGTGTC	GAAGTCGTTCACTAATTTTGAAGGGCCAACTTTACATGTTAA	TCGCGCTTTCATCGTATCGCGGATCACGTGTC	CCAGTCCAGAGGTGTCCCTAC
GACTGGTACTCGCGTGACTTG	TCGCGCTTTCATCGTATCGCGGATCACGTGTC	CGGTGTGCTTAGTACACACTAAAACCTTAACTAATTTGGAGT	TCGCGCTTTCATCGTATCGCGGATCACGTGTC	CCAGTCCAGAGGTGTCCCTAC
GACTGGTACTCGCGTGACTTG	TCGCGCTTTCATCGTATCGCGGATCACGTGTC	CGCCGACTCAATGAATTAATGAATGAACGAAAGCTTGTAATT	TCGCGCTTTCATCGTATCGCGGATCACGTGTC	CCAGTCCAGAGGTGTCCCTAC
GACTGGTACTCGCGTGACTTG	TCGCGCTTTCATCGTATCGCGGATCACGTGTC	GCTAATAAGAAAGTTAACGTGGAACAAGATGCTGGAAATTGA	TCGCGCTTTCATCGTATCGCGGATCACGTGTC	CCAGTCCAGAGGTGTCCCTAC
GACTGGTACTCGCGTGACTTG	TCGCGCTTTCATCGTATCGCGGATCACGTGTC	ACAACAGCATCATCTGAAAAGAAAAGTGCTAAGCGCGAGGGA	TCGCGCTTTCATCGTATCGCGGATCACGTGTC	CCAGTCCAGAGGTGTCCCTAC
GACTGGTACTCGCGTGACTTG	TCGCGCTTTCATCGTATCGCGGATCACGTGTC	GCTACAGCTGAGAACTTGGCTCAAACCAGATGGCAACGGCAA	TCGCGCTTTCATCGTATCGCGGATCACGTGTC	CCAGTCCAGAGGTGTCCCTAC
GACTGGTACTCGCGTGACTTG	TCGCGCTTTCATCGTATCGCGGATCACGTGTC	GACATTGTTTGTGTATGTGTATGCATGCATACATACGTACAT	TCGCGCTTTCATCGTATCGCGGATCACGTGTC	CCAGTCCAGAGGTGTCCCTAC
GACTGGTACTCGCGTGACTTG	TCGCGCTTTCATCGTATCGCGGATCACGTGTC	GCTCCGCTGCCGAGTGCTCTACTTTTCCAACTTCAATAGCTC	TCGCGCTTTCATCGTATCGCGGATCACGTGTC	CCAGTCCAGAGGTGTCCCTAC
GACTGGTACTCGCGTGACTTG	TCGCGCTTTCATCGTATCGCGGATCACGTGTC	ACAAAACAGAAGTGAACAGAACACCGAGCAGCATCGAAACTG	TCGCGCTTTCATCGTATCGCGGATCACGTGTC	CCAGTCCAGAGGTGTCCCTAC
GACTGGTACTCGCGTGACTTG	TCGCGCTTTCATCGTATCGCGGATCACGTGTC	AGGAAAATGTTTTGCCCGTAGCCGCGACTTGGCAACAGTACA	TCGCGCTTTCATCGTATCGCGGATCACGTGTC	CCAGTCCAGAGGTGTCCCTAC
GACTGGTACTCGCGTGACTTG	TCGCGCTTTCATCGTATCGCGGATCACGTGTC	AAATCCCGCCCAACTCCGGGTGAAAGTGTTGCCGCAGAAACA	TCGCGCTTTCATCGTATCGCGGATCACGTGTC	CCAGTCCAGAGGTGTCCCTAC
GACTGGTACTCGCGTGACTTG	TCGCGCTTTCATCGTATCGCGGATCACGTGTC	CACTCGCTGATTGCTCTCCTCAAGTTGGTCGAGAGCGAGCGC	TCGCGCTTTCATCGTATCGCGGATCACGTGTC	CCAGTCCAGAGGTGTCCCTAC
GACTGGTACTCGCGTGACTTG	TCGCGCTTTCATCGTATCGCGGATCACGTGTC	GCACAATTATATTCGGAGTCGGACTATGGCTGGCCGTGGACA	TCGCGCTTTCATCGTATCGCGGATCACGTGTC	CCAGTCCAGAGGTGTCCCTAC
GACTGGTACTCGCGTGACTTG	TCGCGCTTTCATCGTATCGCGGATCACGTGTC	TGTACACACATAAATGACCACTACCACTACACACATATACAT	TCGCGCTTTCATCGTATCGCGGATCACGTGTC	CCAGTCCAGAGGTGTCCCTAC
GACTGGTACTCGCGTGACTTG	TCGCGCTTTCATCGTATCGCGGATCACGTGTC	TTTCAAATGCAATCAAGATGGGCAGGCAACGTCATAATAATA	TCGCGCTTTCATCGTATCGCGGATCACGTGTC	CCAGTCCAGAGGTGTCCCTAC
GACTGGTACTCGCGTGACTTG	TCGCGCTTTCATCGTATCGCGGATCACGTGTC	TCATCATTACCATCATGTTGATTGCCAAACGTCATCATCGGC	TCGCGCTTTCATCGTATCGCGGATCACGTGTC	CCAGTCCAGAGGTGTCCCTAC
GACTGGTACTCGCGTGACTTG	TCGCGCTTTCATCGTATCGCGGATCACGTGTC	CGGTGGCGGTTCATTGACTTTCAGCCAACATCGTCATCATCA	TCGCGCTTTCATCGTATCGCGGATCACGTGTC	CCAGTCCAGAGGTGTCCCTAC
GACTGGTACTCGCGTGACTTG	TCGCGCTTTCATCGTATCGCGGATCACGTGTC	ATTGCAACTCAATCAAGCAAATCTCTGCGCATGCGCTGGTGC	TCGCGCTTTCATCGTATCGCGGATCACGTGTC	CCAGTCCAGAGGTGTCCCTAC
GACTGGTACTCGCGTGACTTG	TCGCGCTTTCATCGTATCGCGGATCACGTGTC	GTCATCCGATGGTATCCCATGCCACATCGCCCATCCATCCAA	TCGCGCTTTCATCGTATCGCGGATCACGTGTC	CCAGTCCAGAGGTGTCCCTAC
GACTGGTACTCGCGTGACTTG	TCGCGCTTTCATCGTATCGCGGATCACGTGTC	TATATGCACCAGGTAATGCATATGGGTAACGCATAGAGGTGC	TCGCGCTTTCATCGTATCGCGGATCACGTGTC	CCAGTCCAGAGGTGTCCCTAC
GACTGGTACTCGCGTGACTTG	TCGCGCTTTCATCGTATCGCGGATCACGTGTC	GAAAACAACGAAAATGGTCTTCGACTGCGGAGTCTGGTGTGC	TCGCGCTTTCATCGTATCGCGGATCACGTGTC	CCAGTCCAGAGGTGTCCCTAC
GACTGGTACTCGCGTGACTTG	TCGCGCTTTCATCGTATCGCGGATCACGTGTC	CTTTGTCATTGCAGTTGAAGGTAGCTCCGTGGAGGAAAACAG	TCGCGCTTTCATCGTATCGCGGATCACGTGTC	CCAGTCCAGAGGTGTCCCTAC
GACTGGTACTCGCGTGACTTG	TCGCGCTTTCATCGTATCGCGGATCACGTGTC	GCCTACGGCAATTGGGTAAAATGTGCACATAATTCAATTATA	TCGCGCTTTCATCGTATCGCGGATCACGTGTC	CCAGTCCAGAGGTGTCCCTAC
GACTGGTACTCGCGTGACTTG	TCGCGCTTTCATCGTATCGCGGATCACGTGTC	GTTTGGTCAATGAACTTGCACTCTAGCTTTAAAAGACATACA	TCGCGCTTTCATCGTATCGCGGATCACGTGTC	CCAGTCCAGAGGTGTCCCTAC
GACTGGTACTCGCGTGACTTG	TCGCGCTTTCATCGTATCGCGGATCACGTGTC	AAGGCTAATTGAGAACCTTTACACGGAAATGTTTCACGGGTT	TCGCGCTTTCATCGTATCGCGGATCACGTGTC	CCAGTCCAGAGGTGTCCCTAC
GACTGGTACTCGCGTGACTTG	TCGCGCTTTCATCGTATCGCGGATCACGTGTC	GCAAAACAAATGAAAAGTGCATGTCCATACGGTTACTAATTG	TCGCGCTTTCATCGTATCGCGGATCACGTGTC	CCAGTCCAGAGGTGTCCCTAC
GACTGGTACTCGCGTGACTTG	TCGCGCTTTCATCGTATCGCGGATCACGTGTC	TGTAGTGAAAATTCCCTTTGCTATCTGACTGGGCGTAAAGGG	TCGCGCTTTCATCGTATCGCGGATCACGTGTC	CCAGTCCAGAGGTGTCCCTAC
GACTGGTACTCGCGTGACTTG	TCGCGCTTTCATCGTATCGCGGATCACGTGTC	TAGAGCGACAGGAAGAACTTTTCCACTACTTTTACATTTCGG	TCGCGCTTTCATCGTATCGCGGATCACGTGTC	CCAGTCCAGAGGTGTCCCTAC
GACTGGTACTCGCGTGACTTG	TCGCGCTTTCATCGTATCGCGGATCACGTGTC	AGACAGCAGAAATACAATGGAACTGAAAGTAGTGGAATCTAA	TCGCGCTTTCATCGTATCGCGGATCACGTGTC	CCAGTCCAGAGGTGTCCCTAC
GACTGGTACTCGCGTGACTTG	TCGCGCTTTCATCGTATCGCGGATCACGTGTC	AAAATGTGAGGCACGAAAACGCTAATCAAAGTGCACAATGCA	TCGCGCTTTCATCGTATCGCGGATCACGTGTC	CCAGTCCAGAGGTGTCCCTAC
GACTGGTACTCGCGTGACTTG	TCGCGCTTTCATCGTATCGCGGATCACGTGTC	AGGTGCTTCAATAATAGCTGGCACTGGTACTATGATTATTAG	TCGCGCTTTCATCGTATCGCGGATCACGTGTC	CCAGTCCAGAGGTGTCCCTAC
GACTGGTACTCGCGTGACTTG	TCGCGCTTTCATCGTATCGCGGATCACGTGTC	CCCATCGAAGTGTGTAATTCACATATCGAAATCGTAGTGAAT	TCGCGCTTTCATCGTATCGCGGATCACGTGTC	CCAGTCCAGAGGTGTCCCTAC
GACTGGTACTCGCGTGACTTG	TCGCGCTTTCATCGTATCGCGGATCACGTGTC	GGTGAATTATCGTGCATATAGATACAACCATATCGTGAAGCC	TCGCGCTTTCATCGTATCGCGGATCACGTGTC	CCAGTCCAGAGGTGTCCCTAC
GACTGGTACTCGCGTGACTTG	TCGCGCTTTCATCGTATCGCGGATCACGTGTC	AGAGTTGAAGAGGATTTCCATTTGACTTTGACTCTTGGCTGG	TCGCGCTTTCATCGTATCGCGGATCACGTGTC	CCAGTCCAGAGGTGTCCCTAC
GACTGGTACTCGCGTGACTTG	TCGCGCTTTCATCGTATCGCGGATCACGTGTC	ATTGCCACTAGCGTTTGTTTGCATTTTCCACCGAATAACTTT	TCGCGCTTTCATCGTATCGCGGATCACGTGTC	CCAGTCCAGAGGTGTCCCTAC
GACTGGTACTCGCGTGACTTG	TCGCGCTTTCATCGTATCGCGGATCACGTGTC	GCTTGCATCATCGGGTACATTGTAATGGATGACAGACAGCCA	TCGCGCTTTCATCGTATCGCGGATCACGTGTC	CCAGTCCAGAGGTGTCCCTAC
GACTGGTACTCGCGTGACTTG	TCGCGCTTTCATCGTATCGCGGATCACGTGTC	TACCATACAGTGCCGAGAAGCATTGTCACACATTTACATTTT	TCGCGCTTTCATCGTATCGCGGATCACGTGTC	CCAGTCCAGAGGTGTCCCTAC
GACTGGTACTCGCGTGACTTG	TCGCGCTTTCATCGTATCGCGGATCACGTGTC	ATTTCTTGAGGAGGAAACAAATTTGCTTTTCATTAGCGAGTG	TCGCGCTTTCATCGTATCGCGGATCACGTGTC	CCAGTCCAGAGGTGTCCCTAC
GACTGGTACTCGCGTGACTTG	TCGCGCTTTCATCGTATCGCGGATCACGTGTC	GTTTCCTTCCACCTATTCAAATTTGAACTGAAAACCAAACAC	TCGCGCTTTCATCGTATCGCGGATCACGTGTC	CCAGTCCAGAGGTGTCCCTAC
GACTGGTACTCGCGTGACTTG	TCGCGCTTTCATCGTATCGCGGATCACGTGTC	TTGGACCCGGACACACAGACAGTCCGTTTCAAAACTGAAAGT	TCGCGCTTTCATCGTATCGCGGATCACGTGTC	CCAGTCCAGAGGTGTCCCTAC
GACTGGTACTCGCGTGACTTG	TCGCGCTTTCATCGTATCGCGGATCACGTGTC	CTGCTGTCGACGGTAAGTGATCGAATGGAATCTGTGTTGGAG	TCGCGCTTTCATCGTATCGCGGATCACGTGTC	CCAGTCCAGAGGTGTCCCTAC
GACTGGTACTCGCGTGACTTG	TCGCGCTTTCATCGTATCGCGGATCACGTGTC	GTCATGTTCTTCATGAGCTTCTTGGGCTATCTGGGAGCCATG	TCGCGCTTTCATCGTATCGCGGATCACGTGTC	CCAGTCCAGAGGTGTCCCTAC
GACTGGTACTCGCGTGACTTG	TCGCGCTTTCATCGTATCGCGGATCACGTGTC	TTTCCATTACAGCAATTTACACAGCCACAGGCCATAGAGCAG	TCGCGCTTTCATCGTATCGCGGATCACGTGTC	CCAGTCCAGAGGTGTCCCTAC
GACTGGTACTCGCGTGACTTG	TCGCGCTTTCATCGTATCGCGGATCACGTGTC	GAATTTACCCACACATTTCTGATTCGTGTTTCTGCTCTGCTC	TCGCGCTTTCATCGTATCGCGGATCACGTGTC	CCAGTCCAGAGGTGTCCCTAC
Barcode 4
GACTGGTACTCGCGTGACTTG	CGCAGCTCCACTTGATCTCGCTGGATCGTTCT	GTCGAATGCCGAGAGCGCACGAAGATGGAAAACACGACGAAA	CGCAGCTCCACTTGATCTCGCTGGATCGTTCT	CCAGTCCAGAGGTGTCCCTAC
GACTGGTACTCGCGTGACTTG	CGCAGCTCCACTTGATCTCGCTGGATCGTTCT	CTGAATAGCGGATAACTAACCTTTTGCTGCGTTATTCAATTT	CGCAGCTCCACTTGATCTCGCTGGATCGTTCT	CCAGTCCAGAGGTGTCCCTAC
GACTGGTACTCGCGTGACTTG	CGCAGCTCCACTTGATCTCGCTGGATCGTTCT	AATATACACACGCGCTGACGGTAGATAATGCCAGCCCTGGAT	CGCAGCTCCACTTGATCTCGCTGGATCGTTCT	CCAGTCCAGAGGTGTCCCTAC
GACTGGTACTCGCGTGACTTG	CGCAGCTCCACTTGATCTCGCTGGATCGTTCT	CAAGTTGCAGCTTTCAGCCAGCTTTTCTCGTGCTTGCTTCAC	CGCAGCTCCACTTGATCTCGCTGGATCGTTCT	CCAGTCCAGAGGTGTCCCTAC
GACTGGTACTCGCGTGACTTG	CGCAGCTCCACTTGATCTCGCTGGATCGTTCT	CACTTCTATTATCACGTCTGCAATTAGAGCCAAAGTAACTGG	CGCAGCTCCACTTGATCTCGCTGGATCGTTCT	CCAGTCCAGAGGTGTCCCTAC
GACTGGTACTCGCGTGACTTG	CGCAGCTCCACTTGATCTCGCTGGATCGTTCT	GCAAACAAATTTGGTTGAAAGGCTCTTGGCAAATGAAGTTTG	CGCAGCTCCACTTGATCTCGCTGGATCGTTCT	CCAGTCCAGAGGTGTCCCTAC
GACTGGTACTCGCGTGACTTG	CGCAGCTCCACTTGATCTCGCTGGATCGTTCT	CGCTCATCTTCAACTGAAATGCAATTGTATCTTTGTATCTCT	CGCAGCTCCACTTGATCTCGCTGGATCGTTCT	CCAGTCCAGAGGTGTCCCTAC
GACTGGTACTCGCGTGACTTG	CGCAGCTCCACTTGATCTCGCTGGATCGTTCT	GTTTACCAACTCGAGAGCTCAGAAACCGAGAAAAGTGGAAGA	CGCAGCTCCACTTGATCTCGCTGGATCGTTCT	CCAGTCCAGAGGTGTCCCTAC
GACTGGTACTCGCGTGACTTG	CGCAGCTCCACTTGATCTCGCTGGATCGTTCT	TGGCCAAGTGTTAATTTATAAAACCAGTTATTCTACCTGCCA	CGCAGCTCCACTTGATCTCGCTGGATCGTTCT	CCAGTCCAGAGGTGTCCCTAC
GACTGGTACTCGCGTGACTTG	CGCAGCTCCACTTGATCTCGCTGGATCGTTCT	GTGCAGCAGCGAATAGTAAATCTTAACTCGTATTTGTTGATA	CGCAGCTCCACTTGATCTCGCTGGATCGTTCT	CCAGTCCAGAGGTGTCCCTAC
GACTGGTACTCGCGTGACTTG	CGCAGCTCCACTTGATCTCGCTGGATCGTTCT	ACAGCTTCTTCTACAAAATATACTTGGCAGTAGTTAAGGAGT	CGCAGCTCCACTTGATCTCGCTGGATCGTTCT	CCAGTCCAGAGGTGTCCCTAC
GACTGGTACTCGCGTGACTTG	CGCAGCTCCACTTGATCTCGCTGGATCGTTCT	CTGGCAACGCCACAGCTGTTTTCATAGCGCAGAAACAACAAC	CGCAGCTCCACTTGATCTCGCTGGATCGTTCT	CCAGTCCAGAGGTGTCCCTAC
GACTGGTACTCGCGTGACTTG	CGCAGCTCCACTTGATCTCGCTGGATCGTTCT	CTGCCATAACAAACCATCCAACGAGCCAATCGATTTATCGAT	CGCAGCTCCACTTGATCTCGCTGGATCGTTCT	CCAGTCCAGAGGTGTCCCTAC
GACTGGTACTCGCGTGACTTG	CGCAGCTCCACTTGATCTCGCTGGATCGTTCT	CGCTATTTACAACACTCAATTACAGAATGGAGTTTTGGCCAC	CGCAGCTCCACTTGATCTCGCTGGATCGTTCT	CCAGTCCAGAGGTGTCCCTAC
GACTGGTACTCGCGTGACTTG	CGCAGCTCCACTTGATCTCGCTGGATCGTTCT	TTTTGTTTATGTTATTTGCATTGGGTGACACTAGCCCATATC	CGCAGCTCCACTTGATCTCGCTGGATCGTTCT	CCAGTCCAGAGGTGTCCCTAC
GACTGGTACTCGCGTGACTTG	CGCAGCTCCACTTGATCTCGCTGGATCGTTCT	TTGTTTTGCTTTCGTGCGATGCACTGTAGGCTTAATGGTACC	CGCAGCTCCACTTGATCTCGCTGGATCGTTCT	CCAGTCCAGAGGTGTCCCTAC
GACTGGTACTCGCGTGACTTG	CGCAGCTCCACTTGATCTCGCTGGATCGTTCT	AACGACTGTGATGCCAAAAGTTTTCACTGCTGCCCGCTTTTC	CGCAGCTCCACTTGATCTCGCTGGATCGTTCT	CCAGTCCAGAGGTGTCCCTAC
GACTGGTACTCGCGTGACTTG	CGCAGCTCCACTTGATCTCGCTGGATCGTTCT	TCTTTCCTGATTTTCCCGAGCTGCGGTCCCTTCCGCTCGTCA	CGCAGCTCCACTTGATCTCGCTGGATCGTTCT	CCAGTCCAGAGGTGTCCCTAC
GACTGGTACTCGCGTGACTTG	CGCAGCTCCACTTGATCTCGCTGGATCGTTCT	CATTTAATTTTCAAATTTAAGAAGAGCGCCCTGACGCGTTGT	CGCAGCTCCACTTGATCTCGCTGGATCGTTCT	CCAGTCCAGAGGTGTCCCTAC
GACTGGTACTCGCGTGACTTG	CGCAGCTCCACTTGATCTCGCTGGATCGTTCT	TTCCTTTGCACTCGATTCTCTCTTTCCGTACAACGGTAACTA	CGCAGCTCCACTTGATCTCGCTGGATCGTTCT	CCAGTCCAGAGGTGTCCCTAC
GACTGGTACTCGCGTGACTTG	CGCAGCTCCACTTGATCTCGCTGGATCGTTCT	CTTGCTTCAACATAGGCTTTAGACTTTAGAATCTGCGATAGC	CGCAGCTCCACTTGATCTCGCTGGATCGTTCT	CCAGTCCAGAGGTGTCCCTAC
GACTGGTACTCGCGTGACTTG	CGCAGCTCCACTTGATCTCGCTGGATCGTTCT	TTCTTCTTGTGGGAGTGTTGTCGCTCTTCTCTAAACATTGGC	CGCAGCTCCACTTGATCTCGCTGGATCGTTCT	CCAGTCCAGAGGTGTCCCTAC
GACTGGTACTCGCGTGACTTG	CGCAGCTCCACTTGATCTCGCTGGATCGTTCT	TTCTAAAAGCTTACTCTCAATGGCTGTGATTGGGTAAATCCC	CGCAGCTCCACTTGATCTCGCTGGATCGTTCT	CCAGTCCAGAGGTGTCCCTAC
GACTGGTACTCGCGTGACTTG	CGCAGCTCCACTTGATCTCGCTGGATCGTTCT	GACACGTTAGAGTTGGGCAACTTCGCTGTTTATTAAGCGGGC	CGCAGCTCCACTTGATCTCGCTGGATCGTTCT	CCAGTCCAGAGGTGTCCCTAC
GACTGGTACTCGCGTGACTTG	CGCAGCTCCACTTGATCTCGCTGGATCGTTCT	ACCGCAAGCAAAGTTATCGATATACCACAATACCACAAACAG	CGCAGCTCCACTTGATCTCGCTGGATCGTTCT	CCAGTCCAGAGGTGTCCCTAC
GACTGGTACTCGCGTGACTTG	CGCAGCTCCACTTGATCTCGCTGGATCGTTCT	TCTTTCACTGATATGCCCTTATGCCCTTATTACTACAGCGAT	CGCAGCTCCACTTGATCTCGCTGGATCGTTCT	CCAGTCCAGAGGTGTCCCTAC
GACTGGTACTCGCGTGACTTG	CGCAGCTCCACTTGATCTCGCTGGATCGTTCT	AGACTCAGAATTTCATCGAAATTCGTCGCCTGCTACACGGCG	CGCAGCTCCACTTGATCTCGCTGGATCGTTCT	CCAGTCCAGAGGTGTCCCTAC
GACTGGTACTCGCGTGACTTG	CGCAGCTCCACTTGATCTCGCTGGATCGTTCT	ACAAAATATACGTGTACGCTGTGTCCTTCTCGCTAATTAAAT	CGCAGCTCCACTTGATCTCGCTGGATCGTTCT	CCAGTCCAGAGGTGTCCCTAC
GACTGGTACTCGCGTGACTTG	CGCAGCTCCACTTGATCTCGCTGGATCGTTCT	TGTTGCGTTTCGCGTTTGGCCAAATCTTTCAAATAATTGCAC	CGCAGCTCCACTTGATCTCGCTGGATCGTTCT	CCAGTCCAGAGGTGTCCCTAC
GACTGGTACTCGCGTGACTTG	CGCAGCTCCACTTGATCTCGCTGGATCGTTCT	AAATGGATATTTGTTTATATCCGCGTTCTTTTGGCAGCAGCA	CGCAGCTCCACTTGATCTCGCTGGATCGTTCT	CCAGTCCAGAGGTGTCCCTAC
GACTGGTACTCGCGTGACTTG	CGCAGCTCCACTTGATCTCGCTGGATCGTTCT	GCCAATGGTCACCGCTCAGTTCTCCTCCAAGGATTTCTCCTT	CGCAGCTCCACTTGATCTCGCTGGATCGTTCT	CCAGTCCAGAGGTGTCCCTAC
GACTGGTACTCGCGTGACTTG	CGCAGCTCCACTTGATCTCGCTGGATCGTTCT	CACGACTGTGTAAGAAATGGGCGAACCCTAAATGACGGACTT	CGCAGCTCCACTTGATCTCGCTGGATCGTTCT	CCAGTCCAGAGGTGTCCCTAC
GACTGGTACTCGCGTGACTTG	CGCAGCTCCACTTGATCTCGCTGGATCGTTCT	AAAGTTTGGATCTGGGTGAAAAGTGTACGGGACAAGCGAATA	CGCAGCTCCACTTGATCTCGCTGGATCGTTCT	CCAGTCCAGAGGTGTCCCTAC
GACTGGTACTCGCGTGACTTG	CGCAGCTCCACTTGATCTCGCTGGATCGTTCT	TGCTTAGCCAATGGTCATGTGGTGCTCTCGACGAACACAATG	CGCAGCTCCACTTGATCTCGCTGGATCGTTCT	CCAGTCCAGAGGTGTCCCTAC
GACTGGTACTCGCGTGACTTG	CGCAGCTCCACTTGATCTCGCTGGATCGTTCT	GCCGGGCAGCTGGTGTTCGTGGATGAGTTCAATGCTGCAAAG	CGCAGCTCCACTTGATCTCGCTGGATCGTTCT	CCAGTCCAGAGGTGTCCCTAC
GACTGGTACTCGCGTGACTTG	CGCAGCTCCACTTGATCTCGCTGGATCGTTCT	GTACTACTCCCAAAACCGAGGTCAATGGAGCACCCACTCGCT	CGCAGCTCCACTTGATCTCGCTGGATCGTTCT	CCAGTCCAGAGGTGTCCCTAC
GACTGGTACTCGCGTGACTTG	CGCAGCTCCACTTGATCTCGCTGGATCGTTCT	CTGGACTCCACCTGCCGATCCGGATATCGACATAAGGTTGGG	CGCAGCTCCACTTGATCTCGCTGGATCGTTCT	CCAGTCCAGAGGTGTCCCTAC
GACTGGTACTCGCGTGACTTG	CGCAGCTCCACTTGATCTCGCTGGATCGTTCT	ATGGGTACAGTGGTAATAATGCCTCACCACATCCACCTGTGG	CGCAGCTCCACTTGATCTCGCTGGATCGTTCT	CCAGTCCAGAGGTGTCCCTAC
GACTGGTACTCGCGTGACTTG	CGCAGCTCCACTTGATCTCGCTGGATCGTTCT	TTATCTACAACGGACTGGGTTATCGCGAAGACGACGGGTCGT	CGCAGCTCCACTTGATCTCGCTGGATCGTTCT	CCAGTCCAGAGGTGTCCCTAC
GACTGGTACTCGCGTGACTTG	CGCAGCTCCACTTGATCTCGCTGGATCGTTCT	TACGGCTCTAAAGCCTGGCGACACCCTGTACTACTGGACATA	CGCAGCTCCACTTGATCTCGCTGGATCGTTCT	CCAGTCCAGAGGTGTCCCTAC
GACTGGTACTCGCGTGACTTG	CGCAGCTCCACTTGATCTCGCTGGATCGTTCT	GGCCTGGAGGCTGGCACCTGGGCACGGGACATTGTCAAAGCG	CGCAGCTCCACTTGATCTCGCTGGATCGTTCT	CCAGTCCAGAGGTGTCCCTAC
GACTGGTACTCGCGTGACTTG	CGCAGCTCCACTTGATCTCGCTGGATCGTTCT	TCACCCTGTTCGCCTTCCATGGCAAACTAAATGAGGAGATGG	CGCAGCTCCACTTGATCTCGCTGGATCGTTCT	CCAGTCCAGAGGTGTCCCTAC
GACTGGTACTCGCGTGACTTG	CGCAGCTCCACTTGATCTCGCTGGATCGTTCT	CTATCCCAAGGGATTCGAGGTCTCAATTCCCGATGAGGAGGG	CGCAGCTCCACTTGATCTCGCTGGATCGTTCT	CCAGTCCAGAGGTGTCCCTAC
GACTGGTACTCGCGTGACTTG	CGCAGCTCCACTTGATCTCGCTGGATCGTTCT	GCAGTTTTAATTGGTATTCCCACAATGGCGGATGCATTGCGC	CGCAGCTCCACTTGATCTCGCTGGATCGTTCT	CCAGTCCAGAGGTGTCCCTAC
GACTGGTACTCGCGTGACTTG	CGCAGCTCCACTTGATCTCGCTGGATCGTTCT	TAAGATTCTCAGATTTTCAAGTCCGAGTTGTCTGACCGCTCA	CGCAGCTCCACTTGATCTCGCTGGATCGTTCT	CCAGTCCAGAGGTGTCCCTAC
Barcode 5
GACTGGTACTCGCGTGACTTG	CGAGCCAGGTCATCCTAGCCCATACGGCAATG	AGTGCGAAAACGATAGAAGGCTACGCAGGCAGAAACAACAAC	CGAGCCAGGTCATCCTAGCCCATACGGCAATG	CCAGTCCAGAGGTGTCCCTAC
GACTGGTACTCGCGTGACTTG	CGAGCCAGGTCATCCTAGCCCATACGGCAATG	TTATGGTGCTGCCAACCCAATCGAAGTCGAAGAAGTGCTTCA	CGAGCCAGGTCATCCTAGCCCATACGGCAATG	CCAGTCCAGAGGTGTCCCTAC
GACTGGTACTCGCGTGACTTG	CGAGCCAGGTCATCCTAGCCCATACGGCAATG	TGGCGCTGCTATTGCAAATAACAATTCCACAAACAAAATGAA	CGAGCCAGGTCATCCTAGCCCATACGGCAATG	CCAGTCCAGAGGTGTCCCTAC
GACTGGTACTCGCGTGACTTG	CGAGCCAGGTCATCCTAGCCCATACGGCAATG	TCACAGAACATAAAAGTCGTCTTAGATAATATTGCTTCGGCT	CGAGCCAGGTCATCCTAGCCCATACGGCAATG	CCAGTCCAGAGGTGTCCCTAC
GACTGGTACTCGCGTGACTTG	CGAGCCAGGTCATCCTAGCCCATACGGCAATG	TCTGCTGGTTTTCAGCCACAACCATGTAACATTGAGAATCCG	CGAGCCAGGTCATCCTAGCCCATACGGCAATG	CCAGTCCAGAGGTGTCCCTAC
GACTGGTACTCGCGTGACTTG	CGAGCCAGGTCATCCTAGCCCATACGGCAATG	GATGCTGCATTTCAATGGCTTCCACTGCGGTTGGAGTACAAC	CGAGCCAGGTCATCCTAGCCCATACGGCAATG	CCAGTCCAGAGGTGTCCCTAC
GACTGGTACTCGCGTGACTTG	CGAGCCAGGTCATCCTAGCCCATACGGCAATG	AACGAGCTACTGATGAAGTTTGTGGGCTAACTTGGCAAGTGA	CGAGCCAGGTCATCCTAGCCCATACGGCAATG	CCAGTCCAGAGGTGTCCCTAC
GACTGGTACTCGCGTGACTTG	CGAGCCAGGTCATCCTAGCCCATACGGCAATG	TCTTCAAGAATGCCGTGGACATCATGACAAGGCCCAGTGGCG	CGAGCCAGGTCATCCTAGCCCATACGGCAATG	CCAGTCCAGAGGTGTCCCTAC
GACTGGTACTCGCGTGACTTG	CGAGCCAGGTCATCCTAGCCCATACGGCAATG	GCCGCCAATCTGTATGGCTACGTCAAGTGTAACTATGGTGCC	CGAGCCAGGTCATCCTAGCCCATACGGCAATG	CCAGTCCAGAGGTGTCCCTAC
GACTGGTACTCGCGTGACTTG	CGAGCCAGGTCATCCTAGCCCATACGGCAATG	AGTTCAAATGGCTACTGCTGGTAATGATCGCCATTGCGCTGA	CGAGCCAGGTCATCCTAGCCCATACGGCAATG	CCAGTCCAGAGGTGTCCCTAC
GACTGGTACTCGCGTGACTTG	CGAGCCAGGTCATCCTAGCCCATACGGCAATG	AGCGCATCTTCTGGCTGGGACTCATCCTCTGTCCCGTCTTCT	CGAGCCAGGTCATCCTAGCCCATACGGCAATG	CCAGTCCAGAGGTGTCCCTAC
GACTGGTACTCGCGTGACTTG	CGAGCCAGGTCATCCTAGCCCATACGGCAATG	CGAGCATAGCTAACTAGATTGCCCTTGATAATGAAACGCAGT	CGAGCCAGGTCATCCTAGCCCATACGGCAATG	CCAGTCCAGAGGTGTCCCTAC
GACTGGTACTCGCGTGACTTG	CGAGCCAGGTCATCCTAGCCCATACGGCAATG	GATGGCGTATCGCACTGGGTGTTTGAGTCAAAGAACGTGAGT	CGAGCCAGGTCATCCTAGCCCATACGGCAATG	CCAGTCCAGAGGTGTCCCTAC
GACTGGTACTCGCGTGACTTG	CGAGCCAGGTCATCCTAGCCCATACGGCAATG	GCAGATTGCTGGTCGGTCTCCGCTGGTGGAACTACGTCGACG	CGAGCCAGGTCATCCTAGCCCATACGGCAATG	CCAGTCCAGAGGTGTCCCTAC
GACTGGTACTCGCGTGACTTG	CGAGCCAGGTCATCCTAGCCCATACGGCAATG	CTTCATCACCAGCTTCGTTTTCGTGGTGCTCTTCCTGTCCGC	CGAGCCAGGTCATCCTAGCCCATACGGCAATG	CCAGTCCAGAGGTGTCCCTAC
GACTGGTACTCGCGTGACTTG	CGAGCCAGGTCATCCTAGCCCATACGGCAATG	GCCGCCATCCTGATCTATATGTTCTGCGGTTGGTTCAGCGAC	CGAGCCAGGTCATCCTAGCCCATACGGCAATG	CCAGTCCAGAGGTGTCCCTAC
GACTGGTACTCGCGTGACTTG	CGAGCCAGGTCATCCTAGCCCATACGGCAATG	TCCACAGGCACCCGTACGTCACCTTCTTCCACCTGTTCTTCA	CGAGCCAGGTCATCCTAGCCCATACGGCAATG	CCAGTCCAGAGGTGTCCCTAC
GACTGGTACTCGCGTGACTTG	CGAGCCAGGTCATCCTAGCCCATACGGCAATG	GTCAGAAATACACGTATGCAGAACCATAATGTTTGTTGATCA	CGAGCCAGGTCATCCTAGCCCATACGGCAATG	CCAGTCCAGAGGTGTCCCTAC
GACTGGTACTCGCGTGACTTG	CGAGCCAGGTCATCCTAGCCCATACGGCAATG	CGCTGCTCGACGATGACACGATACCCTTTGGCGAGGAGGACG	CGAGCCAGGTCATCCTAGCCCATACGGCAATG	CCAGTCCAGAGGTGTCCCTAC
GACTGGTACTCGCGTGACTTG	CGAGCCAGGTCATCCTAGCCCATACGGCAATG	ACGAGGCAAGCCAAACTAATCCCACATACGTGTTACACAGGT	CGAGCCAGGTCATCCTAGCCCATACGGCAATG	CCAGTCCAGAGGTGTCCCTAC
GACTGGTACTCGCGTGACTTG	CGAGCCAGGTCATCCTAGCCCATACGGCAATG	TGACAATACGATCCGAGGTTTTCCACGAAAACTCATATTTTA	CGAGCCAGGTCATCCTAGCCCATACGGCAATG	CCAGTCCAGAGGTGTCCCTAC
GACTGGTACTCGCGTGACTTG	CGAGCCAGGTCATCCTAGCCCATACGGCAATG	AATGTATGTATGCCGCACTAACACCTAACAAGCTGCTTGATT	CGAGCCAGGTCATCCTAGCCCATACGGCAATG	CCAGTCCAGAGGTGTCCCTAC
GACTGGTACTCGCGTGACTTG	CGAGCCAGGTCATCCTAGCCCATACGGCAATG	TAGAAGTCACTCCCTACACCAGCATGGCATCCGCTACGGTAA	CGAGCCAGGTCATCCTAGCCCATACGGCAATG	CCAGTCCAGAGGTGTCCCTAC
GACTGGTACTCGCGTGACTTG	CGAGCCAGGTCATCCTAGCCCATACGGCAATG	GGAATCGAAAAGAAAGAAAGAAATGCAATCTGTGCCGTAAGC	CGAGCCAGGTCATCCTAGCCCATACGGCAATG	CCAGTCCAGAGGTGTCCCTAC
GACTGGTACTCGCGTGACTTG	CGAGCCAGGTCATCCTAGCCCATACGGCAATG	GGCACACTGGCACAAAGCACAAAACAGAACAGTCGGTCGGAA	CGAGCCAGGTCATCCTAGCCCATACGGCAATG	CCAGTCCAGAGGTGTCCCTAC
GACTGGTACTCGCGTGACTTG	CGAGCCAGGTCATCCTAGCCCATACGGCAATG	GGTAGTGGACGCCACAACAAAGCTTTCCGGCTCAGTGAGCGA	CGAGCCAGGTCATCCTAGCCCATACGGCAATG	CCAGTCCAGAGGTGTCCCTAC
GACTGGTACTCGCGTGACTTG	CGAGCCAGGTCATCCTAGCCCATACGGCAATG	TTCTTTGTTAGTGGCAATAACGGTTCATAGGCAAAACGCAGT	CGAGCCAGGTCATCCTAGCCCATACGGCAATG	CCAGTCCAGAGGTGTCCCTAC
GACTGGTACTCGCGTGACTTG	CGAGCCAGGTCATCCTAGCCCATACGGCAATG	CTGCATCTTAATCTGAGTACGAAAGACGTGAAGCAAATAATT	CGAGCCAGGTCATCCTAGCCCATACGGCAATG	CCAGTCCAGAGGTGTCCCTAC
GACTGGTACTCGCGTGACTTG	CGAGCCAGGTCATCCTAGCCCATACGGCAATG	CCAGTATGCCACATGGTTTTATTTCGAATGGTTTAACTACAA	CGAGCCAGGTCATCCTAGCCCATACGGCAATG	CCAGTCCAGAGGTGTCCCTAC
GACTGGTACTCGCGTGACTTG	CGAGCCAGGTCATCCTAGCCCATACGGCAATG	ACTTTTACTCGGATTAAAGGACCGCATGTGCGTGTGACATGC	CGAGCCAGGTCATCCTAGCCCATACGGCAATG	CCAGTCCAGAGGTGTCCCTAC
GACTGGTACTCGCGTGACTTG	CGAGCCAGGTCATCCTAGCCCATACGGCAATG	CATCGCTGTCTGTGTACCATATGTAAAACTTAATTTAGCCAT	CGAGCCAGGTCATCCTAGCCCATACGGCAATG	CCAGTCCAGAGGTGTCCCTAC
GACTGGTACTCGCGTGACTTG	CGAGCCAGGTCATCCTAGCCCATACGGCAATG	AGTATTCGACGCTTCTTCTGGCGCGGACCACGACCTTCGATT	CGAGCCAGGTCATCCTAGCCCATACGGCAATG	CCAGTCCAGAGGTGTCCCTAC
GACTGGTACTCGCGTGACTTG	CGAGCCAGGTCATCCTAGCCCATACGGCAATG	CTACTAAGTCACCTTGCCACCGTCTGCTGCAGCGCATTCCAA	CGAGCCAGGTCATCCTAGCCCATACGGCAATG	CCAGTCCAGAGGTGTCCCTAC
GACTGGTACTCGCGTGACTTG	CGAGCCAGGTCATCCTAGCCCATACGGCAATG	CGCTAATTGTACCTAAAGCAATTACGGACGAGCAGATAGTGC	CGAGCCAGGTCATCCTAGCCCATACGGCAATG	CCAGTCCAGAGGTGTCCCTAC
GACTGGTACTCGCGTGACTTG	CGAGCCAGGTCATCCTAGCCCATACGGCAATG	CACCAACGTCAACAGAGACTTCAGCGTCTGTGCCACATATGG	CGAGCCAGGTCATCCTAGCCCATACGGCAATG	CCAGTCCAGAGGTGTCCCTAC
GACTGGTACTCGCGTGACTTG	CGAGCCAGGTCATCCTAGCCCATACGGCAATG	GGCTATGCGATAGAAGCCCTTGCGTGTGGTGTTGGTGGTGTG	CGAGCCAGGTCATCCTAGCCCATACGGCAATG	CCAGTCCAGAGGTGTCCCTAC
GACTGGTACTCGCGTGACTTG	CGAGCCAGGTCATCCTAGCCCATACGGCAATG	ACATAACAATTTGCATGCCATCAACTTCGACATCGACGTTGA	CGAGCCAGGTCATCCTAGCCCATACGGCAATG	CCAGTCCAGAGGTGTCCCTAC
GACTGGTACTCGCGTGACTTG	CGAGCCAGGTCATCCTAGCCCATACGGCAATG	CACGGCTTCTCCATAACTAACAAATTGGCTACAATTCAATTA	CGAGCCAGGTCATCCTAGCCCATACGGCAATG	CCAGTCCAGAGGTGTCCCTAC
GACTGGTACTCGCGTGACTTG	CGAGCCAGGTCATCCTAGCCCATACGGCAATG	CATCCAGAACACCGAACTGCTCTATCCATTCTTCTACCGGCC	CGAGCCAGGTCATCCTAGCCCATACGGCAATG	CCAGTCCAGAGGTGTCCCTAC
GACTGGTACTCGCGTGACTTG	CGAGCCAGGTCATCCTAGCCCATACGGCAATG	CGGCAAGGAGTTCTTCAACGTGGCCGCATCGCTGGAGGCACT	CGAGCCAGGTCATCCTAGCCCATACGGCAATG	CCAGTCCAGAGGTGTCCCTAC
GACTGGTACTCGCGTGACTTG	CGAGCCAGGTCATCCTAGCCCATACGGCAATG	CTGAAGTGCAAGGACCTGCGCATCATTTCGTTGGAGATAAAG	CGAGCCAGGTCATCCTAGCCCATACGGCAATG	CCAGTCCAGAGGTGTCCCTAC
GACTGGTACTCGCGTGACTTG	CGAGCCAGGTCATCCTAGCCCATACGGCAATG	AGCCTAGTTTGTCGCAGAATATCGTGGTCGGTGGGATTATCA	CGAGCCAGGTCATCCTAGCCCATACGGCAATG	CCAGTCCAGAGGTGTCCCTAC
GACTGGTACTCGCGTGACTTG	CGAGCCAGGTCATCCTAGCCCATACGGCAATG	AGTGGAGCGCTCATAATTGAATTAGAAATTCATCATGCTCAT	CGAGCCAGGTCATCCTAGCCCATACGGCAATG	CCAGTCCAGAGGTGTCCCTAC
GACTGGTACTCGCGTGACTTG	CGAGCCAGGTCATCCTAGCCCATACGGCAATG	AGTGGGTTGAGGCCTGCCCACCTAATCCGATGTGCTTCGGCA	CGAGCCAGGTCATCCTAGCCCATACGGCAATG	CCAGTCCAGAGGTGTCCCTAC
GACTGGTACTCGCGTGACTTG	CGAGCCAGGTCATCCTAGCCCATACGGCAATG	CCATTTGCTGCTCAGCGCCCGCCAGGAAACCAGCCAGGAGCT	CGAGCCAGGTCATCCTAGCCCATACGGCAATG	CCAGTCCAGAGGTGTCCCTAC
Barcode 6
GACTGGTACTCGCGTGACTTG	GGTGTGGCTCGGTATCGTGCAAGGGTGAATGC	ATGCGAAACGTGTGCAAAATGGTGCAGCAAACCAACCGCCCG	GGTGTGGCTCGGTATCGTGCAAGGGTGAATGC	CCAGTCCAGAGGTGTCCCTAC
GACTGGTACTCGCGTGACTTG	GGTGTGGCTCGGTATCGTGCAAGGGTGAATGC	TCTTTCTAGCACTGACACAAATCCAAATTGAGTCCAGGTCAG	GGTGTGGCTCGGTATCGTGCAAGGGTGAATGC	CCAGTCCAGAGGTGTCCCTAC
GACTGGTACTCGCGTGACTTG	GGTGTGGCTCGGTATCGTGCAAGGGTGAATGC	GCCAAATCGTTTGCTAGAACTTGGTTTCTGCCGCTGCAGCAT	GGTGTGGCTCGGTATCGTGCAAGGGTGAATGC	CCAGTCCAGAGGTGTCCCTAC
GACTGGTACTCGCGTGACTTG	GGTGTGGCTCGGTATCGTGCAAGGGTGAATGC	CACTTGGCTGTCCGACGAGGAATGGTTCGTGTTGGAGGGCTG	GGTGTGGCTCGGTATCGTGCAAGGGTGAATGC	CCAGTCCAGAGGTGTCCCTAC
GACTGGTACTCGCGTGACTTG	GGTGTGGCTCGGTATCGTGCAAGGGTGAATGC	CCGGCAAGTGATTATGGCAATTTCAATCCAGTGCAGGCAACT	GGTGTGGCTCGGTATCGTGCAAGGGTGAATGC	CCAGTCCAGAGGTGTCCCTAC
GACTGGTACTCGCGTGACTTG	GGTGTGGCTCGGTATCGTGCAAGGGTGAATGC	AAGTTGGATACGCACCTGAGATCGGGAAAGTTCAAGGCTGCC	GGTGTGGCTCGGTATCGTGCAAGGGTGAATGC	CCAGTCCAGAGGTGTCCCTAC
GACTGGTACTCGCGTGACTTG	GGTGTGGCTCGGTATCGTGCAAGGGTGAATGC	AAACGAGAGACCACTCCCAGAGACGAGGCGAATTCGAAAACG	GGTGTGGCTCGGTATCGTGCAAGGGTGAATGC	CCAGTCCAGAGGTGTCCCTAC
GACTGGTACTCGCGTGACTTG	GGTGTGGCTCGGTATCGTGCAAGGGTGAATGC	CGCTAAATGGCCATTAATTAAATATCAAATCAGCCACGGCCA	GGTGTGGCTCGGTATCGTGCAAGGGTGAATGC	CCAGTCCAGAGGTGTCCCTAC
GACTGGTACTCGCGTGACTTG	GGTGTGGCTCGGTATCGTGCAAGGGTGAATGC	CAAAGACCAAGCTCATTAACTTTGGCCGCAGTCAACAATGCA	GGTGTGGCTCGGTATCGTGCAAGGGTGAATGC	CCAGTCCAGAGGTGTCCCTAC
GACTGGTACTCGCGTGACTTG	GGTGTGGCTCGGTATCGTGCAAGGGTGAATGC	CCGAATTTTCGGTCACGTAGCTGAAGACAAAGCCTAATAAAG	GGTGTGGCTCGGTATCGTGCAAGGGTGAATGC	CCAGTCCAGAGGTGTCCCTAC
GACTGGTACTCGCGTGACTTG	GGTGTGGCTCGGTATCGTGCAAGGGTGAATGC	GAAACCATGATTATAAGAGATTGAGCACCAAACCCATCATAA	GGTGTGGCTCGGTATCGTGCAAGGGTGAATGC	CCAGTCCAGAGGTGTCCCTAC
GACTGGTACTCGCGTGACTTG	GGTGTGGCTCGGTATCGTGCAAGGGTGAATGC	GGGTCACCGCACTGCACTTTCACTCGACTCGGACTCGGACTC	GGTGTGGCTCGGTATCGTGCAAGGGTGAATGC	CCAGTCCAGAGGTGTCCCTAC
GACTGGTACTCGCGTGACTTG	GGTGTGGCTCGGTATCGTGCAAGGGTGAATGC	TTTGAAAGCCGGTAGGAGGTGGCAGGCGTGACTCTCCTCGTT	GGTGTGGCTCGGTATCGTGCAAGGGTGAATGC	CCAGTCCAGAGGTGTCCCTAC
GACTGGTACTCGCGTGACTTG	GGTGTGGCTCGGTATCGTGCAAGGGTGAATGC	TCAATTCTCTCGCACGTTGCTCGGTTCTAAATTTGAAAATGC	GGTGTGGCTCGGTATCGTGCAAGGGTGAATGC	CCAGTCCAGAGGTGTCCCTAC
GACTGGTACTCGCGTGACTTG	GGTGTGGCTCGGTATCGTGCAAGGGTGAATGC	GAATCGAAACGAGAACCCGCTGAGAAGGAGAATCAACAATTC	GGTGTGGCTCGGTATCGTGCAAGGGTGAATGC	CCAGTCCAGAGGTGTCCCTAC
GACTGGTACTCGCGTGACTTG	GGTGTGGCTCGGTATCGTGCAAGGGTGAATGC	GGATTAGCCGTTGAAATAAGTCCAGATCAAAGTGAGTGAGTG	GGTGTGGCTCGGTATCGTGCAAGGGTGAATGC	CCAGTCCAGAGGTGTCCCTAC
GACTGGTACTCGCGTGACTTG	GGTGTGGCTCGGTATCGTGCAAGGGTGAATGC	ACTTCACCCAGGTGTTCCAGTTTCATTTGAAGTGCTTCTCTC	GGTGTGGCTCGGTATCGTGCAAGGGTGAATGC	CCAGTCCAGAGGTGTCCCTAC
GACTGGTACTCGCGTGACTTG	GGTGTGGCTCGGTATCGTGCAAGGGTGAATGC	AAAAGTTCGCCGTCTCGATATTCTATGATCAGTTTACAGTCT	GGTGTGGCTCGGTATCGTGCAAGGGTGAATGC	CCAGTCCAGAGGTGTCCCTAC
GACTGGTACTCGCGTGACTTG	GGTGTGGCTCGGTATCGTGCAAGGGTGAATGC	AGATTCGAAAATCGGTTGACTCACAGACTTGAGTTCAACTCG	GGTGTGGCTCGGTATCGTGCAAGGGTGAATGC	CCAGTCCAGAGGTGTCCCTAC
GACTGGTACTCGCGTGACTTG	GGTGTGGCTCGGTATCGTGCAAGGGTGAATGC	CCAATCCAATCCACTCCACTGCGACCATAATTAATTTAATAA	GGTGTGGCTCGGTATCGTGCAAGGGTGAATGC	CCAGTCCAGAGGTGTCCCTAC
GACTGGTACTCGCGTGACTTG	GGTGTGGCTCGGTATCGTGCAAGGGTGAATGC	CTGAGCGCCTAGGCCTAGGTCAGTCTGTACCAGAATTGCAGT	GGTGTGGCTCGGTATCGTGCAAGGGTGAATGC	CCAGTCCAGAGGTGTCCCTAC
GACTGGTACTCGCGTGACTTG	GGTGTGGCTCGGTATCGTGCAAGGGTGAATGC	GCATGAGAAACGGAGACAGATATCATTGCTTTTAATTGCCCA	GGTGTGGCTCGGTATCGTGCAAGGGTGAATGC	CCAGTCCAGAGGTGTCCCTAC
GACTGGTACTCGCGTGACTTG	GGTGTGGCTCGGTATCGTGCAAGGGTGAATGC	ATCTGTGCGACTTTTGCCATGCGTATAACGCTGCCGACTGGC	GGTGTGGCTCGGTATCGTGCAAGGGTGAATGC	CCAGTCCAGAGGTGTCCCTAC
GACTGGTACTCGCGTGACTTG	GGTGTGGCTCGGTATCGTGCAAGGGTGAATGC	GCTCGGATTGAGTCGGACATGGATTCTGAGCAAACTTGTCAA	GGTGTGGCTCGGTATCGTGCAAGGGTGAATGC	CCAGTCCAGAGGTGTCCCTAC
GACTGGTACTCGCGTGACTTG	GGTGTGGCTCGGTATCGTGCAAGGGTGAATGC	AGCATTAAATTCAGGGTCAATTGGCACTTTCAAAATCGCACA	GGTGTGGCTCGGTATCGTGCAAGGGTGAATGC	CCAGTCCAGAGGTGTCCCTAC
GACTGGTACTCGCGTGACTTG	GGTGTGGCTCGGTATCGTGCAAGGGTGAATGC	CAAATTAGGGTCAAACATGTGCAGCCACCACGGAGCTCGGCT	GGTGTGGCTCGGTATCGTGCAAGGGTGAATGC	CCAGTCCAGAGGTGTCCCTAC
GACTGGTACTCGCGTGACTTG	GGTGTGGCTCGGTATCGTGCAAGGGTGAATGC	CCAATCCGTACCAGGGATATGCAACAGCCGATGCCCATCCCT	GGTGTGGCTCGGTATCGTGCAAGGGTGAATGC	CCAGTCCAGAGGTGTCCCTAC
GACTGGTACTCGCGTGACTTG	GGTGTGGCTCGGTATCGTGCAAGGGTGAATGC	CATGAGTTCGGTTCGGGCCCAGTTCTTCTACCACCAGGCGCT	GGTGTGGCTCGGTATCGTGCAAGGGTGAATGC	CCAGTCCAGAGGTGTCCCTAC
GACTGGTACTCGCGTGACTTG	GGTGTGGCTCGGTATCGTGCAAGGGTGAATGC	ACCGCCTGCCAAGTAACGCTGCTCGCTGGATGCCTGCTTCTG	GGTGTGGCTCGGTATCGTGCAAGGGTGAATGC	CCAGTCCAGAGGTGTCCCTAC
GACTGGTACTCGCGTGACTTG	GGTGTGGCTCGGTATCGTGCAAGGGTGAATGC	TCGCTTTATTAGAACGTTGGACAATAATGCCAGCTCCTGCTC	GGTGTGGCTCGGTATCGTGCAAGGGTGAATGC	CCAGTCCAGAGGTGTCCCTAC
GACTGGTACTCGCGTGACTTG	GGTGTGGCTCGGTATCGTGCAAGGGTGAATGC	CATAATTTATGACGCACGAAACTGACAGCCGACTTGTAGATT	GGTGTGGCTCGGTATCGTGCAAGGGTGAATGC	CCAGTCCAGAGGTGTCCCTAC
GACTGGTACTCGCGTGACTTG	GGTGTGGCTCGGTATCGTGCAAGGGTGAATGC	GTTGCCCACTCCATTGGCCATATGCGATAATTGATTTTCCCG	GGTGTGGCTCGGTATCGTGCAAGGGTGAATGC	CCAGTCCAGAGGTGTCCCTAC
GACTGGTACTCGCGTGACTTG	GGTGTGGCTCGGTATCGTGCAAGGGTGAATGC	GTTCATGGATTAGCAACTGTAACAGTTTGAGCCAAGATCTCC	GGTGTGGCTCGGTATCGTGCAAGGGTGAATGC	CCAGTCCAGAGGTGTCCCTAC
GACTGGTACTCGCGTGACTTG	GGTGTGGCTCGGTATCGTGCAAGGGTGAATGC	AAGCTCGCCATTTAGTTCGCGGCCAGTCCAATTCTTATCAAT	GGTGTGGCTCGGTATCGTGCAAGGGTGAATGC	CCAGTCCAGAGGTGTCCCTAC
GACTGGTACTCGCGTGACTTG	GGTGTGGCTCGGTATCGTGCAAGGGTGAATGC	TGCTTTGTTGCGACCAAATTGGAGCACTCTACGCTTGACAAA	GGTGTGGCTCGGTATCGTGCAAGGGTGAATGC	CCAGTCCAGAGGTGTCCCTAC
GACTGGTACTCGCGTGACTTG	GGTGTGGCTCGGTATCGTGCAAGGGTGAATGC	AAGAGTTCTAGAGAGACCACTGTACTTATATCTCAAGCTACG	GGTGTGGCTCGGTATCGTGCAAGGGTGAATGC	CCAGTCCAGAGGTGTCCCTAC
GACTGGTACTCGCGTGACTTG	GGTGTGGCTCGGTATCGTGCAAGGGTGAATGC	CACATTTTCAAGGATTATATCAGGGTTTCAGTTCGAAGTGAA	GGTGTGGCTCGGTATCGTGCAAGGGTGAATGC	CCAGTCCAGAGGTGTCCCTAC
GACTGGTACTCGCGTGACTTG	GGTGTGGCTCGGTATCGTGCAAGGGTGAATGC	CTTTGGCTGAATCAACGTATCAATTTGGACTTGGAATATGTA	GGTGTGGCTCGGTATCGTGCAAGGGTGAATGC	CCAGTCCAGAGGTGTCCCTAC
GACTGGTACTCGCGTGACTTG	GGTGTGGCTCGGTATCGTGCAAGGGTGAATGC	TTCGCTAAAGTTGTTGGGCTGATGACGCTCCAGGAGATGTGT	GGTGTGGCTCGGTATCGTGCAAGGGTGAATGC	CCAGTCCAGAGGTGTCCCTAC
GACTGGTACTCGCGTGACTTG	GGTGTGGCTCGGTATCGTGCAAGGGTGAATGC	GCTACACAAGCGTTCACTGTATATACAACTCGGCTCCGTTTC	GGTGTGGCTCGGTATCGTGCAAGGGTGAATGC	CCAGTCCAGAGGTGTCCCTAC
GACTGGTACTCGCGTGACTTG	GGTGTGGCTCGGTATCGTGCAAGGGTGAATGC	CTGAGTAGCAGATAGAACTCACGATGCCAGATGAGTTCCGTT	GGTGTGGCTCGGTATCGTGCAAGGGTGAATGC	CCAGTCCAGAGGTGTCCCTAC
GACTGGTACTCGCGTGACTTG	GGTGTGGCTCGGTATCGTGCAAGGGTGAATGC	TACCGCGCGAACAGGTGTACAAGCTCTTCAAGAACGCCGGCT	GGTGTGGCTCGGTATCGTGCAAGGGTGAATGC	CCAGTCCAGAGGTGTCCCTAC
GACTGGTACTCGCGTGACTTG	GGTGTGGCTCGGTATCGTGCAAGGGTGAATGC	CACGAAGAAGGAAATGGCAGTGGTACATCGTGAGGCGGAGAA	GGTGTGGCTCGGTATCGTGCAAGGGTGAATGC	CCAGTCCAGAGGTGTCCCTAC
GACTGGTACTCGCGTGACTTG	GGTGTGGCTCGGTATCGTGCAAGGGTGAATGC	AATGATCCCGTGATCGCTGCCAATCTGGCCAAGGAATCACTG	GGTGTGGCTCGGTATCGTGCAAGGGTGAATGC	CCAGTCCAGAGGTGTCCCTAC
GACTGGTACTCGCGTGACTTG	GGTGTGGCTCGGTATCGTGCAAGGGTGAATGC	AGTCTGAGTTGCCGGCTGAGCTGTCGAAGAGTGCGCGGTTCT	GGTGTGGCTCGGTATCGTGCAAGGGTGAATGC	CCAGTCCAGAGGTGTCCCTAC
Barcode 7
GACTGGTACTCGCGTGACTTG	GATCCGATTGGAACCGTCCCAAGCGTTGCG	TCTTATATATTATCGTATTTTGGCTGCCCTTTCAGCAGTCGC	GATCCGATTGGAACCGTCCCAAGCGTTGCG	CCAGTCCAGAGGTGTCCCTAC
GACTGGTACTCGCGTGACTTG	GATCCGATTGGAACCGTCCCAAGCGTTGCG	AACAAAAGTTCAAAGTTCAAAGATTGCAAGCACGCACACACA	GATCCGATTGGAACCGTCCCAAGCGTTGCG	CCAGTCCAGAGGTGTCCCTAC
GACTGGTACTCGCGTGACTTG	GATCCGATTGGAACCGTCCCAAGCGTTGCG	GCGTCACTGCAATTGCTGTTGTTTTCTAACCGGCTTGCAAAT	GATCCGATTGGAACCGTCCCAAGCGTTGCG	CCAGTCCAGAGGTGTCCCTAC
GACTGGTACTCGCGTGACTTG	GATCCGATTGGAACCGTCCCAAGCGTTGCG	GACTCGATCTAACGGTACTTGTGCATGTCGATCTTTGAGGTT	GATCCGATTGGAACCGTCCCAAGCGTTGCG	CCAGTCCAGAGGTGTCCCTAC
GACTGGTACTCGCGTGACTTG	GATCCGATTGGAACCGTCCCAAGCGTTGCG	TTCACATTTCCCTGCGAGACTGGGAGCGCAAAAGAGTCGTTT	GATCCGATTGGAACCGTCCCAAGCGTTGCG	CCAGTCCAGAGGTGTCCCTAC
GACTGGTACTCGCGTGACTTG	GATCCGATTGGAACCGTCCCAAGCGTTGCG	CATTCACTGCTATGGAATTTACCGATGTTAACTTCTTTGCTA	GATCCGATTGGAACCGTCCCAAGCGTTGCG	CCAGTCCAGAGGTGTCCCTAC
GACTGGTACTCGCGTGACTTG	GATCCGATTGGAACCGTCCCAAGCGTTGCG	ACTTAAGTTAGTGTGTGTGAGCAAGCAGTAAAACATAACGGG	GATCCGATTGGAACCGTCCCAAGCGTTGCG	CCAGTCCAGAGGTGTCCCTAC
GACTGGTACTCGCGTGACTTG	GATCCGATTGGAACCGTCCCAAGCGTTGCG	ATCGAGTGTTGACTGTAATCTAAGCCAGAGACAGTGTAACTG	GATCCGATTGGAACCGTCCCAAGCGTTGCG	CCAGTCCAGAGGTGTCCCTAC
GACTGGTACTCGCGTGACTTG	GATCCGATTGGAACCGTCCCAAGCGTTGCG	AGTAAGCACACAAAACATTGAACAAATCAACGCATGGGAGTC	GATCCGATTGGAACCGTCCCAAGCGTTGCG	CCAGTCCAGAGGTGTCCCTAC
GACTGGTACTCGCGTGACTTG	GATCCGATTGGAACCGTCCCAAGCGTTGCG	GTTTGTGCCCATTTCGAATCTTGTTTCTTCTGCCGCCGTTGC	GATCCGATTGGAACCGTCCCAAGCGTTGCG	CCAGTCCAGAGGTGTCCCTAC
GACTGGTACTCGCGTGACTTG	GATCCGATTGGAACCGTCCCAAGCGTTGCG	GCTGATTTCGACTTGGCGGCGTTCGGATTTTGATTTCCGGGC	GATCCGATTGGAACCGTCCCAAGCGTTGCG	CCAGTCCAGAGGTGTCCCTAC
GACTGGTACTCGCGTGACTTG	GATCCGATTGGAACCGTCCCAAGCGTTGCG	GCGCAAATGACGAGGGACGATAAATCAATAAAATAACAAACA	GATCCGATTGGAACCGTCCCAAGCGTTGCG	CCAGTCCAGAGGTGTCCCTAC
GACTGGTACTCGCGTGACTTG	GATCCGATTGGAACCGTCCCAAGCGTTGCG	GGCTGGCTTATCAGGAAAGCAAATAAACAAGCAACAAATATA	GATCCGATTGGAACCGTCCCAAGCGTTGCG	CCAGTCCAGAGGTGTCCCTAC
GACTGGTACTCGCGTGACTTG	GATCCGATTGGAACCGTCCCAAGCGTTGCG	CAAACGCCCGATTACTGAGTACTGCGCACGGTTGCTGTTGCA	GATCCGATTGGAACCGTCCCAAGCGTTGCG	CCAGTCCAGAGGTGTCCCTAC
GACTGGTACTCGCGTGACTTG	GATCCGATTGGAACCGTCCCAAGCGTTGCG	CGTATTTATTAATTTATAATTTTCACCTTTGCTCGCGCGCGC	GATCCGATTGGAACCGTCCCAAGCGTTGCG	CCAGTCCAGAGGTGTCCCTAC
GACTGGTACTCGCGTGACTTG	GATCCGATTGGAACCGTCCCAAGCGTTGCG	CGAGAAACGAGCATATTTCGCTAATTTGATATGCTATCGGAT	GATCCGATTGGAACCGTCCCAAGCGTTGCG	CCAGTCCAGAGGTGTCCCTAC
GACTGGTACTCGCGTGACTTG	GATCCGATTGGAACCGTCCCAAGCGTTGCG	CTGCTGCAAACCTTGAAATTATTTTCTGTTGCAATTCACAGT	GATCCGATTGGAACCGTCCCAAGCGTTGCG	CCAGTCCAGAGGTGTCCCTAC
GACTGGTACTCGCGTGACTTG	GATCCGATTGGAACCGTCCCAAGCGTTGCG	GGCAAAATTGCGGTAAATTACATGCATTACATTTAAGGGAGA	GATCCGATTGGAACCGTCCCAAGCGTTGCG	CCAGTCCAGAGGTGTCCCTAC
GACTGGTACTCGCGTGACTTG	GATCCGATTGGAACCGTCCCAAGCGTTGCG	AGTGGTATGTGTGCGAGTGAGAGTGACACACTGAGCAATGCA	GATCCGATTGGAACCGTCCCAAGCGTTGCG	CCAGTCCAGAGGTGTCCCTAC
GACTGGTACTCGCGTGACTTG	GATCCGATTGGAACCGTCCCAAGCGTTGCG	GCGCAGCGGCAGGCAGAGCGAAACGGGCGAAAAGGAGCGCGC	GATCCGATTGGAACCGTCCCAAGCGTTGCG	CCAGTCCAGAGGTGTCCCTAC
GACTGGTACTCGCGTGACTTG	GATCCGATTGGAACCGTCCCAAGCGTTGCG	TGGCGTCAGCGATTTAGAAAGAAAATGGTGGAGCTGCAGAAG	GATCCGATTGGAACCGTCCCAAGCGTTGCG	CCAGTCCAGAGGTGTCCCTAC
GACTGGTACTCGCGTGACTTG	GATCCGATTGGAACCGTCCCAAGCGTTGCG	CCAACCACACAGAACAGAAGAATTGGTTTAGCACAGCGAAGC	GATCCGATTGGAACCGTCCCAAGCGTTGCG	CCAGTCCAGAGGTGTCCCTAC
GACTGGTACTCGCGTGACTTG	GATCCGATTGGAACCGTCCCAAGCGTTGCG	GCATATTCCGAACGCTTTTATTTACATATGTACGTTGCGAAT	GATCCGATTGGAACCGTCCCAAGCGTTGCG	CCAGTCCAGAGGTGTCCCTAC
GACTGGTACTCGCGTGACTTG	GATCCGATTGGAACCGTCCCAAGCGTTGCG	TGGAGTCGGAGAACACCAAGCTATCCTATGCCGCCCTCTGTC	GATCCGATTGGAACCGTCCCAAGCGTTGCG	CCAGTCCAGAGGTGTCCCTAC
GACTGGTACTCGCGTGACTTG	GATCCGATTGGAACCGTCCCAAGCGTTGCG	CAGATCAGGCTGGACAAGAGCGATGTGCGTGCACGGGAGCGT	GATCCGATTGGAACCGTCCCAAGCGTTGCG	CCAGTCCAGAGGTGTCCCTAC
GACTGGTACTCGCGTGACTTG	GATCCGATTGGAACCGTCCCAAGCGTTGCG	GATGCGGAACTGGAACTCGTGGCAAGCAACGTCTATCCGGTG	GATCCGATTGGAACCGTCCCAAGCGTTGCG	CCAGTCCAGAGGTGTCCCTAC
GACTGGTACTCGCGTGACTTG	GATCCGATTGGAACCGTCCCAAGCGTTGCG	GACTCGATTTCGATGCCATGTTCACTGAGAATCATGACGATA	GATCCGATTGGAACCGTCCCAAGCGTTGCG	CCAGTCCAGAGGTGTCCCTAC
GACTGGTACTCGCGTGACTTG	GATCCGATTGGAACCGTCCCAAGCGTTGCG	CGTAGGAAGTACCAGAAACGAATCATGTAAGTGTCTATCTAC	GATCCGATTGGAACCGTCCCAAGCGTTGCG	CCAGTCCAGAGGTGTCCCTAC
GACTGGTACTCGCGTGACTTG	GATCCGATTGGAACCGTCCCAAGCGTTGCG	AGGCGGCCATCCTGCTGCAGTCCACGCTCAAGGGATATGCGG	GATCCGATTGGAACCGTCCCAAGCGTTGCG	CCAGTCCAGAGGTGTCCCTAC
GACTGGTACTCGCGTGACTTG	GATCCGATTGGAACCGTCCCAAGCGTTGCG	GACAAAGGCGGCGCGGGAGGAGCGGGCACTGGAAAAGCGACG	GATCCGATTGGAACCGTCCCAAGCGTTGCG	CCAGTCCAGAGGTGTCCCTAC
GACTGGTACTCGCGTGACTTG	GATCCGATTGGAACCGTCCCAAGCGTTGCG	AGAGCAAAATGTTTGCCCAAAACCAAAAGGCCAGCTTCCTGG	GATCCGATTGGAACCGTCCCAAGCGTTGCG	CCAGTCCAGAGGTGTCCCTAC
GACTGGTACTCGCGTGACTTG	GATCCGATTGGAACCGTCCCAAGCGTTGCG	AGCTCGAGGAAGTGATTGAAACGATAAATACATCCCGGAACG	GATCCGATTGGAACCGTCCCAAGCGTTGCG	CCAGTCCAGAGGTGTCCCTAC
GACTGGTACTCGCGTGACTTG	GATCCGATTGGAACCGTCCCAAGCGTTGCG	AAATATCCAGCGAGGCTCTGAATCAAGGCTCTGGGATAGCGT	GATCCGATTGGAACCGTCCCAAGCGTTGCG	CCAGTCCAGAGGTGTCCCTAC
GACTGGTACTCGCGTGACTTG	GATCCGATTGGAACCGTCCCAAGCGTTGCG	GGTGACACTGTACCACCAATTGGAACAAAATAAGGATATTTT	GATCCGATTGGAACCGTCCCAAGCGTTGCG	CCAGTCCAGAGGTGTCCCTAC
GACTGGTACTCGCGTGACTTG	GATCCGATTGGAACCGTCCCAAGCGTTGCG	GCGCTTTGGCCTATTTCTGTGGTTATTTGACAGTAAGCGGAG	GATCCGATTGGAACCGTCCCAAGCGTTGCG	CCAGTCCAGAGGTGTCCCTAC
GACTGGTACTCGCGTGACTTG	GATCCGATTGGAACCGTCCCAAGCGTTGCG	CAGCAAAGCTGCCCTAGGTTCGATGCCGTGCTCATGCAGCGC	GATCCGATTGGAACCGTCCCAAGCGTTGCG	CCAGTCCAGAGGTGTCCCTAC
GACTGGTACTCGCGTGACTTG	GATCCGATTGGAACCGTCCCAAGCGTTGCG	GCGGTTATCGGTTACTTTCCCTTGGTGATGGACGCTCAGTTG	GATCCGATTGGAACCGTCCCAAGCGTTGCG	CCAGTCCAGAGGTGTCCCTAC
GACTGGTACTCGCGTGACTTG	GATCCGATTGGAACCGTCCCAAGCGTTGCG	GTTCTCATCGATGGGACTGCTTAAGAAGGCGCTTAGCATTTC	GATCCGATTGGAACCGTCCCAAGCGTTGCG	CCAGTCCAGAGGTGTCCCTAC
GACTGGTACTCGCGTGACTTG	GATCCGATTGGAACCGTCCCAAGCGTTGCG	TTAATCTACCATCTGCAACAGAGTGTACCTCAGTGCCTGGAA	GATCCGATTGGAACCGTCCCAAGCGTTGCG	CCAGTCCAGAGGTGTCCCTAC
GACTGGTACTCGCGTGACTTG	GATCCGATTGGAACCGTCCCAAGCGTTGCG	ATCTACTGGCAAAGTTTCTGTCGGAGATTCTGTCTGTGCCCG	GATCCGATTGGAACCGTCCCAAGCGTTGCG	CCAGTCCAGAGGTGTCCCTAC
GACTGGTACTCGCGTGACTTG	GATCCGATTGGAACCGTCCCAAGCGTTGCG	TTCGCGAGGAGTTGTCTGTAAAGCCCGTCACCCTGGTGGCCA	GATCCGATTGGAACCGTCCCAAGCGTTGCG	CCAGTCCAGAGGTGTCCCTAC
GACTGGTACTCGCGTGACTTG	GATCCGATTGGAACCGTCCCAAGCGTTGCG	TATTCTCCATATTATCATCCAGCTCGTTTTGATACGCGGCAC	GATCCGATTGGAACCGTCCCAAGCGTTGCG	CCAGTCCAGAGGTGTCCCTAC
GACTGGTACTCGCGTGACTTG	GATCCGATTGGAACCGTCCCAAGCGTTGCG	TTCTGCACACACTGGTAGTCTTCACGGCGCCCAAATCCTGGG	GATCCGATTGGAACCGTCCCAAGCGTTGCG	CCAGTCCAGAGGTGTCCCTAC
GACTGGTACTCGCGTGACTTG	GATCCGATTGGAACCGTCCCAAGCGTTGCG	GCTGAAGCCGGAAAACCATGCCGACAGCTTGTCCCTTGCCCT	GATCCGATTGGAACCGTCCCAAGCGTTGCG	CCAGTCCAGAGGTGTCCCTAC
GACTGGTACTCGCGTGACTTG	GATCCGATTGGAACCGTCCCAAGCGTTGCG	CACATCAAGATACTGCTCACGAACTGCCTGACATTGCTGCCG	GATCCGATTGGAACCGTCCCAAGCGTTGCG	CCAGTCCAGAGGTGTCCCTAC
Barcode 8
GACTGGTACTCGCGTGACTTG	GCTATCGTTCGTTCGAGGCCAGAGCATTCG	ACGTTAAGCTGAACTTAGGTACTAATCAGGCTAGAATCTGTA	GCTATCGTTCGTTCGAGGCCAGAGCATTCG	CCAGTCCAGAGGTGTCCCTAC
GACTGGTACTCGCGTGACTTG	GCTATCGTTCGTTCGAGGCCAGAGCATTCG	TCAGCCCAGCAGGAGGATCTATATAATCCTAATTGAAATAAA	GCTATCGTTCGTTCGAGGCCAGAGCATTCG	CCAGTCCAGAGGTGTCCCTAC
GACTGGTACTCGCGTGACTTG	GCTATCGTTCGTTCGAGGCCAGAGCATTCG	TTCATTTACCTACAGCGATGGATGGGCGTTCTGGGTTTGAGG	GCTATCGTTCGTTCGAGGCCAGAGCATTCG	CCAGTCCAGAGGTGTCCCTAC
GACTGGTACTCGCGTGACTTG	GCTATCGTTCGTTCGAGGCCAGAGCATTCG	AGTTGTGATTTTCAGCCCAAGATCGGCCAATGATAGAGGGCC	GCTATCGTTCGTTCGAGGCCAGAGCATTCG	CCAGTCCAGAGGTGTCCCTAC
GACTGGTACTCGCGTGACTTG	GCTATCGTTCGTTCGAGGCCAGAGCATTCG	CGAACGTTTATCTTGTAAATTGGTTGGGATTAATGTCTGGCG	GCTATCGTTCGTTCGAGGCCAGAGCATTCG	CCAGTCCAGAGGTGTCCCTAC
GACTGGTACTCGCGTGACTTG	GCTATCGTTCGTTCGAGGCCAGAGCATTCG	ATGGATGTTGCGGCGGAGGATGCCCTGATGATGTTGTCGAAA	GCTATCGTTCGTTCGAGGCCAGAGCATTCG	CCAGTCCAGAGGTGTCCCTAC
GACTGGTACTCGCGTGACTTG	GCTATCGTTCGTTCGAGGCCAGAGCATTCG	TTTCGGATCTTTCTCAAACCGAATCTCCGATCTCTCGGCGAT	GCTATCGTTCGTTCGAGGCCAGAGCATTCG	CCAGTCCAGAGGTGTCCCTAC
GACTGGTACTCGCGTGACTTG	GCTATCGTTCGTTCGAGGCCAGAGCATTCG	TCGGTGCTCAGTTCCACTCCAGATGACTTGACAACATTGTGA	GCTATCGTTCGTTCGAGGCCAGAGCATTCG	CCAGTCCAGAGGTGTCCCTAC
GACTGGTACTCGCGTGACTTG	GCTATCGTTCGTTCGAGGCCAGAGCATTCG	GTTAAGTAACATGGCCACTTGACACCAGACTGCGTTTCCAGT	GCTATCGTTCGTTCGAGGCCAGAGCATTCG	CCAGTCCAGAGGTGTCCCTAC
GACTGGTACTCGCGTGACTTG	GCTATCGTTCGTTCGAGGCCAGAGCATTCG	GCGTGAAATATGACGATTGCCGCCAGCATAATCTTGGGCAAC	GCTATCGTTCGTTCGAGGCCAGAGCATTCG	CCAGTCCAGAGGTGTCCCTAC
GACTGGTACTCGCGTGACTTG	GCTATCGTTCGTTCGAGGCCAGAGCATTCG	AGCTTGGTGATGCGATCGTTCTGCGGAAGAAGGCAACAAGAC	GCTATCGTTCGTTCGAGGCCAGAGCATTCG	CCAGTCCAGAGGTGTCCCTAC
GACTGGTACTCGCGTGACTTG	GCTATCGTTCGTTCGAGGCCAGAGCATTCG	TGGGATAGTGACGGCGACTGATCTTGATCCTCGCCCGTTGGC	GCTATCGTTCGTTCGAGGCCAGAGCATTCG	CCAGTCCAGAGGTGTCCCTAC
GACTGGTACTCGCGTGACTTG	GCTATCGTTCGTTCGAGGCCAGAGCATTCG	CTCCTTTCGTTGGCGACATGTCAGACTCGGATTGGGACTGAG	GCTATCGTTCGTTCGAGGCCAGAGCATTCG	CCAGTCCAGAGGTGTCCCTAC
GACTGGTACTCGCGTGACTTG	GCTATCGTTCGTTCGAGGCCAGAGCATTCG	ATCCGAATCGCCGATCGACGATGTTCCTCCGGCTGTCTCACC	GCTATCGTTCGTTCGAGGCCAGAGCATTCG	CCAGTCCAGAGGTGTCCCTAC
GACTGGTACTCGCGTGACTTG	GCTATCGTTCGTTCGAGGCCAGAGCATTCG	GAGCAGGCTGAGCCATTTGATCTCAGGCGCTTGATTTGCGGA	GCTATCGTTCGTTCGAGGCCAGAGCATTCG	CCAGTCCAGAGGTGTCCCTAC
GACTGGTACTCGCGTGACTTG	GCTATCGTTCGTTCGAGGCCAGAGCATTCG	GCCAAAGAACTGGCGCCAGGCACCGACTGATCGTCCAGCGAT	GCTATCGTTCGTTCGAGGCCAGAGCATTCG	CCAGTCCAGAGGTGTCCCTAC
GACTGGTACTCGCGTGACTTG	GCTATCGTTCGTTCGAGGCCAGAGCATTCG	GTAGGTACATGCCAAATCCACAAGCGATGGCCTCAGCAGGCT	GCTATCGTTCGTTCGAGGCCAGAGCATTCG	CCAGTCCAGAGGTGTCCCTAC
GACTGGTACTCGCGTGACTTG	GCTATCGTTCGTTCGAGGCCAGAGCATTCG	GTGGATACATAGGTGAGGCCTGAATCGCTCCTCCATACTCAT	GCTATCGTTCGTTCGAGGCCAGAGCATTCG	CCAGTCCAGAGGTGTCCCTAC
GACTGGTACTCGCGTGACTTG	GCTATCGTTCGTTCGAGGCCAGAGCATTCG	GAGATCCGCGCCGGAAACGCCTGGTGGAAGGTTCAGGCCAGG	GCTATCGTTCGTTCGAGGCCAGAGCATTCG	CCAGTCCAGAGGTGTCCCTAC
GACTGGTACTCGCGTGACTTG	GCTATCGTTCGTTCGAGGCCAGAGCATTCG	TGCCCACATCCAGTTCGAGTTCTTCGGCTCCCGACTCATCGG	GCTATCGTTCGTTCGAGGCCAGAGCATTCG	CCAGTCCAGAGGTGTCCCTAC
GACTGGTACTCGCGTGACTTG	GCTATCGTTCGTTCGAGGCCAGAGCATTCG	TCCAGTGGCTGTTCCTGCGTAGACTGCTCCAACGTGCTCGTT	GCTATCGTTCGTTCGAGGCCAGAGCATTCG	CCAGTCCAGAGGTGTCCCTAC
GACTGGTACTCGCGTGACTTG	GCTATCGTTCGTTCGAGGCCAGAGCATTCG	CTGGGAGCCGGAGAACTTGTAGCGGCAGTCGCCAATGGGTAC	GCTATCGTTCGTTCGAGGCCAGAGCATTCG	CCAGTCCAGAGGTGTCCCTAC
GACTGGTACTCGCGTGACTTG	GCTATCGTTCGTTCGAGGCCAGAGCATTCG	CTTGACCTTATTGAACAGTATGGGCTGCGCCTGCCAATGGGC	GCTATCGTTCGTTCGAGGCCAGAGCATTCG	CCAGTCCAGAGGTGTCCCTAC
GACTGGTACTCGCGTGACTTG	GCTATCGTTCGTTCGAGGCCAGAGCATTCG	AACTGGAGACGACTTCAAAGCCCTGGCCGCACTTACATGGCC	GCTATCGTTCGTTCGAGGCCAGAGCATTCG	CCAGTCCAGAGGTGTCCCTAC
GACTGGTACTCGCGTGACTTG	GCTATCGTTCGTTCGAGGCCAGAGCATTCG	GCGGCTGATACTTGTGCATGCTGGCCAGGACAATCTGCGAAT	GCTATCGTTCGTTCGAGGCCAGAGCATTCG	CCAGTCCAGAGGTGTCCCTAC
GACTGGTACTCGCGTGACTTG	GCTATCGTTCGTTCGAGGCCAGAGCATTCG	CATTACCAAAATGATGGCGCCCATTGAGAGGGTAAACGGAGT	GCTATCGTTCGTTCGAGGCCAGAGCATTCG	CCAGTCCAGAGGTGTCCCTAC
GACTGGTACTCGCGTGACTTG	GCTATCGTTCGTTCGAGGCCAGAGCATTCG	TGAACTAGAAGGGATTCTCATCGTGTGGCAAAGATATATATT	GCTATCGTTCGTTCGAGGCCAGAGCATTCG	CCAGTCCAGAGGTGTCCCTAC
GACTGGTACTCGCGTGACTTG	GCTATCGTTCGTTCGAGGCCAGAGCATTCG	GCGATTTTAGACAACCTTGGATAAGTCTGTGAATAACATGTG	GCTATCGTTCGTTCGAGGCCAGAGCATTCG	CCAGTCCAGAGGTGTCCCTAC
GACTGGTACTCGCGTGACTTG	GCTATCGTTCGTTCGAGGCCAGAGCATTCG	TAACTTCGAGGACACATGACTCGAATACTCTTGGACGAAACA	GCTATCGTTCGTTCGAGGCCAGAGCATTCG	CCAGTCCAGAGGTGTCCCTAC
GACTGGTACTCGCGTGACTTG	GCTATCGTTCGTTCGAGGCCAGAGCATTCG	ATTAGTGTGATCGTTTCCAGTCTCTTTGCTCAATGAATTGGC	GCTATCGTTCGTTCGAGGCCAGAGCATTCG	CCAGTCCAGAGGTGTCCCTAC
GACTGGTACTCGCGTGACTTG	GCTATCGTTCGTTCGAGGCCAGAGCATTCG	TTCGAGACGTTGACCAAGCTACCCACGGCGTGAGCGATCGCC	GCTATCGTTCGTTCGAGGCCAGAGCATTCG	CCAGTCCAGAGGTGTCCCTAC
GACTGGTACTCGCGTGACTTG	GCTATCGTTCGTTCGAGGCCAGAGCATTCG	TGCCTGCCCTGCCCACCAACTACACGATCCACGGAGGCGTTC	GCTATCGTTCGTTCGAGGCCAGAGCATTCG	CCAGTCCAGAGGTGTCCCTAC
GACTGGTACTCGCGTGACTTG	GCTATCGTTCGTTCGAGGCCAGAGCATTCG	GGCTATCCAACTTCCTAAAACAACAATCCGACCCGCTGACTT	GCTATCGTTCGTTCGAGGCCAGAGCATTCG	CCAGTCCAGAGGTGTCCCTAC
GACTGGTACTCGCGTGACTTG	GCTATCGTTCGTTCGAGGCCAGAGCATTCG	TTGTGCGGTTTAGAATTTCATTTTCAATTTGCTTGCTCTCAG	GCTATCGTTCGTTCGAGGCCAGAGCATTCG	CCAGTCCAGAGGTGTCCCTAC
GACTGGTACTCGCGTGACTTG	GCTATCGTTCGTTCGAGGCCAGAGCATTCG	TCCGTTGAATTCCATTAGAGCACGGCACCGAAATATTTCGAC	GCTATCGTTCGTTCGAGGCCAGAGCATTCG	CCAGTCCAGAGGTGTCCCTAC
GACTGGTACTCGCGTGACTTG	GCTATCGTTCGTTCGAGGCCAGAGCATTCG	GCTAACATTTAATTTGATTCTGGCTTCGGGTCTGCCTTTTCA	GCTATCGTTCGTTCGAGGCCAGAGCATTCG	CCAGTCCAGAGGTGTCCCTAC
GACTGGTACTCGCGTGACTTG	GCTATCGTTCGTTCGAGGCCAGAGCATTCG	CTCAACCGATGATTAATTAATTGAAATCCACAGAGCCTCGGT	GCTATCGTTCGTTCGAGGCCAGAGCATTCG	CCAGTCCAGAGGTGTCCCTAC
GACTGGTACTCGCGTGACTTG	GCTATCGTTCGTTCGAGGCCAGAGCATTCG	AGGCCCTGACCCTCGCCTTCAACTCCAAGTCGCTGCCGCAGG	GCTATCGTTCGTTCGAGGCCAGAGCATTCG	CCAGTCCAGAGGTGTCCCTAC
GACTGGTACTCGCGTGACTTG	GCTATCGTTCGTTCGAGGCCAGAGCATTCG	ATGTAATTAGGACTGGTCAAATAGAGATTGCCCGGTGGAGTA	GCTATCGTTCGTTCGAGGCCAGAGCATTCG	CCAGTCCAGAGGTGTCCCTAC
GACTGGTACTCGCGTGACTTG	GCTATCGTTCGTTCGAGGCCAGAGCATTCG	GGGCGTTACAAATATTTAATTGTGAGATTTCCCTTCCATGCG	GCTATCGTTCGTTCGAGGCCAGAGCATTCG	CCAGTCCAGAGGTGTCCCTAC
GACTGGTACTCGCGTGACTTG	GCTATCGTTCGTTCGAGGCCAGAGCATTCG	GTCATGCTAGAACGACAAAAGGAGCCCATTCCCGGTTCCAGC	GCTATCGTTCGTTCGAGGCCAGAGCATTCG	CCAGTCCAGAGGTGTCCCTAC
GACTGGTACTCGCGTGACTTG	GCTATCGTTCGTTCGAGGCCAGAGCATTCG	TGGAAAACCTTAGAGCCTTTGTTTACCGAACAAACTCAAATA	GCTATCGTTCGTTCGAGGCCAGAGCATTCG	CCAGTCCAGAGGTGTCCCTAC
GACTGGTACTCGCGTGACTTG	GCTATCGTTCGTTCGAGGCCAGAGCATTCG	TATACTGCTTTCCTACAACATTTTCCTCTGTGTCAGATGAGC	GCTATCGTTCGTTCGAGGCCAGAGCATTCG	CCAGTCCAGAGGTGTCCCTAC
GACTGGTACTCGCGTGACTTG	GCTATCGTTCGTTCGAGGCCAGAGCATTCG	CGAGGAGCACGCAATAGTTGCTCTCGTCCTCCAAGCCGGAAA	GCTATCGTTCGTTCGAGGCCAGAGCATTCG	CCAGTCCAGAGGTGTCCCTAC
GACTGGTACTCGCGTGACTTG	GCTATCGTTCGTTCGAGGCCAGAGCATTCG	CGTCTGCGCATAATTACCAGTGGAATTTTCTACTGCGAGTAA	GCTATCGTTCGTTCGAGGCCAGAGCATTCG	CCAGTCCAGAGGTGTCCCTAC
Barcode 9
GACTGGTACTCGCGTGACTTG	CCCATGATCGTCCGATCTGGTCGGATTTGT	TTTCCATTTCGAAGCCATCTAAAACTGAAAACTTGATAAGCG	CCCATGATCGTCCGATCTGGTCGGATTTGT	CCAGTCCAGAGGTGTCCCTAC
GACTGGTACTCGCGTGACTTG	CCCATGATCGTCCGATCTGGTCGGATTTGT	GACACGCGCTCCAAAGCCACTCGGAAATCCACAGCTGAACCC	CCCATGATCGTCCGATCTGGTCGGATTTGT	CCAGTCCAGAGGTGTCCCTAC
GACTGGTACTCGCGTGACTTG	CCCATGATCGTCCGATCTGGTCGGATTTGT	ATATCGTATCCATCGTATTTCATACAACCAAATCCCGCACAC	CCCATGATCGTCCGATCTGGTCGGATTTGT	CCAGTCCAGAGGTGTCCCTAC
GACTGGTACTCGCGTGACTTG	CCCATGATCGTCCGATCTGGTCGGATTTGT	GTGTGGGCCATCTATAGGAATTCCACTGTCAGCCTGACAATG	CCCATGATCGTCCGATCTGGTCGGATTTGT	CCAGTCCAGAGGTGTCCCTAC
GACTGGTACTCGCGTGACTTG	CCCATGATCGTCCGATCTGGTCGGATTTGT	TTGTACTAAAATTAACATGCCCGCAATGGAAACGTTTCCCGA	CCCATGATCGTCCGATCTGGTCGGATTTGT	CCAGTCCAGAGGTGTCCCTAC
GACTGGTACTCGCGTGACTTG	CCCATGATCGTCCGATCTGGTCGGATTTGT	TGGCGAAGATGGCACGAAAATATTTGCGTGGGCATTTTGGCC	CCCATGATCGTCCGATCTGGTCGGATTTGT	CCAGTCCAGAGGTGTCCCTAC
GACTGGTACTCGCGTGACTTG	CCCATGATCGTCCGATCTGGTCGGATTTGT	CTCGTGCTTGTGCTCACTCGATCTGTTAATAGCCCACAATGA	CCCATGATCGTCCGATCTGGTCGGATTTGT	CCAGTCCAGAGGTGTCCCTAC
GACTGGTACTCGCGTGACTTG	CCCATGATCGTCCGATCTGGTCGGATTTGT	GCGATACTCTCGCATAGAGGACCTTGCTGATATATTATTTAT	CCCATGATCGTCCGATCTGGTCGGATTTGT	CCAGTCCAGAGGTGTCCCTAC
GACTGGTACTCGCGTGACTTG	CCCATGATCGTCCGATCTGGTCGGATTTGT	GAAAATTCCCTTCTAATAAGTGTGGCTTCAATCTTCAACTGA	CCCATGATCGTCCGATCTGGTCGGATTTGT	CCAGTCCAGAGGTGTCCCTAC
GACTGGTACTCGCGTGACTTG	CCCATGATCGTCCGATCTGGTCGGATTTGT	GCTGTCATTATAATCAGTTTCTCGGAAAGTTCTCGCATTTAT	CCCATGATCGTCCGATCTGGTCGGATTTGT	CCAGTCCAGAGGTGTCCCTAC
GACTGGTACTCGCGTGACTTG	CCCATGATCGTCCGATCTGGTCGGATTTGT	GTTTGTCTCAAGACCGGAATCGCGTCTGTCCTCAGTCTTCTT	CCCATGATCGTCCGATCTGGTCGGATTTGT	CCAGTCCAGAGGTGTCCCTAC
GACTGGTACTCGCGTGACTTG	CCCATGATCGTCCGATCTGGTCGGATTTGT	ACTTCAGACCCAACTCCACCTCCATTTCATCCACCTCCTCCT	CCCATGATCGTCCGATCTGGTCGGATTTGT	CCAGTCCAGAGGTGTCCCTAC
GACTGGTACTCGCGTGACTTG	CCCATGATCGTCCGATCTGGTCGGATTTGT	GCATATGGTAACTTTTCCAGTGTAATACCCACAACACACACA	CCCATGATCGTCCGATCTGGTCGGATTTGT	CCAGTCCAGAGGTGTCCCTAC
GACTGGTACTCGCGTGACTTG	CCCATGATCGTCCGATCTGGTCGGATTTGT	GGACTTAGATGGAAGAACTACCATAATTCTTCGGTTGGTTTA	CCCATGATCGTCCGATCTGGTCGGATTTGT	CCAGTCCAGAGGTGTCCCTAC
GACTGGTACTCGCGTGACTTG	CCCATGATCGTCCGATCTGGTCGGATTTGT	GTGCTTCGAGCCGCAGCCAAACAACCGAACAAATAAGTATAA	CCCATGATCGTCCGATCTGGTCGGATTTGT	CCAGTCCAGAGGTGTCCCTAC
GACTGGTACTCGCGTGACTTG	CCCATGATCGTCCGATCTGGTCGGATTTGT	ATTTGGGCAATTCACTTAATGAAAATGTTGGCACTGCAAGTC	CCCATGATCGTCCGATCTGGTCGGATTTGT	CCAGTCCAGAGGTGTCCCTAC
GACTGGTACTCGCGTGACTTG	CCCATGATCGTCCGATCTGGTCGGATTTGT	AAGCAGATGCACTCGAACGGAACAATAATCTCGGGCGGGCGG	CCCATGATCGTCCGATCTGGTCGGATTTGT	CCAGTCCAGAGGTGTCCCTAC
GACTGGTACTCGCGTGACTTG	CCCATGATCGTCCGATCTGGTCGGATTTGT	TGCCCAAAGGAACTAGAATCGAGAATCTAAATGCAAAACCAT	CCCATGATCGTCCGATCTGGTCGGATTTGT	CCAGTCCAGAGGTGTCCCTAC
GACTGGTACTCGCGTGACTTG	CCCATGATCGTCCGATCTGGTCGGATTTGT	CCATTCCCATGTAATCCTTGTATAATTGAAACAAAGCGCAAT	CCCATGATCGTCCGATCTGGTCGGATTTGT	CCAGTCCAGAGGTGTCCCTAC
GACTGGTACTCGCGTGACTTG	CCCATGATCGTCCGATCTGGTCGGATTTGT	GATGGATCTTCGAGGAGATCCTCTTCCCAGACTCAATCCATT	CCCATGATCGTCCGATCTGGTCGGATTTGT	CCAGTCCAGAGGTGTCCCTAC
GACTGGTACTCGCGTGACTTG	CCCATGATCGTCCGATCTGGTCGGATTTGT	CTACTTAAAATCAAGTGCAAATTGTAAAGACAGACGCCGCCG	CCCATGATCGTCCGATCTGGTCGGATTTGT	CCAGTCCAGAGGTGTCCCTAC
GACTGGTACTCGCGTGACTTG	CCCATGATCGTCCGATCTGGTCGGATTTGT	AGGGCGTTTGTATGACAGCTAATGTCTCGCATAATAGAAATC	CCCATGATCGTCCGATCTGGTCGGATTTGT	CCAGTCCAGAGGTGTCCCTAC
GACTGGTACTCGCGTGACTTG	CCCATGATCGTCCGATCTGGTCGGATTTGT	GATCTTCTTCATATGCTAATCAAGTGCTCGACTGGGATCGAG	CCCATGATCGTCCGATCTGGTCGGATTTGT	CCAGTCCAGAGGTGTCCCTAC
GACTGGTACTCGCGTGACTTG	CCCATGATCGTCCGATCTGGTCGGATTTGT	GTACAATGGCCAGGGTACTTGAGATTTTATGACCACCGCGCC	CCCATGATCGTCCGATCTGGTCGGATTTGT	CCAGTCCAGAGGTGTCCCTAC
GACTGGTACTCGCGTGACTTG	CCCATGATCGTCCGATCTGGTCGGATTTGT	TATATACATATGTACGTATGCATAAGGAGGCACCGGCGTTAC	CCCATGATCGTCCGATCTGGTCGGATTTGT	CCAGTCCAGAGGTGTCCCTAC
GACTGGTACTCGCGTGACTTG	CCCATGATCGTCCGATCTGGTCGGATTTGT	ACCTGCGGTTTTATTGCCCATCCTACCTGACGATCCACGTAC	CCCATGATCGTCCGATCTGGTCGGATTTGT	CCAGTCCAGAGGTGTCCCTAC
GACTGGTACTCGCGTGACTTG	CCCATGATCGTCCGATCTGGTCGGATTTGT	TTTTATGGCACATCAACTGGCCGCTGGCTAGGAAATTCCAGC	CCCATGATCGTCCGATCTGGTCGGATTTGT	CCAGTCCAGAGGTGTCCCTAC
GACTGGTACTCGCGTGACTTG	CCCATGATCGTCCGATCTGGTCGGATTTGT	ACGCGCATTTAGCAGCGATTAATGAATTTTATGAGCCGCCAT	CCCATGATCGTCCGATCTGGTCGGATTTGT	CCAGTCCAGAGGTGTCCCTAC
GACTGGTACTCGCGTGACTTG	CCCATGATCGTCCGATCTGGTCGGATTTGT	ATAGTCGGCACTCTGGATGGTTAGAAATCGGGCTGGAAAAGC	CCCATGATCGTCCGATCTGGTCGGATTTGT	CCAGTCCAGAGGTGTCCCTAC
GACTGGTACTCGCGTGACTTG	CCCATGATCGTCCGATCTGGTCGGATTTGT	CGTTAGTCCTCCGACCTGACTGACACGTTGCCGCGGCCTGCG	CCCATGATCGTCCGATCTGGTCGGATTTGT	CCAGTCCAGAGGTGTCCCTAC
GACTGGTACTCGCGTGACTTG	CCCATGATCGTCCGATCTGGTCGGATTTGT	ATGCCACGATTGCTGGTCCAAGGCCCGCCTTCGTACCGGCAA	CCCATGATCGTCCGATCTGGTCGGATTTGT	CCAGTCCAGAGGTGTCCCTAC
GACTGGTACTCGCGTGACTTG	CCCATGATCGTCCGATCTGGTCGGATTTGT	CACTAAAGGCATTAATCACCATTTTCACGCGACTTGCTGTCG	CCCATGATCGTCCGATCTGGTCGGATTTGT	CCAGTCCAGAGGTGTCCCTAC
GACTGGTACTCGCGTGACTTG	CCCATGATCGTCCGATCTGGTCGGATTTGT	GAGGTTCGCTGATTAGCCGGATCGTGTTCCATATTAAATCCA	CCCATGATCGTCCGATCTGGTCGGATTTGT	CCAGTCCAGAGGTGTCCCTAC
GACTGGTACTCGCGTGACTTG	CCCATGATCGTCCGATCTGGTCGGATTTGT	CCCACCTTCATCCGCGTAATCTTTATCAATCGCACTTGTTGC	CCCATGATCGTCCGATCTGGTCGGATTTGT	CCAGTCCAGAGGTGTCCCTAC
GACTGGTACTCGCGTGACTTG	CCCATGATCGTCCGATCTGGTCGGATTTGT	AAATAATTTTAAGTTCATTAGGCCATTCTCCTGCCCTGAAGC	CCCATGATCGTCCGATCTGGTCGGATTTGT	CCAGTCCAGAGGTGTCCCTAC
GACTGGTACTCGCGTGACTTG	CCCATGATCGTCCGATCTGGTCGGATTTGT	TCGATTCCATTCCACTGTCCAGTTTCCCAGGCCAGAGACCAC	CCCATGATCGTCCGATCTGGTCGGATTTGT	CCAGTCCAGAGGTGTCCCTAC
GACTGGTACTCGCGTGACTTG	CCCATGATCGTCCGATCTGGTCGGATTTGT	CAAAGCTGTTGATTTATCTATAACTTGGCAAATGTGGGAACA	CCCATGATCGTCCGATCTGGTCGGATTTGT	CCAGTCCAGAGGTGTCCCTAC
GACTGGTACTCGCGTGACTTG	CCCATGATCGTCCGATCTGGTCGGATTTGT	GACTGATGGGATCCTTAACATAAACAAGCGAAATAACAACAA	CCCATGATCGTCCGATCTGGTCGGATTTGT	CCAGTCCAGAGGTGTCCCTAC
GACTGGTACTCGCGTGACTTG	CCCATGATCGTCCGATCTGGTCGGATTTGT	CGGTGTTATCTGGGAGGAGAAGGAGGTTCGTCCCTTGAATTT	CCCATGATCGTCCGATCTGGTCGGATTTGT	CCAGTCCAGAGGTGTCCCTAC
GACTGGTACTCGCGTGACTTG	CCCATGATCGTCCGATCTGGTCGGATTTGT	TAAGTGGCATCTATCCTGCAGCTGGATCAGAGTGTTGATATA	CCCATGATCGTCCGATCTGGTCGGATTTGT	CCAGTCCAGAGGTGTCCCTAC
GACTGGTACTCGCGTGACTTG	CCCATGATCGTCCGATCTGGTCGGATTTGT	TCATCTGTTTGACAATATCTGTTTGGATTTCGGCTAGGGACT	CCCATGATCGTCCGATCTGGTCGGATTTGT	CCAGTCCAGAGGTGTCCCTAC
GACTGGTACTCGCGTGACTTG	CCCATGATCGTCCGATCTGGTCGGATTTGT	CCATTGTTGACATCATATCGCTCCTTGTTCGCGTTTCCCATC	CCCATGATCGTCCGATCTGGTCGGATTTGT	CCAGTCCAGAGGTGTCCCTAC
GACTGGTACTCGCGTGACTTG	CCCATGATCGTCCGATCTGGTCGGATTTGT	TGGGTTCACCACAAGAGGCTTGGTTAAAGGATAACATCGTTT	CCCATGATCGTCCGATCTGGTCGGATTTGT	CCAGTCCAGAGGTGTCCCTAC
GACTGGTACTCGCGTGACTTG	CCCATGATCGTCCGATCTGGTCGGATTTGT	TGCTCAAAGGATCTTCCATTCTTACGGAGATGGGCTTTGGCC	CCCATGATCGTCCGATCTGGTCGGATTTGT	CCAGTCCAGAGGTGTCCCTAC
GACTGGTACTCGCGTGACTTG	CCCATGATCGTCCGATCTGGTCGGATTTGT	CCTTTGGTTTGTTTTCATTTCCCTAACGATATGTATGCACTT	CCCATGATCGTCCGATCTGGTCGGATTTGT	CCAGTCCAGAGGTGTCCCTAC
Barcode 10
GACTGGTACTCGCGTGACTTG	AACGAGACGGTCAATCGCGCTGCATACTTG	TGATCGAATGCCGTCGGCAAATGGTTTCGCGATTTTCAAACT	AACGAGACGGTCAATCGCGCTGCATACTTG	CCAGTCCAGAGGTGTCCCTAC
GACTGGTACTCGCGTGACTTG	AACGAGACGGTCAATCGCGCTGCATACTTG	CAGCGGATTCCAGGTGCGTTTCTAGACATAAGGTCTATGGGT	AACGAGACGGTCAATCGCGCTGCATACTTG	CCAGTCCAGAGGTGTCCCTAC
GACTGGTACTCGCGTGACTTG	AACGAGACGGTCAATCGCGCTGCATACTTG	ATGCTTTCCATGCAAGAGCTAATGGATATGCGGATGCAGCAG	AACGAGACGGTCAATCGCGCTGCATACTTG	CCAGTCCAGAGGTGTCCCTAC
GACTGGTACTCGCGTGACTTG	AACGAGACGGTCAATCGCGCTGCATACTTG	AGCGAGTGAATAACAGTGAAGAATTCCAAACTACCAGTTATT	AACGAGACGGTCAATCGCGCTGCATACTTG	CCAGTCCAGAGGTGTCCCTAC
GACTGGTACTCGCGTGACTTG	AACGAGACGGTCAATCGCGCTGCATACTTG	TGGCTGGGCATCATAGAAATCAAGAGATCTTGAACATAAATA	AACGAGACGGTCAATCGCGCTGCATACTTG	CCAGTCCAGAGGTGTCCCTAC
GACTGGTACTCGCGTGACTTG	AACGAGACGGTCAATCGCGCTGCATACTTG	TGCAAATGTACACGGAAAGAAATCGTGCAACTACAAGCATTA	AACGAGACGGTCAATCGCGCTGCATACTTG	CCAGTCCAGAGGTGTCCCTAC
GACTGGTACTCGCGTGACTTG	AACGAGACGGTCAATCGCGCTGCATACTTG	GGGAGCCGAGACAAATTTACATAATTATGATCTGAACTCGAA	AACGAGACGGTCAATCGCGCTGCATACTTG	CCAGTCCAGAGGTGTCCCTAC
GACTGGTACTCGCGTGACTTG	AACGAGACGGTCAATCGCGCTGCATACTTG	CACACTTTGCCCACAATACCACCATACCATACCATACCATAC	AACGAGACGGTCAATCGCGCTGCATACTTG	CCAGTCCAGAGGTGTCCCTAC
GACTGGTACTCGCGTGACTTG	AACGAGACGGTCAATCGCGCTGCATACTTG	TTTCGGCGTTGACAATCGGGTTTGGTCGATCTACCTGCGCTT	AACGAGACGGTCAATCGCGCTGCATACTTG	CCAGTCCAGAGGTGTCCCTAC
GACTGGTACTCGCGTGACTTG	AACGAGACGGTCAATCGCGCTGCATACTTG	GTGCAGTGTAGTCGGCGGAGGAGAACACAAGAGCAAGACGCC	AACGAGACGGTCAATCGCGCTGCATACTTG	CCAGTCCAGAGGTGTCCCTAC
GACTGGTACTCGCGTGACTTG	AACGAGACGGTCAATCGCGCTGCATACTTG	CCTGAACCTTTCGATTTCCCGGGCCTAATGTGGCGCCTGGCC	AACGAGACGGTCAATCGCGCTGCATACTTG	CCAGTCCAGAGGTGTCCCTAC
GACTGGTACTCGCGTGACTTG	AACGAGACGGTCAATCGCGCTGCATACTTG	ACTTTCCCAATTCCTATCTCATACGAGTACGAGTATGCCTAT	AACGAGACGGTCAATCGCGCTGCATACTTG	CCAGTCCAGAGGTGTCCCTAC
GACTGGTACTCGCGTGACTTG	AACGAGACGGTCAATCGCGCTGCATACTTG	TCATTTTCCCGCGAACCCATTATCCTATGCAAATAGCCCGAG	AACGAGACGGTCAATCGCGCTGCATACTTG	CCAGTCCAGAGGTGTCCCTAC
GACTGGTACTCGCGTGACTTG	AACGAGACGGTCAATCGCGCTGCATACTTG	GAACAACGATTTGTGGCAACAGTTCCATAAAATCGGCACCGA	AACGAGACGGTCAATCGCGCTGCATACTTG	CCAGTCCAGAGGTGTCCCTAC
GACTGGTACTCGCGTGACTTG	AACGAGACGGTCAATCGCGCTGCATACTTG	CTGCCCAGTCGTCCCACCCTGCCCGGCGTGGAGGCCAAGTTG	AACGAGACGGTCAATCGCGCTGCATACTTG	CCAGTCCAGAGGTGTCCCTAC
GACTGGTACTCGCGTGACTTG	AACGAGACGGTCAATCGCGCTGCATACTTG	CTTCTTCCAGATCCCTTTCCATCGATGTTACCTTTCAACATG	AACGAGACGGTCAATCGCGCTGCATACTTG	CCAGTCCAGAGGTGTCCCTAC
GACTGGTACTCGCGTGACTTG	AACGAGACGGTCAATCGCGCTGCATACTTG	TCCAGCTAACTTAGAAATATGATTTCTGCAACACCCACCTCC	AACGAGACGGTCAATCGCGCTGCATACTTG	CCAGTCCAGAGGTGTCCCTAC
GACTGGTACTCGCGTGACTTG	AACGAGACGGTCAATCGCGCTGCATACTTG	TCAGGTGGGTTAAAGACAACATCCTTTCCGTCCTCCATTGAG	AACGAGACGGTCAATCGCGCTGCATACTTG	CCAGTCCAGAGGTGTCCCTAC
GACTGGTACTCGCGTGACTTG	AACGAGACGGTCAATCGCGCTGCATACTTG	CTTCCATGGGCTCCTCAGCAGGCGTTCGTTTTCCCGGAGACG	AACGAGACGGTCAATCGCGCTGCATACTTG	CCAGTCCAGAGGTGTCCCTAC
GACTGGTACTCGCGTGACTTG	AACGAGACGGTCAATCGCGCTGCATACTTG	ATGCATAAGTACCAGCCACGCCTGCACATCATCCGCAGCAGC	AACGAGACGGTCAATCGCGCTGCATACTTG	CCAGTCCAGAGGTGTCCCTAC
GACTGGTACTCGCGTGACTTG	AACGAGACGGTCAATCGCGCTGCATACTTG	AGTTTGAGTGAGCTCATAGTGTATCTTTTGAATGGGTTACTT	AACGAGACGGTCAATCGCGCTGCATACTTG	CCAGTCCAGAGGTGTCCCTAC
GACTGGTACTCGCGTGACTTG	AACGAGACGGTCAATCGCGCTGCATACTTG	ACTTAATCAAGTCCTATTCTTTTCATCCTTACAGACGCATGT	AACGAGACGGTCAATCGCGCTGCATACTTG	CCAGTCCAGAGGTGTCCCTAC
GACTGGTACTCGCGTGACTTG	AACGAGACGGTCAATCGCGCTGCATACTTG	TTGCGATGCTCCTTCCCTGATTTATATGCAGTTCGTGGCAGG	AACGAGACGGTCAATCGCGCTGCATACTTG	CCAGTCCAGAGGTGTCCCTAC
GACTGGTACTCGCGTGACTTG	AACGAGACGGTCAATCGCGCTGCATACTTG	CGATATGAAGTAAAATAGAATAGATGCCCGGGCGACGCCTTC	AACGAGACGGTCAATCGCGCTGCATACTTG	CCAGTCCAGAGGTGTCCCTAC
GACTGGTACTCGCGTGACTTG	AACGAGACGGTCAATCGCGCTGCATACTTG	CTGCCCTCTACTTTTCGGTCCATAATTACACACTTGTTAGCC	AACGAGACGGTCAATCGCGCTGCATACTTG	CCAGTCCAGAGGTGTCCCTAC
GACTGGTACTCGCGTGACTTG	AACGAGACGGTCAATCGCGCTGCATACTTG	GAACCAACGATCCACACAATTAATCATGTGCCGTTGGCATAT	AACGAGACGGTCAATCGCGCTGCATACTTG	CCAGTCCAGAGGTGTCCCTAC
GACTGGTACTCGCGTGACTTG	AACGAGACGGTCAATCGCGCTGCATACTTG	GGGCGACTCCCAGATTTTGTCTAATTGCTTGGCGCCAGATTG	AACGAGACGGTCAATCGCGCTGCATACTTG	CCAGTCCAGAGGTGTCCCTAC
GACTGGTACTCGCGTGACTTG	AACGAGACGGTCAATCGCGCTGCATACTTG	TTTCTCGGCTCATTAGACATGCATTCGACGCTTGGAAGCCGT	AACGAGACGGTCAATCGCGCTGCATACTTG	CCAGTCCAGAGGTGTCCCTAC
GACTGGTACTCGCGTGACTTG	AACGAGACGGTCAATCGCGCTGCATACTTG	CAGCATTTCAGCCATTTTGGCCTATTGAAAGAAATATTTGGT	AACGAGACGGTCAATCGCGCTGCATACTTG	CCAGTCCAGAGGTGTCCCTAC
GACTGGTACTCGCGTGACTTG	AACGAGACGGTCAATCGCGCTGCATACTTG	ACAACATCACCAAGGCCTTCAACCTCAACGAAAAGAAATAGC	AACGAGACGGTCAATCGCGCTGCATACTTG	CCAGTCCAGAGGTGTCCCTAC
GACTGGTACTCGCGTGACTTG	AACGAGACGGTCAATCGCGCTGCATACTTG	TGGTGGAGTTCCTCCGCAGATTCTGCCAATGCCACCAGCCAC	AACGAGACGGTCAATCGCGCTGCATACTTG	CCAGTCCAGAGGTGTCCCTAC
GACTGGTACTCGCGTGACTTG	AACGAGACGGTCAATCGCGCTGCATACTTG	CGTATCTCCGCCATCACTTGAGCTATGGACCCAGTGGAGCTG	AACGAGACGGTCAATCGCGCTGCATACTTG	CCAGTCCAGAGGTGTCCCTAC
GACTGGTACTCGCGTGACTTG	AACGAGACGGTCAATCGCGCTGCATACTTG	GTAGTGTTTCGCCAGCTTACTATGGAGCAACTCATCCAGTTG	AACGAGACGGTCAATCGCGCTGCATACTTG	CCAGTCCAGAGGTGTCCCTAC
GACTGGTACTCGCGTGACTTG	AACGAGACGGTCAATCGCGCTGCATACTTG	TCGCATCACCAAATTGAAGATCGATAACAATCCGTTCGCTAA	AACGAGACGGTCAATCGCGCTGCATACTTG	CCAGTCCAGAGGTGTCCCTAC
GACTGGTACTCGCGTGACTTG	AACGAGACGGTCAATCGCGCTGCATACTTG	TAACGAGGATCACAGTGGAACTTTTCAAGTGCCCTCCCAGCC	AACGAGACGGTCAATCGCGCTGCATACTTG	CCAGTCCAGAGGTGTCCCTAC
GACTGGTACTCGCGTGACTTG	AACGAGACGGTCAATCGCGCTGCATACTTG	AGCGTTTCCTAAACGGTGGCGCCAAACATTTCGTGTTTAATA	AACGAGACGGTCAATCGCGCTGCATACTTG	CCAGTCCAGAGGTGTCCCTAC
GACTGGTACTCGCGTGACTTG	AACGAGACGGTCAATCGCGCTGCATACTTG	AGCTGATAACTCGGCGCTCCGTGGATGTGTGCGGTCCACTTT	AACGAGACGGTCAATCGCGCTGCATACTTG	CCAGTCCAGAGGTGTCCCTAC
GACTGGTACTCGCGTGACTTG	AACGAGACGGTCAATCGCGCTGCATACTTG	TTATCGTGTCAAATGCGACAAATCTGTCTGTGGCCCGGCGGC	AACGAGACGGTCAATCGCGCTGCATACTTG	CCAGTCCAGAGGTGTCCCTAC
GACTGGTACTCGCGTGACTTG	AACGAGACGGTCAATCGCGCTGCATACTTG	CGAGTCGGTTGGAGAGACTTTGGTGTGGTCACTCCTTGTGTG	AACGAGACGGTCAATCGCGCTGCATACTTG	CCAGTCCAGAGGTGTCCCTAC
GACTGGTACTCGCGTGACTTG	AACGAGACGGTCAATCGCGCTGCATACTTG	ATCTGATCATTTCAAAATCGAAGCACTTTTCTTGCAGTGCAC	AACGAGACGGTCAATCGCGCTGCATACTTG	CCAGTCCAGAGGTGTCCCTAC
GACTGGTACTCGCGTGACTTG	AACGAGACGGTCAATCGCGCTGCATACTTG	ATCCCTGGGACACAGAGATGACGCAGAGGTGGGTGCACGGAG	AACGAGACGGTCAATCGCGCTGCATACTTG	CCAGTCCAGAGGTGTCCCTAC
GACTGGTACTCGCGTGACTTG	AACGAGACGGTCAATCGCGCTGCATACTTG	TCCAAAGATAAGGCGTCCATTATGAGCAGCGATTTGACGGCT	AACGAGACGGTCAATCGCGCTGCATACTTG	CCAGTCCAGAGGTGTCCCTAC
GACTGGTACTCGCGTGACTTG	AACGAGACGGTCAATCGCGCTGCATACTTG	CCTAAGACAAATTAATGCTCTCCATTATGGTGACCAGTCGGT	AACGAGACGGTCAATCGCGCTGCATACTTG	CCAGTCCAGAGGTGTCCCTAC
GACTGGTACTCGCGTGACTTG	AACGAGACGGTCAATCGCGCTGCATACTTG	CAAATCAGACATCGAATCCGTAGAAAATGCAAAACTATTTGC	AACGAGACGGTCAATCGCGCTGCATACTTG	CCAGTCCAGAGGTGTCCCTAC
GACTGGTACTCGCGTGACTTG	AACGAGACGGTCAATCGCGCTGCATACTTG	AGTGAGAAACGTGTGCATATACTTTGTAAGCTAATCTATGCT	AACGAGACGGTCAATCGCGCTGCATACTTG	CCAGTCCAGAGGTGTCCCTAC
Barcode 11
GACTGGTACTCGCGTGACTTG	AGTGAATTGCTGCGCATCGGCGTACGACTT	ATTGCCCTCCGAGTCGTAGAAGGATATCATCTCCTCGCGGGT	AGTGAATTGCTGCGCATCGGCGTACGACTT	CCAGTCCAGAGGTGTCCCTAC
GACTGGTACTCGCGTGACTTG	AGTGAATTGCTGCGCATCGGCGTACGACTT	ACAGCCTTGATGTCGCCACCATGGACAGCCGAATGGAGCGGC	AGTGAATTGCTGCGCATCGGCGTACGACTT	CCAGTCCAGAGGTGTCCCTAC
GACTGGTACTCGCGTGACTTG	AGTGAATTGCTGCGCATCGGCGTACGACTT	GCACTGGCGTCGAGAGATCGTGTTGCTGCGTAGATATCTTGG	AGTGAATTGCTGCGCATCGGCGTACGACTT	CCAGTCCAGAGGTGTCCCTAC
GACTGGTACTCGCGTGACTTG	AGTGAATTGCTGCGCATCGGCGTACGACTT	ACACCTGTGCATCCAAAGCATACACTCACCTGGGCACAAGCC	AGTGAATTGCTGCGCATCGGCGTACGACTT	CCAGTCCAGAGGTGTCCCTAC
GACTGGTACTCGCGTGACTTG	AGTGAATTGCTGCGCATCGGCGTACGACTT	AGACTGTCAGTTGGTCGCCGCTGAAGGATTTCCCAGTCATCA	AGTGAATTGCTGCGCATCGGCGTACGACTT	CCAGTCCAGAGGTGTCCCTAC
GACTGGTACTCGCGTGACTTG	AGTGAATTGCTGCGCATCGGCGTACGACTT	TGCTCAACTCCACGTGGAAATATGAGAGTTTTCAATTGCTTG	AGTGAATTGCTGCGCATCGGCGTACGACTT	CCAGTCCAGAGGTGTCCCTAC
GACTGGTACTCGCGTGACTTG	AGTGAATTGCTGCGCATCGGCGTACGACTT	TTAATGCTGTTTTCCTTTCGCTTACTGGCCAAGAACGCTTTG	AGTGAATTGCTGCGCATCGGCGTACGACTT	CCAGTCCAGAGGTGTCCCTAC
GACTGGTACTCGCGTGACTTG	AGTGAATTGCTGCGCATCGGCGTACGACTT	TAAAGTCAACTAAGGACACCAAGACACGAGGCAATCCGAAGG	AGTGAATTGCTGCGCATCGGCGTACGACTT	CCAGTCCAGAGGTGTCCCTAC
GACTGGTACTCGCGTGACTTG	AGTGAATTGCTGCGCATCGGCGTACGACTT	TGTTTTGTTAACGGCAAAGTCACGTTCTTCTTAGTGAATTTG	AGTGAATTGCTGCGCATCGGCGTACGACTT	CCAGTCCAGAGGTGTCCCTAC
GACTGGTACTCGCGTGACTTG	AGTGAATTGCTGCGCATCGGCGTACGACTT	ATGGAAAACCATGTCGGAATCATTCATCCGTAGTATGTATTT	AGTGAATTGCTGCGCATCGGCGTACGACTT	CCAGTCCAGAGGTGTCCCTAC
GACTGGTACTCGCGTGACTTG	AGTGAATTGCTGCGCATCGGCGTACGACTT	CATCTCGAACATGAGCTTTACAATGTCTATGGCTCCCTAGAC	AGTGAATTGCTGCGCATCGGCGTACGACTT	CCAGTCCAGAGGTGTCCCTAC
GACTGGTACTCGCGTGACTTG	AGTGAATTGCTGCGCATCGGCGTACGACTT	ACCAGATAGGACACAATGTCCGGATGATCGAACATGGAGGCG	AGTGAATTGCTGCGCATCGGCGTACGACTT	CCAGTCCAGAGGTGTCCCTAC
GACTGGTACTCGCGTGACTTG	AGTGAATTGCTGCGCATCGGCGTACGACTT	ATGCCGCCAGCAGTAACGGAGAGCGATGCTCCTTGTCCAGGG	AGTGAATTGCTGCGCATCGGCGTACGACTT	CCAGTCCAGAGGTGTCCCTAC
GACTGGTACTCGCGTGACTTG	AGTGAATTGCTGCGCATCGGCGTACGACTT	ATAAAAGGGTTAACTAAGGTCACCTGTTTTCCAACCGCTACG	AGTGAATTGCTGCGCATCGGCGTACGACTT	CCAGTCCAGAGGTGTCCCTAC
GACTGGTACTCGCGTGACTTG	AGTGAATTGCTGCGCATCGGCGTACGACTT	GCCGTTCATGATGACGAAGTGCAGCACATTGCGGGCGGCGGC	AGTGAATTGCTGCGCATCGGCGTACGACTT	CCAGTCCAGAGGTGTCCCTAC
GACTGGTACTCGCGTGACTTG	AGTGAATTGCTGCGCATCGGCGTACGACTT	GCATCGAACTCAGTTATCTGGAAGATACGATGAGTTATTGTA	AGTGAATTGCTGCGCATCGGCGTACGACTT	CCAGTCCAGAGGTGTCCCTAC
GACTGGTACTCGCGTGACTTG	AGTGAATTGCTGCGCATCGGCGTACGACTT	CGTGTATGGGATAATAACCATTGTTACAGGGCTTACGTGGGC	AGTGAATTGCTGCGCATCGGCGTACGACTT	CCAGTCCAGAGGTGTCCCTAC
GACTGGTACTCGCGTGACTTG	AGTGAATTGCTGCGCATCGGCGTACGACTT	GAAGAAGACCTCCATTGTCTTGGAGCTGGCATTCTTGGCCGC	AGTGAATTGCTGCGCATCGGCGTACGACTT	CCAGTCCAGAGGTGTCCCTAC
GACTGGTACTCGCGTGACTTG	AGTGAATTGCTGCGCATCGGCGTACGACTT	CTGGGACAAGTGCGAATCGGGAAATGGAAAGGATAACTTGCC	AGTGAATTGCTGCGCATCGGCGTACGACTT	CCAGTCCAGAGGTGTCCCTAC
GACTGGTACTCGCGTGACTTG	AGTGAATTGCTGCGCATCGGCGTACGACTT	ATCAAAGCTGGATGAGATGACATACTCGTAGTTGTAGCATGC	AGTGAATTGCTGCGCATCGGCGTACGACTT	CCAGTCCAGAGGTGTCCCTAC
GACTGGTACTCGCGTGACTTG	AGTGAATTGCTGCGCATCGGCGTACGACTT	ACGAAAGGTCTGGATGGGATGTAAGTAAGAAAGTAAGTAAGA	AGTGAATTGCTGCGCATCGGCGTACGACTT	CCAGTCCAGAGGTGTCCCTAC
GACTGGTACTCGCGTGACTTG	AGTGAATTGCTGCGCATCGGCGTACGACTT	AACTCTCGACAGCGACAGTGTGACCCATAACAAATTTGATAC	AGTGAATTGCTGCGCATCGGCGTACGACTT	CCAGTCCAGAGGTGTCCCTAC
GACTGGTACTCGCGTGACTTG	AGTGAATTGCTGCGCATCGGCGTACGACTT	GCAGCTTAAAATTTTGTGGAAAACATGTTATTCTCCATGCCT	AGTGAATTGCTGCGCATCGGCGTACGACTT	CCAGTCCAGAGGTGTCCCTAC
GACTGGTACTCGCGTGACTTG	AGTGAATTGCTGCGCATCGGCGTACGACTT	GCAGTGCAGTCTAAGCTCATACTTATATCTAAGAACATTCCT	AGTGAATTGCTGCGCATCGGCGTACGACTT	CCAGTCCAGAGGTGTCCCTAC
GACTGGTACTCGCGTGACTTG	AGTGAATTGCTGCGCATCGGCGTACGACTT	CTCAATGGTCTTAAGACAGCTTTTAAAAGCAGGTGTCAATAT	AGTGAATTGCTGCGCATCGGCGTACGACTT	CCAGTCCAGAGGTGTCCCTAC
GACTGGTACTCGCGTGACTTG	AGTGAATTGCTGCGCATCGGCGTACGACTT	TCAATTAAAACATTAAGCTATGTTTGGTTTGCCAGCACTGGG	AGTGAATTGCTGCGCATCGGCGTACGACTT	CCAGTCCAGAGGTGTCCCTAC
GACTGGTACTCGCGTGACTTG	AGTGAATTGCTGCGCATCGGCGTACGACTT	TTGAAGTCGTCAAGGTTTCCGGACTCAGCCGCCTGAAACAGG	AGTGAATTGCTGCGCATCGGCGTACGACTT	CCAGTCCAGAGGTGTCCCTAC
GACTGGTACTCGCGTGACTTG	AGTGAATTGCTGCGCATCGGCGTACGACTT	CATCCTTTAAAGCAATGCGCGAGTTGTCCGCCATGAAGAGTC	AGTGAATTGCTGCGCATCGGCGTACGACTT	CCAGTCCAGAGGTGTCCCTAC
GACTGGTACTCGCGTGACTTG	AGTGAATTGCTGCGCATCGGCGTACGACTT	CGAATGTACCGCAAAATGTTAACCCTATTACGGGCCGCCGCC	AGTGAATTGCTGCGCATCGGCGTACGACTT	CCAGTCCAGAGGTGTCCCTAC
GACTGGTACTCGCGTGACTTG	AGTGAATTGCTGCGCATCGGCGTACGACTT	CCGGGTTAATGGCTTTATCCGTTCACTTACCGCCATTCTGGT	AGTGAATTGCTGCGCATCGGCGTACGACTT	CCAGTCCAGAGGTGTCCCTAC
GACTGGTACTCGCGTGACTTG	AGTGAATTGCTGCGCATCGGCGTACGACTT	TTATCCTTCGCATTAAAGTCTGTAAATCACGCTTGATAAGGA	AGTGAATTGCTGCGCATCGGCGTACGACTT	CCAGTCCAGAGGTGTCCCTAC
GACTGGTACTCGCGTGACTTG	AGTGAATTGCTGCGCATCGGCGTACGACTT	TTACATGGACAATAGATAGTCCAGAGCGTCGTAGGCATCGCT	AGTGAATTGCTGCGCATCGGCGTACGACTT	CCAGTCCAGAGGTGTCCCTAC
GACTGGTACTCGCGTGACTTG	AGTGAATTGCTGCGCATCGGCGTACGACTT	ATTTTGAAGTTCAATCGGGCTAAATCAACCATGGCTTGAGCC	AGTGAATTGCTGCGCATCGGCGTACGACTT	CCAGTCCAGAGGTGTCCCTAC
GACTGGTACTCGCGTGACTTG	AGTGAATTGCTGCGCATCGGCGTACGACTT	GCACTCCCGTATCCACTGGGCTGTAAGGATTGTCGGCAAGAT	AGTGAATTGCTGCGCATCGGCGTACGACTT	CCAGTCCAGAGGTGTCCCTAC
GACTGGTACTCGCGTGACTTG	AGTGAATTGCTGCGCATCGGCGTACGACTT	TGAATATCGATGACATTGCGGTACTGACCCATCACCCGAAGG	AGTGAATTGCTGCGCATCGGCGTACGACTT	CCAGTCCAGAGGTGTCCCTAC
GACTGGTACTCGCGTGACTTG	AGTGAATTGCTGCGCATCGGCGTACGACTT	ACCAGGATGCGAGCGCACTCCTCGTGATCATAGATGGCGGCC	AGTGAATTGCTGCGCATCGGCGTACGACTT	CCAGTCCAGAGGTGTCCCTAC
GACTGGTACTCGCGTGACTTG	AGTGAATTGCTGCGCATCGGCGTACGACTT	GCAAATAAAATGCATGAGTAAATACAAAAGCAAGGCCGAACA	AGTGAATTGCTGCGCATCGGCGTACGACTT	CCAGTCCAGAGGTGTCCCTAC
GACTGGTACTCGCGTGACTTG	AGTGAATTGCTGCGCATCGGCGTACGACTT	GACGATGGTGGGTGAATCAAGTTGATTAATGGCTTAATATAA	AGTGAATTGCTGCGCATCGGCGTACGACTT	CCAGTCCAGAGGTGTCCCTAC
GACTGGTACTCGCGTGACTTG	AGTGAATTGCTGCGCATCGGCGTACGACTT	AGACACACTCTTTAATATTTGGGTCTAGTATAAAAGCAGGCA	AGTGAATTGCTGCGCATCGGCGTACGACTT	CCAGTCCAGAGGTGTCCCTAC
GACTGGTACTCGCGTGACTTG	AGTGAATTGCTGCGCATCGGCGTACGACTT	TCTAATATAATATGCTAGCACTAGGAACATACACACACGCAC	AGTGAATTGCTGCGCATCGGCGTACGACTT	CCAGTCCAGAGGTGTCCCTAC
GACTGGTACTCGCGTGACTTG	AGTGAATTGCTGCGCATCGGCGTACGACTT	CGACTGAGTAATTTGATTGTCTTATTGCCTTTCCTGTTTTCT	AGTGAATTGCTGCGCATCGGCGTACGACTT	CCAGTCCAGAGGTGTCCCTAC
GACTGGTACTCGCGTGACTTG	AGTGAATTGCTGCGCATCGGCGTACGACTT	TACAGCAAAATGTCAATAGATTTTAGGACATTAACGCCTTCC	AGTGAATTGCTGCGCATCGGCGTACGACTT	CCAGTCCAGAGGTGTCCCTAC
GACTGGTACTCGCGTGACTTG	AGTGAATTGCTGCGCATCGGCGTACGACTT	TTGCCTTTCGTAGTGCAAAGCAAAGAAAGTGCAAAACATTGT	AGTGAATTGCTGCGCATCGGCGTACGACTT	CCAGTCCAGAGGTGTCCCTAC
GACTGGTACTCGCGTGACTTG	AGTGAATTGCTGCGCATCGGCGTACGACTT	GCTTTGCTAGTTCAAGGCGAAGTTCTTTTAGTTTCATTTACT	AGTGAATTGCTGCGCATCGGCGTACGACTT	CCAGTCCAGAGGTGTCCCTAC
GACTGGTACTCGCGTGACTTG	AGTGAATTGCTGCGCATCGGCGTACGACTT	CATTCCTAGTATTCCGAGTCTTTAACTTCCTTCGGGTTAATA	AGTGAATTGCTGCGCATCGGCGTACGACTT	CCAGTCCAGAGGTGTCCCTAC
Barcode 12
GACTGGTACTCGCGTGACTTG	AAGTTCAACGGGACCGTGGCCGATGTTTCG	GAACCAAAACTAGTAATAACTGCACGCATTGTTCGGGAAGCC	AAGTTCAACGGGACCGTGGCCGATGTTTCG	CCAGTCCAGAGGTGTCCCTAC
GACTGGTACTCGCGTGACTTG	AAGTTCAACGGGACCGTGGCCGATGTTTCG	ATTTTCTCATTTCTTATGCCCAGCAGGTGCACATAAGTGTTT	AAGTTCAACGGGACCGTGGCCGATGTTTCG	CCAGTCCAGAGGTGTCCCTAC
GACTGGTACTCGCGTGACTTG	AAGTTCAACGGGACCGTGGCCGATGTTTCG	TTTCGGAGCCCTTGGCAATTTTCCCATCGGTATCTGTGTGTC	AAGTTCAACGGGACCGTGGCCGATGTTTCG	CCAGTCCAGAGGTGTCCCTAC
GACTGGTACTCGCGTGACTTG	AAGTTCAACGGGACCGTGGCCGATGTTTCG	CCTCTTATGTCACGATAAATTTTGCCCTTTAATCATGTGGTT	AAGTTCAACGGGACCGTGGCCGATGTTTCG	CCAGTCCAGAGGTGTCCCTAC
GACTGGTACTCGCGTGACTTG	AAGTTCAACGGGACCGTGGCCGATGTTTCG	CACAAAGCTGAAGATTGTTAGCCCATCAGATCTAAACTAAAT	AAGTTCAACGGGACCGTGGCCGATGTTTCG	CCAGTCCAGAGGTGTCCCTAC
GACTGGTACTCGCGTGACTTG	AAGTTCAACGGGACCGTGGCCGATGTTTCG	GGGAAACCGACTGATTGATTTTCAAGTCTTACATTTGTGAAA	AAGTTCAACGGGACCGTGGCCGATGTTTCG	CCAGTCCAGAGGTGTCCCTAC
GACTGGTACTCGCGTGACTTG	AAGTTCAACGGGACCGTGGCCGATGTTTCG	GCAGCATCATTAATGGAATCAACATGTAACATAGCTTAGCAT	AAGTTCAACGGGACCGTGGCCGATGTTTCG	CCAGTCCAGAGGTGTCCCTAC
GACTGGTACTCGCGTGACTTG	AAGTTCAACGGGACCGTGGCCGATGTTTCG	TGTCTGTTTGAATTTCGTGACGAAAGACACTTTATCTAGTTG	AAGTTCAACGGGACCGTGGCCGATGTTTCG	CCAGTCCAGAGGTGTCCCTAC
GACTGGTACTCGCGTGACTTG	AAGTTCAACGGGACCGTGGCCGATGTTTCG	GGCCCGAAAGTTGCACTATGTAGAATACACTTTATATGATGT	AAGTTCAACGGGACCGTGGCCGATGTTTCG	CCAGTCCAGAGGTGTCCCTAC
GACTGGTACTCGCGTGACTTG	AAGTTCAACGGGACCGTGGCCGATGTTTCG	CCATCAATTTGGTCTAGTCAAGCGATTGCATAAGTTTGTTTT	AAGTTCAACGGGACCGTGGCCGATGTTTCG	CCAGTCCAGAGGTGTCCCTAC
GACTGGTACTCGCGTGACTTG	AAGTTCAACGGGACCGTGGCCGATGTTTCG	GTAGAGCAGTGGTTCAGTTTGCCTATTTGGTTTAGTTTTATT	AAGTTCAACGGGACCGTGGCCGATGTTTCG	CCAGTCCAGAGGTGTCCCTAC
GACTGGTACTCGCGTGACTTG	AAGTTCAACGGGACCGTGGCCGATGTTTCG	GAAACGGACAAGTTTTGGGATATAAAAGCACAGCAGGTGGCT	AAGTTCAACGGGACCGTGGCCGATGTTTCG	CCAGTCCAGAGGTGTCCCTAC
GACTGGTACTCGCGTGACTTG	AAGTTCAACGGGACCGTGGCCGATGTTTCG	AGTAGGCAAAGGTTTACTTTAGTTGCTGCCTTTACTTTTGGA	AAGTTCAACGGGACCGTGGCCGATGTTTCG	CCAGTCCAGAGGTGTCCCTAC
GACTGGTACTCGCGTGACTTG	AAGTTCAACGGGACCGTGGCCGATGTTTCG	AGCCCACCCTCTTGGCCAAATGCGCATGCTTGGCTCAAAGCA	AAGTTCAACGGGACCGTGGCCGATGTTTCG	CCAGTCCAGAGGTGTCCCTAC
GACTGGTACTCGCGTGACTTG	AAGTTCAACGGGACCGTGGCCGATGTTTCG	TGATATACGCCAAAGAGCGCGTTGGCAATTGTTTGACCAATT	AAGTTCAACGGGACCGTGGCCGATGTTTCG	CCAGTCCAGAGGTGTCCCTAC
GACTGGTACTCGCGTGACTTG	AAGTTCAACGGGACCGTGGCCGATGTTTCG	CTCTGGCTGAATTTTGGAGTTTTCTTTGCTTCGCATATGCAA	AAGTTCAACGGGACCGTGGCCGATGTTTCG	CCAGTCCAGAGGTGTCCCTAC
GACTGGTACTCGCGTGACTTG	AAGTTCAACGGGACCGTGGCCGATGTTTCG	ACAAAAGTGAAAGTCCAAATATGCAAGGCGACGTGCTGCTGC	AAGTTCAACGGGACCGTGGCCGATGTTTCG	CCAGTCCAGAGGTGTCCCTAC
GACTGGTACTCGCGTGACTTG	AAGTTCAACGGGACCGTGGCCGATGTTTCG	CGAGTGTGCGTCTTAAGTTCATTTTGAAATCTTGTTTAGCTT	AAGTTCAACGGGACCGTGGCCGATGTTTCG	CCAGTCCAGAGGTGTCCCTAC
GACTGGTACTCGCGTGACTTG	AAGTTCAACGGGACCGTGGCCGATGTTTCG	CGGAGGCTAGGGAAAGTAAGGAGTATCAGCAATTAACGCAGT	AAGTTCAACGGGACCGTGGCCGATGTTTCG	CCAGTCCAGAGGTGTCCCTAC
GACTGGTACTCGCGTGACTTG	AAGTTCAACGGGACCGTGGCCGATGTTTCG	TACTTTCGCAAGCCATGAAAATCTACAGACAGACAGCCAAAT	AAGTTCAACGGGACCGTGGCCGATGTTTCG	CCAGTCCAGAGGTGTCCCTAC
GACTGGTACTCGCGTGACTTG	AAGTTCAACGGGACCGTGGCCGATGTTTCG	AACATATGAAAAGTAACGTGTGAGAGTCGAGCTGCTGCGACT	AAGTTCAACGGGACCGTGGCCGATGTTTCG	CCAGTCCAGAGGTGTCCCTAC
GACTGGTACTCGCGTGACTTG	AAGTTCAACGGGACCGTGGCCGATGTTTCG	GCAACTGTCACTGCAAATATGTATCTGCCAGATACTTATTTC	AAGTTCAACGGGACCGTGGCCGATGTTTCG	CCAGTCCAGAGGTGTCCCTAC
GACTGGTACTCGCGTGACTTG	AAGTTCAACGGGACCGTGGCCGATGTTTCG	TTAAGTAATCAGCGAAGATCCCAGTGCCAACACAATCCTCCG	AAGTTCAACGGGACCGTGGCCGATGTTTCG	CCAGTCCAGAGGTGTCCCTAC
GACTGGTACTCGCGTGACTTG	AAGTTCAACGGGACCGTGGCCGATGTTTCG	AGGAGAGGCGTATTAGCCGCAAGTTAAGCGCATTGAACTTGG	AAGTTCAACGGGACCGTGGCCGATGTTTCG	CCAGTCCAGAGGTGTCCCTAC
GACTGGTACTCGCGTGACTTG	AAGTTCAACGGGACCGTGGCCGATGTTTCG	GGAAGTGCCAAAGGTTGTGAATGTGAAAGTTGAGCTTGGCCG	AAGTTCAACGGGACCGTGGCCGATGTTTCG	CCAGTCCAGAGGTGTCCCTAC
GACTGGTACTCGCGTGACTTG	AAGTTCAACGGGACCGTGGCCGATGTTTCG	ATTGCAAAATGTGAATCGGCTTGGCCAACACAAAGTTACGGG	AAGTTCAACGGGACCGTGGCCGATGTTTCG	CCAGTCCAGAGGTGTCCCTAC
GACTGGTACTCGCGTGACTTG	AAGTTCAACGGGACCGTGGCCGATGTTTCG	AATGAGAAGCATTGATTGCACTGCACAGCCAGCATTATTGCC	AAGTTCAACGGGACCGTGGCCGATGTTTCG	CCAGTCCAGAGGTGTCCCTAC
GACTGGTACTCGCGTGACTTG	AAGTTCAACGGGACCGTGGCCGATGTTTCG	TGAAATGAACCGAACCCAAGTGAAGCGAACAGAAATGAAATG	AAGTTCAACGGGACCGTGGCCGATGTTTCG	CCAGTCCAGAGGTGTCCCTAC
GACTGGTACTCGCGTGACTTG	AAGTTCAACGGGACCGTGGCCGATGTTTCG	AGCGATGCGATATTTCATAGTTGCATAGGCGGTGGCAAACAC	AAGTTCAACGGGACCGTGGCCGATGTTTCG	CCAGTCCAGAGGTGTCCCTAC
GACTGGTACTCGCGTGACTTG	AAGTTCAACGGGACCGTGGCCGATGTTTCG	ATTTATTCCAGCTCTGGGTGGGATATATGCGCGTACTCTCGC	AAGTTCAACGGGACCGTGGCCGATGTTTCG	CCAGTCCAGAGGTGTCCCTAC
GACTGGTACTCGCGTGACTTG	AAGTTCAACGGGACCGTGGCCGATGTTTCG	CAGGAAGTTGTAAGTCTGTCTCCGTTATTAGATAAGTTGCAT	AAGTTCAACGGGACCGTGGCCGATGTTTCG	CCAGTCCAGAGGTGTCCCTAC
GACTGGTACTCGCGTGACTTG	AAGTTCAACGGGACCGTGGCCGATGTTTCG	TTTTCGCGATGACTCTCTGCGTTCTCACATTCCCGGCAGGCT	AAGTTCAACGGGACCGTGGCCGATGTTTCG	CCAGTCCAGAGGTGTCCCTAC
GACTGGTACTCGCGTGACTTG	AAGTTCAACGGGACCGTGGCCGATGTTTCG	CGAGGCATAAATCTTAAGTGCAGATTATATCAGCAGGCATAA	AAGTTCAACGGGACCGTGGCCGATGTTTCG	CCAGTCCAGAGGTGTCCCTAC
GACTGGTACTCGCGTGACTTG	AAGTTCAACGGGACCGTGGCCGATGTTTCG	GCTCTGTAATTCAAACAGACAGCCACAGATATAGATACATCT	AAGTTCAACGGGACCGTGGCCGATGTTTCG	CCAGTCCAGAGGTGTCCCTAC
GACTGGTACTCGCGTGACTTG	AAGTTCAACGGGACCGTGGCCGATGTTTCG	CTCATTATGAGCTAAATAAATGTAAGTGTGTCAACCTCGCTC	AAGTTCAACGGGACCGTGGCCGATGTTTCG	CCAGTCCAGAGGTGTCCCTAC
GACTGGTACTCGCGTGACTTG	AAGTTCAACGGGACCGTGGCCGATGTTTCG	GCAAACAAACAGAGGCTGTTTAAGGCATTTCATCAGTTTATT	AAGTTCAACGGGACCGTGGCCGATGTTTCG	CCAGTCCAGAGGTGTCCCTAC
GACTGGTACTCGCGTGACTTG	AAGTTCAACGGGACCGTGGCCGATGTTTCG	CAGCATCTTTCTTCTTTTGTTTATCTTTGTCAAAACGCCTCA	AAGTTCAACGGGACCGTGGCCGATGTTTCG	CCAGTCCAGAGGTGTCCCTAC
GACTGGTACTCGCGTGACTTG	AAGTTCAACGGGACCGTGGCCGATGTTTCG	TGAAGTCGGTCGTTCTTGTCAACTTATTTATATGCATAGGTT	AAGTTCAACGGGACCGTGGCCGATGTTTCG	CCAGTCCAGAGGTGTCCCTAC
GACTGGTACTCGCGTGACTTG	AAGTTCAACGGGACCGTGGCCGATGTTTCG	AGGGCTTATGTCTGTAATGTGTTATTTGTTTATCTGAGGGTA	AAGTTCAACGGGACCGTGGCCGATGTTTCG	CCAGTCCAGAGGTGTCCCTAC
GACTGGTACTCGCGTGACTTG	AAGTTCAACGGGACCGTGGCCGATGTTTCG	GCACAAGTGAAGTGGGAATGTTTTATTTAAAGCTAGAATGGA	AAGTTCAACGGGACCGTGGCCGATGTTTCG	CCAGTCCAGAGGTGTCCCTAC
GACTGGTACTCGCGTGACTTG	AAGTTCAACGGGACCGTGGCCGATGTTTCG	GGCGTATGTGTAATCTCGCTATAACAATAGCTTATGTACTCT	AAGTTCAACGGGACCGTGGCCGATGTTTCG	CCAGTCCAGAGGTGTCCCTAC
GACTGGTACTCGCGTGACTTG	AAGTTCAACGGGACCGTGGCCGATGTTTCG	TTGTCTCTCAAAGGCAGGAAATTGTCGCTCCACACAGCACAC	AAGTTCAACGGGACCGTGGCCGATGTTTCG	CCAGTCCAGAGGTGTCCCTAC
GACTGGTACTCGCGTGACTTG	AAGTTCAACGGGACCGTGGCCGATGTTTCG	TTGAAGTGACAGCGGGCGTTGGTTATGCTCCACTCGGTTATG	AAGTTCAACGGGACCGTGGCCGATGTTTCG	CCAGTCCAGAGGTGTCCCTAC
GACTGGTACTCGCGTGACTTG	AAGTTCAACGGGACCGTGGCCGATGTTTCG	AGCCTGTCGTCCGCCCACACAGCGCACTGAAAATGGTCGCCC	AAGTTCAACGGGACCGTGGCCGATGTTTCG	CCAGTCCAGAGGTGTCCCTAC
GACTGGTACTCGCGTGACTTG	AAGTTCAACGGGACCGTGGCCGATGTTTCG	GCATTTCACTTTTCATAGAAAGACAAGGCACACAACTGAATA	AAGTTCAACGGGACCGTGGCCGATGTTTCG	CCAGTCCAGAGGTGTCCCTAC
Barcode 13
GACTGGTACTCGCGTGACTTG	TCTGTTTGACGCGCTGGACGGTGGATTCGT	AGAGCAGTAAACGCACCTCATCGCCACAGGGCACGGTAATGT	TCTGTTTGACGCGCTGGACGGTGGATTCGT	CCAGTCCAGAGGTGTCCCTAC
GACTGGTACTCGCGTGACTTG	TCTGTTTGACGCGCTGGACGGTGGATTCGT	AATCGGGCCATTGGCACCTGAAGGTCCTGTTCGTGAACTAAG	TCTGTTTGACGCGCTGGACGGTGGATTCGT	CCAGTCCAGAGGTGTCCCTAC
GACTGGTACTCGCGTGACTTG	TCTGTTTGACGCGCTGGACGGTGGATTCGT	ATTCCAGTGACCAGAAGCAAAGCCTGTCTAGCTGCCGCCGCC	TCTGTTTGACGCGCTGGACGGTGGATTCGT	CCAGTCCAGAGGTGTCCCTAC
GACTGGTACTCGCGTGACTTG	TCTGTTTGACGCGCTGGACGGTGGATTCGT	TTGAATTCCATTCCTGTTCGCTTACCTTGACGCCAGCCTTTC	TCTGTTTGACGCGCTGGACGGTGGATTCGT	CCAGTCCAGAGGTGTCCCTAC
GACTGGTACTCGCGTGACTTG	TCTGTTTGACGCGCTGGACGGTGGATTCGT	TTCATCATTACCTTTCCCAGCCGAAATTTCATCTTCAGACTG	TCTGTTTGACGCGCTGGACGGTGGATTCGT	CCAGTCCAGAGGTGTCCCTAC
GACTGGTACTCGCGTGACTTG	TCTGTTTGACGCGCTGGACGGTGGATTCGT	GTAAATCCTCTTCGGTGATAGTCTCAAACTGCCCATCTGGCG	TCTGTTTGACGCGCTGGACGGTGGATTCGT	CCAGTCCAGAGGTGTCCCTAC
GACTGGTACTCGCGTGACTTG	TCTGTTTGACGCGCTGGACGGTGGATTCGT	CCACATTGGCACTCATGATCATGCCATCGAAGGACTCCTCCT	TCTGTTTGACGCGCTGGACGGTGGATTCGT	CCAGTCCAGAGGTGTCCCTAC
GACTGGTACTCGCGTGACTTG	TCTGTTTGACGCGCTGGACGGTGGATTCGT	GCCAGTTGCGTACCTGGTAAACGGCCATGAATCGAACGTAGT	TCTGTTTGACGCGCTGGACGGTGGATTCGT	CCAGTCCAGAGGTGTCCCTAC
GACTGGTACTCGCGTGACTTG	TCTGTTTGACGCGCTGGACGGTGGATTCGT	TGGTACGCATTGTTCCAACGGAACTTCGGGTAACAGGAATAG	TCTGTTTGACGCGCTGGACGGTGGATTCGT	CCAGTCCAGAGGTGTCCCTAC
GACTGGTACTCGCGTGACTTG	TCTGTTTGACGCGCTGGACGGTGGATTCGT	GGCGAGACTGCAAATAGTTTATTGATTAGCTTTCTGCTTACT	TCTGTTTGACGCGCTGGACGGTGGATTCGT	CCAGTCCAGAGGTGTCCCTAC
GACTGGTACTCGCGTGACTTG	TCTGTTTGACGCGCTGGACGGTGGATTCGT	CTGATCAATGCCCTTCCACAGCTCATCTTCCTGACGTTTGGC	TCTGTTTGACGCGCTGGACGGTGGATTCGT	CCAGTCCAGAGGTGTCCCTAC
GACTGGTACTCGCGTGACTTG	TCTGTTTGACGCGCTGGACGGTGGATTCGT	TCGTCCCAGTAGTACATTAGCCCACACAATGCTGCCGGAAGG	TCTGTTTGACGCGCTGGACGGTGGATTCGT	CCAGTCCAGAGGTGTCCCTAC
GACTGGTACTCGCGTGACTTG	TCTGTTTGACGCGCTGGACGGTGGATTCGT	AGCTTCTCGTGCAGCATGGCATCGTGTAGCCAGCTGTATAGG	TCTGTTTGACGCGCTGGACGGTGGATTCGT	CCAGTCCAGAGGTGTCCCTAC
GACTGGTACTCGCGTGACTTG	TCTGTTTGACGCGCTGGACGGTGGATTCGT	TGGGCAGCTTAATAGAGTTTAATTTCTTTTGCAAAACCTCCT	TCTGTTTGACGCGCTGGACGGTGGATTCGT	CCAGTCCAGAGGTGTCCCTAC
GACTGGTACTCGCGTGACTTG	TCTGTTTGACGCGCTGGACGGTGGATTCGT	CTCACCCAAATATATGTTTGTGATGATAACCTCCTCCATGAA	TCTGTTTGACGCGCTGGACGGTGGATTCGT	CCAGTCCAGAGGTGTCCCTAC
GACTGGTACTCGCGTGACTTG	TCTGTTTGACGCGCTGGACGGTGGATTCGT	CTGAGCATGCTTAAGTTGGAGAAGAAGCTGATCCTGCTCCTG	TCTGTTTGACGCGCTGGACGGTGGATTCGT	CCAGTCCAGAGGTGTCCCTAC
GACTGGTACTCGCGTGACTTG	TCTGTTTGACGCGCTGGACGGTGGATTCGT	CAGTAAGACGGAAAGAAGCACTGGCAAGGCAAATGCCGTGGC	TCTGTTTGACGCGCTGGACGGTGGATTCGT	CCAGTCCAGAGGTGTCCCTAC
GACTGGTACTCGCGTGACTTG	TCTGTTTGACGCGCTGGACGGTGGATTCGT	ACTCCTCGCAGAAAATCGGGCACTGGCAAAATCATCAGTAAG	TCTGTTTGACGCGCTGGACGGTGGATTCGT	CCAGTCCAGAGGTGTCCCTAC
GACTGGTACTCGCGTGACTTG	TCTGTTTGACGCGCTGGACGGTGGATTCGT	CACCACAACAGTCCATAACCGTGAAGAACAAGAGGGTGGCGA	TCTGTTTGACGCGCTGGACGGTGGATTCGT	CCAGTCCAGAGGTGTCCCTAC
GACTGGTACTCGCGTGACTTG	TCTGTTTGACGCGCTGGACGGTGGATTCGT	ATGCGTGGTCAGCATGAAGTCCTCGAGCAAAGCTCTCAAATG	TCTGTTTGACGCGCTGGACGGTGGATTCGT	CCAGTCCAGAGGTGTCCCTAC
GACTGGTACTCGCGTGACTTG	TCTGTTTGACGCGCTGGACGGTGGATTCGT	TCGCAAATCGGCATGAATTTGTAATTGGGAATGGCGAAGGCC	TCTGTTTGACGCGCTGGACGGTGGATTCGT	CCAGTCCAGAGGTGTCCCTAC
GACTGGTACTCGCGTGACTTG	TCTGTTTGACGCGCTGGACGGTGGATTCGT	CCGCATATGTTTTGATCGTCTTGTGCTCCTCAACGGCAGGAA	TCTGTTTGACGCGCTGGACGGTGGATTCGT	CCAGTCCAGAGGTGTCCCTAC
GACTGGTACTCGCGTGACTTG	TCTGTTTGACGCGCTGGACGGTGGATTCGT	ACGCACATAAACCGCTCTTGTGAGGCTAAAGGAGAACGTGTT	TCTGTTTGACGCGCTGGACGGTGGATTCGT	CCAGTCCAGAGGTGTCCCTAC
GACTGGTACTCGCGTGACTTG	TCTGTTTGACGCGCTGGACGGTGGATTCGT	ACGATGATCCGTAAACGGGATCTTGTGACGATCGATTGGCGG	TCTGTTTGACGCGCTGGACGGTGGATTCGT	CCAGTCCAGAGGTGTCCCTAC
GACTGGTACTCGCGTGACTTG	TCTGTTTGACGCGCTGGACGGTGGATTCGT	CCCAAAGGCAGTAGTTCTATCCGGCAGTCTCTGAGATCATAT	TCTGTTTGACGCGCTGGACGGTGGATTCGT	CCAGTCCAGAGGTGTCCCTAC
GACTGGTACTCGCGTGACTTG	TCTGTTTGACGCGCTGGACGGTGGATTCGT	CAAACTATAAATTAGAGCCAAAGCACTTACCGCTTATTGGCG	TCTGTTTGACGCGCTGGACGGTGGATTCGT	CCAGTCCAGAGGTGTCCCTAC
GACTGGTACTCGCGTGACTTG	TCTGTTTGACGCGCTGGACGGTGGATTCGT	GTTGTATGGGATATTTGCGATTAAAGAAACTGAAGGGAAACA	TCTGTTTGACGCGCTGGACGGTGGATTCGT	CCAGTCCAGAGGTGTCCCTAC
GACTGGTACTCGCGTGACTTG	TCTGTTTGACGCGCTGGACGGTGGATTCGT	GGAGCTTTGCTCATCGGGCACATCCCTGTTACTCTTGATGAT	TCTGTTTGACGCGCTGGACGGTGGATTCGT	CCAGTCCAGAGGTGTCCCTAC
GACTGGTACTCGCGTGACTTG	TCTGTTTGACGCGCTGGACGGTGGATTCGT	TCTTTGGCATCCGTCTTAACCGTTGCCTCTGACTGGCTTTCA	TCTGTTTGACGCGCTGGACGGTGGATTCGT	CCAGTCCAGAGGTGTCCCTAC
GACTGGTACTCGCGTGACTTG	TCTGTTTGACGCGCTGGACGGTGGATTCGT	CTGCATAACCGTGCCCGCAAAGTCCACTAACTTCTCCTCCTC	TCTGTTTGACGCGCTGGACGGTGGATTCGT	CCAGTCCAGAGGTGTCCCTAC
GACTGGTACTCGCGTGACTTG	TCTGTTTGACGCGCTGGACGGTGGATTCGT	GTGTTCCGCAGTTGCTGTAACTATGGATAATAATCAAAATGA	TCTGTTTGACGCGCTGGACGGTGGATTCGT	CCAGTCCAGAGGTGTCCCTAC
GACTGGTACTCGCGTGACTTG	TCTGTTTGACGCGCTGGACGGTGGATTCGT	GAGACGTGTAAGTAAATGTTGCCCAGAAAGTATGCTACGAAT	TCTGTTTGACGCGCTGGACGGTGGATTCGT	CCAGTCCAGAGGTGTCCCTAC
GACTGGTACTCGCGTGACTTG	TCTGTTTGACGCGCTGGACGGTGGATTCGT	TGATACACCTTCAATGCTGCCGGATCTGAAATTTTGAATTTG	TCTGTTTGACGCGCTGGACGGTGGATTCGT	CCAGTCCAGAGGTGTCCCTAC
GACTGGTACTCGCGTGACTTG	TCTGTTTGACGCGCTGGACGGTGGATTCGT	GCCGTCGACAATGTGGATATGATACTTGGACCGCTGGACGTC	TCTGTTTGACGCGCTGGACGGTGGATTCGT	CCAGTCCAGAGGTGTCCCTAC
GACTGGTACTCGCGTGACTTG	TCTGTTTGACGCGCTGGACGGTGGATTCGT	AATTAGTCGCCAGGTGCCACCGCTGGAGTTGCTATCGCCAGC	TCTGTTTGACGCGCTGGACGGTGGATTCGT	CCAGTCCAGAGGTGTCCCTAC
GACTGGTACTCGCGTGACTTG	TCTGTTTGACGCGCTGGACGGTGGATTCGT	TTTGAGGACTTGATCTCCTCGATGGTTTGTGTGACCTTGCCC	TCTGTTTGACGCGCTGGACGGTGGATTCGT	CCAGTCCAGAGGTGTCCCTAC
GACTGGTACTCGCGTGACTTG	TCTGTTTGACGCGCTGGACGGTGGATTCGT	ATGGTGGATCGGCTACTATAATAGGTATGGCTGCAGTTGGTG	TCTGTTTGACGCGCTGGACGGTGGATTCGT	CCAGTCCAGAGGTGTCCCTAC
GACTGGTACTCGCGTGACTTG	TCTGTTTGACGCGCTGGACGGTGGATTCGT	GGCACGTCGCCACTGCCCAAACTTATGCTATCGTGCTGCAGC	TCTGTTTGACGCGCTGGACGGTGGATTCGT	CCAGTCCAGAGGTGTCCCTAC
GACTGGTACTCGCGTGACTTG	TCTGTTTGACGCGCTGGACGGTGGATTCGT	ACGCCGGACTCGATCTCCACGTCCTTGCGGGCCAGCAGGATG	TCTGTTTGACGCGCTGGACGGTGGATTCGT	CCAGTCCAGAGGTGTCCCTAC
GACTGGTACTCGCGTGACTTG	TCTGTTTGACGCGCTGGACGGTGGATTCGT	CGATGTGCACTGCAGTTGAAGGAATCATATCCTCGAGCACCT	TCTGTTTGACGCGCTGGACGGTGGATTCGT	CCAGTCCAGAGGTGTCCCTAC
GACTGGTACTCGCGTGACTTG	TCTGTTTGACGCGCTGGACGGTGGATTCGT	TCAGCTCCAGCATCGGTCACTTCTTCCGCTCGCTTATTAGCG	TCTGTTTGACGCGCTGGACGGTGGATTCGT	CCAGTCCAGAGGTGTCCCTAC
GACTGGTACTCGCGTGACTTG	TCTGTTTGACGCGCTGGACGGTGGATTCGT	AGCCCGGCGCCACAGGAAGAGTTAGACTAGCTCGAGAATCGG	TCTGTTTGACGCGCTGGACGGTGGATTCGT	CCAGTCCAGAGGTGTCCCTAC
GACTGGTACTCGCGTGACTTG	TCTGTTTGACGCGCTGGACGGTGGATTCGT	GCATTGGAGTACTGCTGATATCTTGGTTTGCTATTACAGTTT	TCTGTTTGACGCGCTGGACGGTGGATTCGT	CCAGTCCAGAGGTGTCCCTAC
GACTGGTACTCGCGTGACTTG	TCTGTTTGACGCGCTGGACGGTGGATTCGT	GGTTTCTGTTTACTTCGTTATCCTTGTTCGTTTTCCTTTGAA	TCTGTTTGACGCGCTGGACGGTGGATTCGT	CCAGTCCAGAGGTGTCCCTAC
GACTGGTACTCGCGTGACTTG	TCTGTTTGACGCGCTGGACGGTGGATTCGT	CTTTCCTAAAGTTCATCATTCCTTTCCCAAAACTAAGCAGAA	TCTGTTTGACGCGCTGGACGGTGGATTCGT	CCAGTCCAGAGGTGTCCCTAC
Barcode 14
GACTGGTACTCGCGTGACTTG	GCAAGGGACGCTCGTTACGGGGATTTCGCG	CGCATCCTGTCCTGCATTAAAGACATGCTGTTGCTGCCATCG	GCAAGGGACGCTCGTTACGGGGATTTCGCG	CCAGTCCAGAGGTGTCCCTAC
GACTGGTACTCGCGTGACTTG	GCAAGGGACGCTCGTTACGGGGATTTCGCG	TTTAAGTAGACGGATGGATCATTTCCACTGGCTGCTATGGCC	GCAAGGGACGCTCGTTACGGGGATTTCGCG	CCAGTCCAGAGGTGTCCCTAC
GACTGGTACTCGCGTGACTTG	GCAAGGGACGCTCGTTACGGGGATTTCGCG	TGAGTGCGGCGAGTGTGGAGAGAGCCTCGATGGCGAACCCAT	GCAAGGGACGCTCGTTACGGGGATTTCGCG	CCAGTCCAGAGGTGTCCCTAC
GACTGGTACTCGCGTGACTTG	GCAAGGGACGCTCGTTACGGGGATTTCGCG	GCCGTGCCATCGCCGACGTTTCCTCCATTTCCGCCCTGGATG	GCAAGGGACGCTCGTTACGGGGATTTCGCG	CCAGTCCAGAGGTGTCCCTAC
GACTGGTACTCGCGTGACTTG	GCAAGGGACGCTCGTTACGGGGATTTCGCG	AACGAAGTGGTAATCTCATCCTCATCGATGTCCGGTGGCAGA	GCAAGGGACGCTCGTTACGGGGATTTCGCG	CCAGTCCAGAGGTGTCCCTAC
GACTGGTACTCGCGTGACTTG	GCAAGGGACGCTCGTTACGGGGATTTCGCG	GACTTGGATTCCGCCTTGTGTGGCCAATCGACGACCAATGGC	GCAAGGGACGCTCGTTACGGGGATTTCGCG	CCAGTCCAGAGGTGTCCCTAC
GACTGGTACTCGCGTGACTTG	GCAAGGGACGCTCGTTACGGGGATTTCGCG	CGTCCTGGAACAGCAGGAAGGCATATCCCTTGGGCGGAAAAT	GCAAGGGACGCTCGTTACGGGGATTTCGCG	CCAGTCCAGAGGTGTCCCTAC
GACTGGTACTCGCGTGACTTG	GCAAGGGACGCTCGTTACGGGGATTTCGCG	CCTCATCCGTGATGCACGAGTCAATTAGCTGCTGCACACTGC	GCAAGGGACGCTCGTTACGGGGATTTCGCG	CCAGTCCAGAGGTGTCCCTAC
GACTGGTACTCGCGTGACTTG	GCAAGGGACGCTCGTTACGGGGATTTCGCG	CTTATCCTTGATCGTCGGCGAAGAAACGCATAGATACAGCTT	GCAAGGGACGCTCGTTACGGGGATTTCGCG	CCAGTCCAGAGGTGTCCCTAC
GACTGGTACTCGCGTGACTTG	GCAAGGGACGCTCGTTACGGGGATTTCGCG	AGCATCAAGCACATAGTCCGCATCGGCCAGGCGCCAAGGACG	GCAAGGGACGCTCGTTACGGGGATTTCGCG	CCAGTCCAGAGGTGTCCCTAC
GACTGGTACTCGCGTGACTTG	GCAAGGGACGCTCGTTACGGGGATTTCGCG	GAGGACGTGGCACGCCGCCCACAAACACCGTTTTGCGTGGGT	GCAAGGGACGCTCGTTACGGGGATTTCGCG	CCAGTCCAGAGGTGTCCCTAC
GACTGGTACTCGCGTGACTTG	GCAAGGGACGCTCGTTACGGGGATTTCGCG	ACCGTACAATCTATCCATGATCATTGCCAGTTCGAAGGCCTT	GCAAGGGACGCTCGTTACGGGGATTTCGCG	CCAGTCCAGAGGTGTCCCTAC
GACTGGTACTCGCGTGACTTG	GCAAGGGACGCTCGTTACGGGGATTTCGCG	TACTTTAATTCCGGATCGGTGTCAATTCCAGCATAGCATACT	GCAAGGGACGCTCGTTACGGGGATTTCGCG	CCAGTCCAGAGGTGTCCCTAC
GACTGGTACTCGCGTGACTTG	GCAAGGGACGCTCGTTACGGGGATTTCGCG	AGCTCTGCTGATTCGAGAAGGCCACACGTCCAGCGCCCTTTG	GCAAGGGACGCTCGTTACGGGGATTTCGCG	CCAGTCCAGAGGTGTCCCTAC
GACTGGTACTCGCGTGACTTG	GCAAGGGACGCTCGTTACGGGGATTTCGCG	TATATCGCCATGCTGCAGCTGCACAAATCTGGCTGAGATGGC	GCAAGGGACGCTCGTTACGGGGATTTCGCG	CCAGTCCAGAGGTGTCCCTAC
GACTGGTACTCGCGTGACTTG	GCAAGGGACGCTCGTTACGGGGATTTCGCG	ATCTGATCGTCCAGGACATAGGGCTTGACCTCCACCCGCTTG	GCAAGGGACGCTCGTTACGGGGATTTCGCG	CCAGTCCAGAGGTGTCCCTAC
GACTGGTACTCGCGTGACTTG	GCAAGGGACGCTCGTTACGGGGATTTCGCG	GCGCAAACTTGCCACCACAACGCTGACCCTCGCACTCGTCGC	GCAAGGGACGCTCGTTACGGGGATTTCGCG	CCAGTCCAGAGGTGTCCCTAC
GACTGGTACTCGCGTGACTTG	GCAAGGGACGCTCGTTACGGGGATTTCGCG	TTCGCAATAGTACTGCAGACAGGTGACATTGGCGCAAAAGAA	GCAAGGGACGCTCGTTACGGGGATTTCGCG	CCAGTCCAGAGGTGTCCCTAC
GACTGGTACTCGCGTGACTTG	GCAAGGGACGCTCGTTACGGGGATTTCGCG	CACTCACAATCACACACAAAATTTTGGGTATTGTTTTGTCGA	GCAAGGGACGCTCGTTACGGGGATTTCGCG	CCAGTCCAGAGGTGTCCCTAC
GACTGGTACTCGCGTGACTTG	GCAAGGGACGCTCGTTACGGGGATTTCGCG	CCCGGCGTTCGAAAATTAAAAGTATTGTAAACGAAAACAGTG	GCAAGGGACGCTCGTTACGGGGATTTCGCG	CCAGTCCAGAGGTGTCCCTAC
GACTGGTACTCGCGTGACTTG	GCAAGGGACGCTCGTTACGGGGATTTCGCG	GTTCGGTTTAGTGTAGGTGTAGGTGTAGGCTTAACCCATTGC	GCAAGGGACGCTCGTTACGGGGATTTCGCG	CCAGTCCAGAGGTGTCCCTAC
GACTGGTACTCGCGTGACTTG	GCAAGGGACGCTCGTTACGGGGATTTCGCG	GAGCAATTTGTTCAAGGATTTGCTTCGGATTCGGATTTGTTT	GCAAGGGACGCTCGTTACGGGGATTTCGCG	CCAGTCCAGAGGTGTCCCTAC
GACTGGTACTCGCGTGACTTG	GCAAGGGACGCTCGTTACGGGGATTTCGCG	AGAAGGGACAACAAGATGAAGAGGCTTTTACAACATTGGCAA	GCAAGGGACGCTCGTTACGGGGATTTCGCG	CCAGTCCAGAGGTGTCCCTAC
GACTGGTACTCGCGTGACTTG	GCAAGGGACGCTCGTTACGGGGATTTCGCG	GGCTTGTTGAGATTGAGATTCGGCAGGCCACCGCAACTGCAG	GCAAGGGACGCTCGTTACGGGGATTTCGCG	CCAGTCCAGAGGTGTCCCTAC
GACTGGTACTCGCGTGACTTG	GCAAGGGACGCTCGTTACGGGGATTTCGCG	TGATGGGAAAGGATATGCTGCGACGGTATTTGGGCGACACGC	GCAAGGGACGCTCGTTACGGGGATTTCGCG	CCAGTCCAGAGGTGTCCCTAC
GACTGGTACTCGCGTGACTTG	GCAAGGGACGCTCGTTACGGGGATTTCGCG	GTCCATGTGCATATTGCCATAGATAGCTGTGGGCGAGTTGCC	GCAAGGGACGCTCGTTACGGGGATTTCGCG	CCAGTCCAGAGGTGTCCCTAC
GACTGGTACTCGCGTGACTTG	GCAAGGGACGCTCGTTACGGGGATTTCGCG	CCAATCGAAAGTGTCGGTATATTCATGTGCCCACTACCCATG	GCAAGGGACGCTCGTTACGGGGATTTCGCG	CCAGTCCAGAGGTGTCCCTAC
GACTGGTACTCGCGTGACTTG	GCAAGGGACGCTCGTTACGGGGATTTCGCG	GTTGCTCCGGCTGAGACCATGCCAGTAGATCCGCCACCACCA	GCAAGGGACGCTCGTTACGGGGATTTCGCG	CCAGTCCAGAGGTGTCCCTAC
GACTGGTACTCGCGTGACTTG	GCAAGGGACGCTCGTTACGGGGATTTCGCG	ATTGGACGTCATCATGTTGCCATAGCTGTTGCCCAAATAGGG	GCAAGGGACGCTCGTTACGGGGATTTCGCG	CCAGTCCAGAGGTGTCCCTAC
GACTGGTACTCGCGTGACTTG	GCAAGGGACGCTCGTTACGGGGATTTCGCG	TCGCACAGTGAGTTATCCAAGCCGCCACCGTGGTGCATTTGT	GCAAGGGACGCTCGTTACGGGGATTTCGCG	CCAGTCCAGAGGTGTCCCTAC
GACTGGTACTCGCGTGACTTG	GCAAGGGACGCTCGTTACGGGGATTTCGCG	ACGAGTACACATGTCCGCTAATAGAAAACTAAACTATGTGTA	GCAAGGGACGCTCGTTACGGGGATTTCGCG	CCAGTCCAGAGGTGTCCCTAC
GACTGGTACTCGCGTGACTTG	GCAAGGGACGCTCGTTACGGGGATTTCGCG	ATATCCAACACTTAGCACCACAACAAACGTTTCGAGGCAGTC	GCAAGGGACGCTCGTTACGGGGATTTCGCG	CCAGTCCAGAGGTGTCCCTAC
GACTGGTACTCGCGTGACTTG	GCAAGGGACGCTCGTTACGGGGATTTCGCG	CCCGCGAACGATCGATTGCTTTATATACATATGTATGTATGT	GCAAGGGACGCTCGTTACGGGGATTTCGCG	CCAGTCCAGAGGTGTCCCTAC
GACTGGTACTCGCGTGACTTG	GCAAGGGACGCTCGTTACGGGGATTTCGCG	GACACATCCAATCAAAATGAAAATTTCAAGTTACGCTGGCGC	GCAAGGGACGCTCGTTACGGGGATTTCGCG	CCAGTCCAGAGGTGTCCCTAC
GACTGGTACTCGCGTGACTTG	GCAAGGGACGCTCGTTACGGGGATTTCGCG	ACTGTTGCTGTGGTAAATAGTGTGGGTGGCATTTGGTGGTGG	GCAAGGGACGCTCGTTACGGGGATTTCGCG	CCAGTCCAGAGGTGTCCCTAC
GACTGGTACTCGCGTGACTTG	GCAAGGGACGCTCGTTACGGGGATTTCGCG	CCTACTGCTATGATGTCAGTTTAACAAGAAACGCAATGAAAT	GCAAGGGACGCTCGTTACGGGGATTTCGCG	CCAGTCCAGAGGTGTCCCTAC
GACTGGTACTCGCGTGACTTG	GCAAGGGACGCTCGTTACGGGGATTTCGCG	TATAGACGTGTTTGCATACGATATCAGCTCACGGAAATCAAT	GCAAGGGACGCTCGTTACGGGGATTTCGCG	CCAGTCCAGAGGTGTCCCTAC
GACTGGTACTCGCGTGACTTG	GCAAGGGACGCTCGTTACGGGGATTTCGCG	CTCTGATTGATGGCCAAATTGAAAATCGGACAGCCAAATGCT	GCAAGGGACGCTCGTTACGGGGATTTCGCG	CCAGTCCAGAGGTGTCCCTAC
GACTGGTACTCGCGTGACTTG	GCAAGGGACGCTCGTTACGGGGATTTCGCG	GGAAATGAATGAATACAGTGTGCTGCGAAAGCGAGGCGACAC	GCAAGGGACGCTCGTTACGGGGATTTCGCG	CCAGTCCAGAGGTGTCCCTAC
GACTGGTACTCGCGTGACTTG	GCAAGGGACGCTCGTTACGGGGATTTCGCG	CGAGAGGTTTGGATACGATAATAACGGCACCAGGCAGTGCTG	GCAAGGGACGCTCGTTACGGGGATTTCGCG	CCAGTCCAGAGGTGTCCCTAC
GACTGGTACTCGCGTGACTTG	GCAAGGGACGCTCGTTACGGGGATTTCGCG	GCTGAATGATAAGGGCACGCGTAACAAGAGCAACGGAAAGGC	GCAAGGGACGCTCGTTACGGGGATTTCGCG	CCAGTCCAGAGGTGTCCCTAC
GACTGGTACTCGCGTGACTTG	GCAAGGGACGCTCGTTACGGGGATTTCGCG	GCTGATGACGATGATGAAATGTGTGTATAACAAACATGTAGA	GCAAGGGACGCTCGTTACGGGGATTTCGCG	CCAGTCCAGAGGTGTCCCTAC
GACTGGTACTCGCGTGACTTG	GCAAGGGACGCTCGTTACGGGGATTTCGCG	GGGTGGCTTAAGGTGGCATCCACAGCCCGATGTTGCTGCTGC	GCAAGGGACGCTCGTTACGGGGATTTCGCG	CCAGTCCAGAGGTGTCCCTAC
GACTGGTACTCGCGTGACTTG	GCAAGGGACGCTCGTTACGGGGATTTCGCG	TGCCCAACTGTAAGGCCACCGAGACATGAAATTGCATGGAAA	GCAAGGGACGCTCGTTACGGGGATTTCGCG	CCAGTCCAGAGGTGTCCCTAC
GACTGGTACTCGCGTGACTTG	GCAAGGGACGCTCGTTACGGGGATTTCGCG	GCTTTGACACGTTCATGCTAATTGATTGGGCCAAGTGCAGTG	GCAAGGGACGCTCGTTACGGGGATTTCGCG	CCAGTCCAGAGGTGTCCCTAC
Barcode 15
GACTGGTACTCGCGTGACTTG	TTAGTCGTCGCAACGCCAGGCAACTCATGC	TGGGCAACAACCTGCTCCTGGGCACCTGCGTTATAAACGGAG	TTAGTCGTCGCAACGCCAGGCAACTCATGC	CCAGTCCAGAGGTGTCCCTAC
GACTGGTACTCGCGTGACTTG	TTAGTCGTCGCAACGCCAGGCAACTCATGC	GTTTCCTTTCTATACAATTGGTCGCTTTTCCAACGACATCTG	TTAGTCGTCGCAACGCCAGGCAACTCATGC	CCAGTCCAGAGGTGTCCCTAC
GACTGGTACTCGCGTGACTTG	TTAGTCGTCGCAACGCCAGGCAACTCATGC	CTCCGGTAATAATCCGATAATCCCTTGGATTATCCATATCAT	TTAGTCGTCGCAACGCCAGGCAACTCATGC	CCAGTCCAGAGGTGTCCCTAC
GACTGGTACTCGCGTGACTTG	TTAGTCGTCGCAACGCCAGGCAACTCATGC	GTTTGGGTTTTACAGTCATAGATAAAGGGTTGACAGCAATTT	TTAGTCGTCGCAACGCCAGGCAACTCATGC	CCAGTCCAGAGGTGTCCCTAC
GACTGGTACTCGCGTGACTTG	TTAGTCGTCGCAACGCCAGGCAACTCATGC	GCATCGCTAAGTCATATTTGTTGTGTTTTGAGGTTTGATTTC	TTAGTCGTCGCAACGCCAGGCAACTCATGC	CCAGTCCAGAGGTGTCCCTAC
GACTGGTACTCGCGTGACTTG	TTAGTCGTCGCAACGCCAGGCAACTCATGC	CGGAAAACGTTTCCATTTGCGCATTGCATTTCTGAAATATAA	TTAGTCGTCGCAACGCCAGGCAACTCATGC	CCAGTCCAGAGGTGTCCCTAC
GACTGGTACTCGCGTGACTTG	TTAGTCGTCGCAACGCCAGGCAACTCATGC	GGGTCAGGCCTCAATTATCACCCACTGTGCATGTACCGCAGG	TTAGTCGTCGCAACGCCAGGCAACTCATGC	CCAGTCCAGAGGTGTCCCTAC
GACTGGTACTCGCGTGACTTG	TTAGTCGTCGCAACGCCAGGCAACTCATGC	TCAGCAGGTTACTCTTGACGAGATCGGGCCGGTTGAATGCCG	TTAGTCGTCGCAACGCCAGGCAACTCATGC	CCAGTCCAGAGGTGTCCCTAC
GACTGGTACTCGCGTGACTTG	TTAGTCGTCGCAACGCCAGGCAACTCATGC	CCACAGTGGATCGCGCCATCCTCGCTGTAAGTTTGAGCTCCT	TTAGTCGTCGCAACGCCAGGCAACTCATGC	CCAGTCCAGAGGTGTCCCTAC
GACTGGTACTCGCGTGACTTG	TTAGTCGTCGCAACGCCAGGCAACTCATGC	AATGAATCCCTGATCCTGGCGAATGATACCCTCCTCGCGGAG	TTAGTCGTCGCAACGCCAGGCAACTCATGC	CCAGTCCAGAGGTGTCCCTAC
GACTGGTACTCGCGTGACTTG	TTAGTCGTCGCAACGCCAGGCAACTCATGC	ACTTGTCGTATTCGCAGAACGCGTGTCCAATTCTGTAAATAT	TTAGTCGTCGCAACGCCAGGCAACTCATGC	CCAGTCCAGAGGTGTCCCTAC
GACTGGTACTCGCGTGACTTG	TTAGTCGTCGCAACGCCAGGCAACTCATGC	CACCGATGGTAATGAGGATATGGACATATCGAATCGCGGCTT	TTAGTCGTCGCAACGCCAGGCAACTCATGC	CCAGTCCAGAGGTGTCCCTAC
GACTGGTACTCGCGTGACTTG	TTAGTCGTCGCAACGCCAGGCAACTCATGC	TTTGTGGATTGGGTCTGGTATCCACGACCACATCGGCGAAGC	TTAGTCGTCGCAACGCCAGGCAACTCATGC	CCAGTCCAGAGGTGTCCCTAC
GACTGGTACTCGCGTGACTTG	TTAGTCGTCGCAACGCCAGGCAACTCATGC	TTCAGAGTCAGGAATGTACAACGGACTATATCATCATTCCGT	TTAGTCGTCGCAACGCCAGGCAACTCATGC	CCAGTCCAGAGGTGTCCCTAC
GACTGGTACTCGCGTGACTTG	TTAGTCGTCGCAACGCCAGGCAACTCATGC	CGATGTGGGTGCCGTGGATCCGACTCTGCTGGCCACCTCATC	TTAGTCGTCGCAACGCCAGGCAACTCATGC	CCAGTCCAGAGGTGTCCCTAC
GACTGGTACTCGCGTGACTTG	TTAGTCGTCGCAACGCCAGGCAACTCATGC	AAAGCAGCGGGAATGTGCTCCATTACCTACAGCCAGGTTGGC	TTAGTCGTCGCAACGCCAGGCAACTCATGC	CCAGTCCAGAGGTGTCCCTAC
GACTGGTACTCGCGTGACTTG	TTAGTCGTCGCAACGCCAGGCAACTCATGC	GGTGTGCAGGGCACGAGACAGTTGGCGAACACCAAGTACGGT	TTAGTCGTCGCAACGCCAGGCAACTCATGC	CCAGTCCAGAGGTGTCCCTAC
GACTGGTACTCGCGTGACTTG	TTAGTCGTCGCAACGCCAGGCAACTCATGC	GCAGCGGCACCCTGGCCAGTTTTAATTACAATTCGGCGGCGG	TTAGTCGTCGCAACGCCAGGCAACTCATGC	CCAGTCCAGAGGTGTCCCTAC
GACTGGTACTCGCGTGACTTG	TTAGTCGTCGCAACGCCAGGCAACTCATGC	TTCCAGATAAGAATGCTGGGATGCACGTCGGCCACTTTGGCT	TTAGTCGTCGCAACGCCAGGCAACTCATGC	CCAGTCCAGAGGTGTCCCTAC
GACTGGTACTCGCGTGACTTG	TTAGTCGTCGCAACGCCAGGCAACTCATGC	CAGTGGCCACCTCCGGAAGTTATACATTCAACCGCAACTGGC	TTAGTCGTCGCAACGCCAGGCAACTCATGC	CCAGTCCAGAGGTGTCCCTAC
GACTGGTACTCGCGTGACTTG	TTAGTCGTCGCAACGCCAGGCAACTCATGC	GCATGTGTATGTGGACTTTAACGGCGTCAGTCCGATAACCAT	TTAGTCGTCGCAACGCCAGGCAACTCATGC	CCAGTCCAGAGGTGTCCCTAC
GACTGGTACTCGCGTGACTTG	TTAGTCGTCGCAACGCCAGGCAACTCATGC	TGGATCCTGCTCTACGGATGCCTTGACCATCACTGGCGGAGC	TTAGTCGTCGCAACGCCAGGCAACTCATGC	CCAGTCCAGAGGTGTCCCTAC
GACTGGTACTCGCGTGACTTG	TTAGTCGTCGCAACGCCAGGCAACTCATGC	CGAGTGGACTTCCTTTCCCTATCGCTGGCACCACCATCGGGA	TTAGTCGTCGCAACGCCAGGCAACTCATGC	CCAGTCCAGAGGTGTCCCTAC
GACTGGTACTCGCGTGACTTG	TTAGTCGTCGCAACGCCAGGCAACTCATGC	TACGTACTTTTACAACAGCAATTATCCCGCTCCATATGGCGG	TTAGTCGTCGCAACGCCAGGCAACTCATGC	CCAGTCCAGAGGTGTCCCTAC
GACTGGTACTCGCGTGACTTG	TTAGTCGTCGCAACGCCAGGCAACTCATGC	CTTGCAGATCAAAGGACATGTGGAGCAAGTACTTCCTACAAT	TTAGTCGTCGCAACGCCAGGCAACTCATGC	CCAGTCCAGAGGTGTCCCTAC
GACTGGTACTCGCGTGACTTG	TTAGTCGTCGCAACGCCAGGCAACTCATGC	TGTAAGTACTTTCGGAAACGTTCAAGTTCTTTCATCAGGTAT	TTAGTCGTCGCAACGCCAGGCAACTCATGC	CCAGTCCAGAGGTGTCCCTAC
GACTGGTACTCGCGTGACTTG	TTAGTCGTCGCAACGCCAGGCAACTCATGC	ACAAACTGAGTTGCGGATGATGGCGCTTGCTAATCTCATTGC	TTAGTCGTCGCAACGCCAGGCAACTCATGC	CCAGTCCAGAGGTGTCCCTAC
GACTGGTACTCGCGTGACTTG	TTAGTCGTCGCAACGCCAGGCAACTCATGC	CAAATGACGACGAAGCACTCCTTCCGAGTCCGTATTCTGGGC	TTAGTCGTCGCAACGCCAGGCAACTCATGC	CCAGTCCAGAGGTGTCCCTAC
GACTGGTACTCGCGTGACTTG	TTAGTCGTCGCAACGCCAGGCAACTCATGC	TCCAGTTCCACGTCTTCGCAGCGAGATAACACCTTGATCTGC	TTAGTCGTCGCAACGCCAGGCAACTCATGC	CCAGTCCAGAGGTGTCCCTAC
GACTGGTACTCGCGTGACTTG	TTAGTCGTCGCAACGCCAGGCAACTCATGC	AGTAGCTGAGTTGCTTCGAAATCTTTGAGCTCTCGTCAAACA	TTAGTCGTCGCAACGCCAGGCAACTCATGC	CCAGTCCAGAGGTGTCCCTAC
GACTGGTACTCGCGTGACTTG	TTAGTCGTCGCAACGCCAGGCAACTCATGC	TCCAATCCATCGCTCAATTTCAAGCCAAAGGAGCAGAGTGCT	TTAGTCGTCGCAACGCCAGGCAACTCATGC	CCAGTCCAGAGGTGTCCCTAC
GACTGGTACTCGCGTGACTTG	TTAGTCGTCGCAACGCCAGGCAACTCATGC	GCGCATGCGATACCGCTGCAATTCGGTGACCAACTTCTTCAG	TTAGTCGTCGCAACGCCAGGCAACTCATGC	CCAGTCCAGAGGTGTCCCTAC
GACTGGTACTCGCGTGACTTG	TTAGTCGTCGCAACGCCAGGCAACTCATGC	TTAACTTTCTTGTCGGCCATCAGTTGGAAGGCTTCGTTATCC	TTAGTCGTCGCAACGCCAGGCAACTCATGC	CCAGTCCAGAGGTGTCCCTAC
GACTGGTACTCGCGTGACTTG	TTAGTCGTCGCAACGCCAGGCAACTCATGC	GTGAGACTGTTGATTTCCGCCTCCAACTCTTTGACCTACAAT	TTAGTCGTCGCAACGCCAGGCAACTCATGC	CCAGTCCAGAGGTGTCCCTAC
GACTGGTACTCGCGTGACTTG	TTAGTCGTCGCAACGCCAGGCAACTCATGC	AAGCTAATTGTTATGCAGTGCATTAGGACAATACTGCCAGCC	TTAGTCGTCGCAACGCCAGGCAACTCATGC	CCAGTCCAGAGGTGTCCCTAC
GACTGGTACTCGCGTGACTTG	TTAGTCGTCGCAACGCCAGGCAACTCATGC	CAGATGACTTAGGCGGATGTAAGTCAATAACAATGGCATTAT	TTAGTCGTCGCAACGCCAGGCAACTCATGC	CCAGTCCAGAGGTGTCCCTAC
GACTGGTACTCGCGTGACTTG	TTAGTCGTCGCAACGCCAGGCAACTCATGC	GGTTTTGGTGACAAAAGAGTTAGCGGTTTAAAACGGAAATGT	TTAGTCGTCGCAACGCCAGGCAACTCATGC	CCAGTCCAGAGGTGTCCCTAC
GACTGGTACTCGCGTGACTTG	TTAGTCGTCGCAACGCCAGGCAACTCATGC	CTTTCGAGGAATTTGGACGAAGCATCTGGTAAATTTAAACAT	TTAGTCGTCGCAACGCCAGGCAACTCATGC	CCAGTCCAGAGGTGTCCCTAC
GACTGGTACTCGCGTGACTTG	TTAGTCGTCGCAACGCCAGGCAACTCATGC	CAAGGTCTCCGCGAGGCGTCCGACGATCCAGCGATCCCAAAG	TTAGTCGTCGCAACGCCAGGCAACTCATGC	CCAGTCCAGAGGTGTCCCTAC
GACTGGTACTCGCGTGACTTG	TTAGTCGTCGCAACGCCAGGCAACTCATGC	GCCAAGTGGAAATTGTAGTTGCTGTAGCTCTGCGAGCAGACA	TTAGTCGTCGCAACGCCAGGCAACTCATGC	CCAGTCCAGAGGTGTCCCTAC
GACTGGTACTCGCGTGACTTG	TTAGTCGTCGCAACGCCAGGCAACTCATGC	GTATCACAGAGATATTGATAGAAGAAGGTCTTCAGGGCTGCT	TTAGTCGTCGCAACGCCAGGCAACTCATGC	CCAGTCCAGAGGTGTCCCTAC
GACTGGTACTCGCGTGACTTG	TTAGTCGTCGCAACGCCAGGCAACTCATGC	TTGATGCTGAGTAACAATTGAATGACAACCAACTTACCAAGT	TTAGTCGTCGCAACGCCAGGCAACTCATGC	CCAGTCCAGAGGTGTCCCTAC
GACTGGTACTCGCGTGACTTG	TTAGTCGTCGCAACGCCAGGCAACTCATGC	CTATCGCAGGTTTGGTTGTTTCCTGTCGATTTCAGCAGCTTT	TTAGTCGTCGCAACGCCAGGCAACTCATGC	CCAGTCCAGAGGTGTCCCTAC
GACTGGTACTCGCGTGACTTG	TTAGTCGTCGCAACGCCAGGCAACTCATGC	CCAACTTTTCATCCTTGTAGTCGGACAGTTTAAGCTCTATAT	TTAGTCGTCGCAACGCCAGGCAACTCATGC	CCAGTCCAGAGGTGTCCCTAC
GACTGGTACTCGCGTGACTTG	TTAGTCGTCGCAACGCCAGGCAACTCATGC	TCGCACATTATGGCAGATGTTCACTATTTCGTTGACCTCTTC	TTAGTCGTCGCAACGCCAGGCAACTCATGC	CCAGTCCAGAGGTGTCCCTAC
Barcode 16
GACTGGTACTCGCGTGACTTG	GTAAGCGCAACGGTGGACCGGAGACGACGG	CGGAGCCGCGGAAGTAGCTAAGGATCTCCGTCCAGTCGGGCG	GTAAGCGCAACGGTGGACCGGAGACGACGG	CCAGTCCAGAGGTGTCCCTAC
GACTGGTACTCGCGTGACTTG	GTAAGCGCAACGGTGGACCGGAGACGACGG	CTTCAGATTGTCCTCCAAGATCTTGGTGAAGTAGTTCTGCAG	GTAAGCGCAACGGTGGACCGGAGACGACGG	CCAGTCCAGAGGTGTCCCTAC
GACTGGTACTCGCGTGACTTG	GTAAGCGCAACGGTGGACCGGAGACGACGG	AGCTCCCTCTCGTCCTTCTTATCCAGAAGATCGCCCACAGCG	GTAAGCGCAACGGTGGACCGGAGACGACGG	CCAGTCCAGAGGTGTCCCTAC
GACTGGTACTCGCGTGACTTG	GTAAGCGCAACGGTGGACCGGAGACGACGG	CACGGATGTGCGATAGATCCAGCATTTCACAAATCTTAGTCT	GTAAGCGCAACGGTGGACCGGAGACGACGG	CCAGTCCAGAGGTGTCCCTAC
GACTGGTACTCGCGTGACTTG	GTAAGCGCAACGGTGGACCGGAGACGACGG	AAAGCGTTGCAGTTCTCCGCCAGAAAGCTGAGCGATCTCACG	GTAAGCGCAACGGTGGACCGGAGACGACGG	CCAGTCCAGAGGTGTCCCTAC
GACTGGTACTCGCGTGACTTG	GTAAGCGCAACGGTGGACCGGAGACGACGG	AACATGAAGATGTCTGCATTCTGTATGCATACCATGGCGATG	GTAAGCGCAACGGTGGACCGGAGACGACGG	CCAGTCCAGAGGTGTCCCTAC
GACTGGTACTCGCGTGACTTG	GTAAGCGCAACGGTGGACCGGAGACGACGG	CAACTTACTTGGTGGGATGCAGGAGTGATCGAATGGTCAAGG	GTAAGCGCAACGGTGGACCGGAGACGACGG	CCAGTCCAGAGGTGTCCCTAC
GACTGGTACTCGCGTGACTTG	GTAAGCGCAACGGTGGACCGGAGACGACGG	CCTGCATATTACAGAACCACGTCATAATTTTAAACAATGGCA	GTAAGCGCAACGGTGGACCGGAGACGACGG	CCAGTCCAGAGGTGTCCCTAC
GACTGGTACTCGCGTGACTTG	GTAAGCGCAACGGTGGACCGGAGACGACGG	CCGTTGAAACTATCGATATCAATAAGTGGGCTTGAATTTCGT	GTAAGCGCAACGGTGGACCGGAGACGACGG	CCAGTCCAGAGGTGTCCCTAC
GACTGGTACTCGCGTGACTTG	GTAAGCGCAACGGTGGACCGGAGACGACGG	TTTGAAATTTACCTGCGAACTTGGCCGAAATTGTTGTAAAAC	GTAAGCGCAACGGTGGACCGGAGACGACGG	CCAGTCCAGAGGTGTCCCTAC
GACTGGTACTCGCGTGACTTG	GTAAGCGCAACGGTGGACCGGAGACGACGG	TCAGGCATTGTTCTTAAATTTCACGTTGACAGAGTGCTGAAA	GTAAGCGCAACGGTGGACCGGAGACGACGG	CCAGTCCAGAGGTGTCCCTAC
GACTGGTACTCGCGTGACTTG	GTAAGCGCAACGGTGGACCGGAGACGACGG	CCAAAACAATGGGTTTCCACCATAAATTTCTATTGTCTCTCA	GTAAGCGCAACGGTGGACCGGAGACGACGG	CCAGTCCAGAGGTGTCCCTAC
GACTGGTACTCGCGTGACTTG	GTAAGCGCAACGGTGGACCGGAGACGACGG	TGCCAGCGTTTGTCAGTGAGTGAAAGTATAACCTCAAAGCGT	GTAAGCGCAACGGTGGACCGGAGACGACGG	CCAGTCCAGAGGTGTCCCTAC
GACTGGTACTCGCGTGACTTG	GTAAGCGCAACGGTGGACCGGAGACGACGG	CGTCAAAACAAAACTGGTGCACCGATTCATGGACACAAGAGC	GTAAGCGCAACGGTGGACCGGAGACGACGG	CCAGTCCAGAGGTGTCCCTAC
GACTGGTACTCGCGTGACTTG	GTAAGCGCAACGGTGGACCGGAGACGACGG	CTATATGATAATCAGTCCATTGTCAACGTTGCAAATCACCAT	GTAAGCGCAACGGTGGACCGGAGACGACGG	CCAGTCCAGAGGTGTCCCTAC
GACTGGTACTCGCGTGACTTG	GTAAGCGCAACGGTGGACCGGAGACGACGG	TGAGCAAATTAAACAGAATTGGCTTCGATCCACTAATCAGCC	GTAAGCGCAACGGTGGACCGGAGACGACGG	CCAGTCCAGAGGTGTCCCTAC
GACTGGTACTCGCGTGACTTG	GTAAGCGCAACGGTGGACCGGAGACGACGG	CCTCGTTCTCCTTTCTGCGCGACATGCTGTTGATAGTTTTCA	GTAAGCGCAACGGTGGACCGGAGACGACGG	CCAGTCCAGAGGTGTCCCTAC
GACTGGTACTCGCGTGACTTG	GTAAGCGCAACGGTGGACCGGAGACGACGG	GCGTCACCTCGATGCAGAGCTTGCCCATGCGCACCACTGGGC	GTAAGCGCAACGGTGGACCGGAGACGACGG	CCAGTCCAGAGGTGTCCCTAC
GACTGGTACTCGCGTGACTTG	GTAAGCGCAACGGTGGACCGGAGACGACGG	TGACCCACCTTGACGCAAATACCGCAACCGATGCACAGCTCC	GTAAGCGCAACGGTGGACCGGAGACGACGG	CCAGTCCAGAGGTGTCCCTAC
GACTGGTACTCGCGTGACTTG	GTAAGCGCAACGGTGGACCGGAGACGACGG	GAAAGCACGGGTTATTCCGGGAACTACAGCAGTTGTAGGTAA	GTAAGCGCAACGGTGGACCGGAGACGACGG	CCAGTCCAGAGGTGTCCCTAC
GACTGGTACTCGCGTGACTTG	GTAAGCGCAACGGTGGACCGGAGACGACGG	CTCCAGATTGCTGGGCAAGTTGATGATTGTGATGGCCTCGAA	GTAAGCGCAACGGTGGACCGGAGACGACGG	CCAGTCCAGAGGTGTCCCTAC
GACTGGTACTCGCGTGACTTG	GTAAGCGCAACGGTGGACCGGAGACGACGG	TGCAGCTTGAAGGAGTTCTTGCTGTATCGATGCGTTGTGTGC	GTAAGCGCAACGGTGGACCGGAGACGACGG	CCAGTCCAGAGGTGTCCCTAC
GACTGGTACTCGCGTGACTTG	GTAAGCGCAACGGTGGACCGGAGACGACGG	ACCGTTCTGTCCCACAAGACCGAGCACTTCACCGGGACGCGG	GTAAGCGCAACGGTGGACCGGAGACGACGG	CCAGTCCAGAGGTGTCCCTAC
GACTGGTACTCGCGTGACTTG	GTAAGCGCAACGGTGGACCGGAGACGACGG	GCGCGCCCAAGTGGTGTACGAAAACCTGGGCAAGGCTCTGCC	GTAAGCGCAACGGTGGACCGGAGACGACGG	CCAGTCCAGAGGTGTCCCTAC
GACTGGTACTCGCGTGACTTG	GTAAGCGCAACGGTGGACCGGAGACGACGG	CACTTTGAGCTGCAGCTATGGAAAACCGCTGGCGAGCACCTA	GTAAGCGCAACGGTGGACCGGAGACGACGG	CCAGTCCAGAGGTGTCCCTAC
GACTGGTACTCGCGTGACTTG	GTAAGCGCAACGGTGGACCGGAGACGACGG	AGCTAGAGTGCGAAGCCTATGTTGCCTGGATGCACGGAACCC	GTAAGCGCAACGGTGGACCGGAGACGACGG	CCAGTCCAGAGGTGTCCCTAC
GACTGGTACTCGCGTGACTTG	GTAAGCGCAACGGTGGACCGGAGACGACGG	ATTTATAATTTTCTTGTAGACGGAGGCTTTCGATGCGCGCAC	GTAAGCGCAACGGTGGACCGGAGACGACGG	CCAGTCCAGAGGTGTCCCTAC
GACTGGTACTCGCGTGACTTG	GTAAGCGCAACGGTGGACCGGAGACGACGG	CCAGGAGTTGTGTAATGTAAGCTGTAACTCACTGTTATGATT	GTAAGCGCAACGGTGGACCGGAGACGACGG	CCAGTCCAGAGGTGTCCCTAC
GACTGGTACTCGCGTGACTTG	GTAAGCGCAACGGTGGACCGGAGACGACGG	TCCATCTGGTCAACAAGCTGCGCAGGGCCTGTTTCTATGCCC	GTAAGCGCAACGGTGGACCGGAGACGACGG	CCAGTCCAGAGGTGTCCCTAC
GACTGGTACTCGCGTGACTTG	GTAAGCGCAACGGTGGACCGGAGACGACGG	TTTCATCCACATCCCATTGATCTGCGCCGAGCGGGCCTGGGC	GTAAGCGCAACGGTGGACCGGAGACGACGG	CCAGTCCAGAGGTGTCCCTAC
GACTGGTACTCGCGTGACTTG	GTAAGCGCAACGGTGGACCGGAGACGACGG	GACGTGACCATTGGCCAATTGACAGGCAAGAAGGCGGACGAG	GTAAGCGCAACGGTGGACCGGAGACGACGG	CCAGTCCAGAGGTGTCCCTAC
GACTGGTACTCGCGTGACTTG	GTAAGCGCAACGGTGGACCGGAGACGACGG	CTGCAGCCGCCGCATCCGTCGATTGAGGAAGGCCCTGAAGTA	GTAAGCGCAACGGTGGACCGGAGACGACGG	CCAGTCCAGAGGTGTCCCTAC
GACTGGTACTCGCGTGACTTG	GTAAGCGCAACGGTGGACCGGAGACGACGG	TGATTAAGGATGCCCAGCAACAACACGGCCTGCGCCACGGCG	GTAAGCGCAACGGTGGACCGGAGACGACGG	CCAGTCCAGAGGTGTCCCTAC
GACTGGTACTCGCGTGACTTG	GTAAGCGCAACGGTGGACCGGAGACGACGG	AATGCTAATGCCCTGAACTTTCACTCCTGCTGCAGTTCTGCA	GTAAGCGCAACGGTGGACCGGAGACGACGG	CCAGTCCAGAGGTGTCCCTAC
GACTGGTACTCGCGTGACTTG	GTAAGCGCAACGGTGGACCGGAGACGACGG	AACTGCCAGGTGGCCCAGACGCCCAACCATTTAACCTAAAAT	GTAAGCGCAACGGTGGACCGGAGACGACGG	CCAGTCCAGAGGTGTCCCTAC
GACTGGTACTCGCGTGACTTG	GTAAGCGCAACGGTGGACCGGAGACGACGG	GGTGGCAGAGCCCTCCAAGATCTTCACGGTGGAGAGTAAGTG	GTAAGCGCAACGGTGGACCGGAGACGACGG	CCAGTCCAGAGGTGTCCCTAC
GACTGGTACTCGCGTGACTTG	GTAAGCGCAACGGTGGACCGGAGACGACGG	ACTGCTAAGAAAATGGTCGTGCAAGAAGATAATCCAAATACT	GTAAGCGCAACGGTGGACCGGAGACGACGG	CCAGTCCAGAGGTGTCCCTAC
GACTGGTACTCGCGTGACTTG	GTAAGCGCAACGGTGGACCGGAGACGACGG	TTCGCCATAGCCGTACACTGCAGCGTAATCTTTGCCTAGTGG	GTAAGCGCAACGGTGGACCGGAGACGACGG	CCAGTCCAGAGGTGTCCCTAC
GACTGGTACTCGCGTGACTTG	GTAAGCGCAACGGTGGACCGGAGACGACGG	GACCGTATCCGGCGTACAATATCTACTGGCATATTTAAGTTA	GTAAGCGCAACGGTGGACCGGAGACGACGG	CCAGTCCAGAGGTGTCCCTAC
GACTGGTACTCGCGTGACTTG	GTAAGCGCAACGGTGGACCGGAGACGACGG	GAAATCAAACAGGATCCCAAGCTGCGTTCGTTAACCACCGGT	GTAAGCGCAACGGTGGACCGGAGACGACGG	CCAGTCCAGAGGTGTCCCTAC
GACTGGTACTCGCGTGACTTG	GTAAGCGCAACGGTGGACCGGAGACGACGG	CAGTGCTCAGGAGTTGGACAAGTCGCTGGCCAAGACCACCAA	GTAAGCGCAACGGTGGACCGGAGACGACGG	CCAGTCCAGAGGTGTCCCTAC
GACTGGTACTCGCGTGACTTG	GTAAGCGCAACGGTGGACCGGAGACGACGG	CGCAAGGTCACCGTGCGTCCGGAGAAGGTGCGTTTGTTCCTG	GTAAGCGCAACGGTGGACCGGAGACGACGG	CCAGTCCAGAGGTGTCCCTAC
GACTGGTACTCGCGTGACTTG	GTAAGCGCAACGGTGGACCGGAGACGACGG	AGACGGAGAGCAGCGAGGGCCTGCAGACGATCGACTGGCGCG	GTAAGCGCAACGGTGGACCGGAGACGACGG	CCAGTCCAGAGGTGTCCCTAC
GACTGGTACTCGCGTGACTTG	GTAAGCGCAACGGTGGACCGGAGACGACGG	TCAGGGAGTGCTTGAGAATCTTGACGTACTGGTCAGTCAGAC	GTAAGCGCAACGGTGGACCGGAGACGACGG	CCAGTCCAGAGGTGTCCCTAC
GACTGGTACTCGCGTGACTTG	GTAAGCGCAACGGTGGACCGGAGACGACGG	GCGCTAAGGTTAATGAATTTACGCCCAATCTGCGCTACTGCG	GTAAGCGCAACGGTGGACCGGAGACGACGG	CCAGTCCAGAGGTGTCCCTAC
Barcode 17
GACTGGTACTCGCGTGACTTG	AAATTGCGTGACGGACCTGGGCCATTGGCC	CTGCCGCATAATCTAAATAGACCATTAATGACAAACATGACA	AAATTGCGTGACGGACCTGGGCCATTGGCC	CCAGTCCAGAGGTGTCCCTAC
GACTGGTACTCGCGTGACTTG	AAATTGCGTGACGGACCTGGGCCATTGGCC	TCCGCGAAATTGATGTTTATGTCTAGTCCCAACTAATAGTAA	AAATTGCGTGACGGACCTGGGCCATTGGCC	CCAGTCCAGAGGTGTCCCTAC
GACTGGTACTCGCGTGACTTG	AAATTGCGTGACGGACCTGGGCCATTGGCC	CAGAAGCATTAACCCTTGAAATGCGCAATGGATAAAGATTTT	AAATTGCGTGACGGACCTGGGCCATTGGCC	CCAGTCCAGAGGTGTCCCTAC
GACTGGTACTCGCGTGACTTG	AAATTGCGTGACGGACCTGGGCCATTGGCC	GAGGACTATAGCCAACAGCTGTTATTTAGGAGTTGCCAGGCT	AAATTGCGTGACGGACCTGGGCCATTGGCC	CCAGTCCAGAGGTGTCCCTAC
GACTGGTACTCGCGTGACTTG	AAATTGCGTGACGGACCTGGGCCATTGGCC	GCAATTTCTGCCGGTAAATGAAAAGGAAGGGTGTGCGGGAGC	AAATTGCGTGACGGACCTGGGCCATTGGCC	CCAGTCCAGAGGTGTCCCTAC
GACTGGTACTCGCGTGACTTG	AAATTGCGTGACGGACCTGGGCCATTGGCC	CTAAAACATTAGATTGACGCCAATTTGACCGCTTAATTGGGC	AAATTGCGTGACGGACCTGGGCCATTGGCC	CCAGTCCAGAGGTGTCCCTAC
GACTGGTACTCGCGTGACTTG	AAATTGCGTGACGGACCTGGGCCATTGGCC	ATTAGCACACAAAGTGATGTACTAACATTGCGGTTATCAGTT	AAATTGCGTGACGGACCTGGGCCATTGGCC	CCAGTCCAGAGGTGTCCCTAC
GACTGGTACTCGCGTGACTTG	AAATTGCGTGACGGACCTGGGCCATTGGCC	AACCGTAAACGTGTCGCAACTGGTTAATCTAAATTTATGGGC	AAATTGCGTGACGGACCTGGGCCATTGGCC	CCAGTCCAGAGGTGTCCCTAC
GACTGGTACTCGCGTGACTTG	AAATTGCGTGACGGACCTGGGCCATTGGCC	GGCGGGTGAAACTTTAATAATGCCCATTATTTTCGCAGTCGA	AAATTGCGTGACGGACCTGGGCCATTGGCC	CCAGTCCAGAGGTGTCCCTAC
GACTGGTACTCGCGTGACTTG	AAATTGCGTGACGGACCTGGGCCATTGGCC	AAATCCTGAGCAGTTCCGTTCCCGTTGGCAGTCATGTTCACC	AAATTGCGTGACGGACCTGGGCCATTGGCC	CCAGTCCAGAGGTGTCCCTAC
GACTGGTACTCGCGTGACTTG	AAATTGCGTGACGGACCTGGGCCATTGGCC	TGCACGCGCCCGTAAACCTTGGATTCCGGCTGGAGCTTCTGT	AAATTGCGTGACGGACCTGGGCCATTGGCC	CCAGTCCAGAGGTGTCCCTAC
GACTGGTACTCGCGTGACTTG	AAATTGCGTGACGGACCTGGGCCATTGGCC	CACCTTCCTGGCACTCGAACGATAAAGTCCGGATTCGCTCCG	AAATTGCGTGACGGACCTGGGCCATTGGCC	CCAGTCCAGAGGTGTCCCTAC
GACTGGTACTCGCGTGACTTG	AAATTGCGTGACGGACCTGGGCCATTGGCC	TCATCGATAAGGGACTATAGATGTGCACCACGAGTGGAACTG	AAATTGCGTGACGGACCTGGGCCATTGGCC	CCAGTCCAGAGGTGTCCCTAC
GACTGGTACTCGCGTGACTTG	AAATTGCGTGACGGACCTGGGCCATTGGCC	CACATGCTCGCCAATGATGTTGACCCTAGGAGAAGGAGGAGA	AAATTGCGTGACGGACCTGGGCCATTGGCC	CCAGTCCAGAGGTGTCCCTAC
GACTGGTACTCGCGTGACTTG	AAATTGCGTGACGGACCTGGGCCATTGGCC	AGCAACGACTGTGTGAATAACCACTTGCACCTGCACCGTAGG	AAATTGCGTGACGGACCTGGGCCATTGGCC	CCAGTCCAGAGGTGTCCCTAC
GACTGGTACTCGCGTGACTTG	AAATTGCGTGACGGACCTGGGCCATTGGCC	ATTACGGTCACACTGCAATACTTCTTCGTTGAATTGGAACTA	AAATTGCGTGACGGACCTGGGCCATTGGCC	CCAGTCCAGAGGTGTCCCTAC
GACTGGTACTCGCGTGACTTG	AAATTGCGTGACGGACCTGGGCCATTGGCC	GTTGACTGTTGCGGTTAGGCGTTGCCAGACAAGGGCATTGCC	AAATTGCGTGACGGACCTGGGCCATTGGCC	CCAGTCCAGAGGTGTCCCTAC
GACTGGTACTCGCGTGACTTG	AAATTGCGTGACGGACCTGGGCCATTGGCC	CGGATTTTCGTCTTTGATTGCAAAAGCCTAAAATATCCGTTT	AAATTGCGTGACGGACCTGGGCCATTGGCC	CCAGTCCAGAGGTGTCCCTAC
GACTGGTACTCGCGTGACTTG	AAATTGCGTGACGGACCTGGGCCATTGGCC	TGTCTTTACCGTTAAATGGGTCAAACATCTTCATAGCATATG	AAATTGCGTGACGGACCTGGGCCATTGGCC	CCAGTCCAGAGGTGTCCCTAC
GACTGGTACTCGCGTGACTTG	AAATTGCGTGACGGACCTGGGCCATTGGCC	TGTGTGTATCAGTAGGAACTTGTTGAGAGCTTTGTTAGTTTA	AAATTGCGTGACGGACCTGGGCCATTGGCC	CCAGTCCAGAGGTGTCCCTAC
GACTGGTACTCGCGTGACTTG	AAATTGCGTGACGGACCTGGGCCATTGGCC	GGAGACCTTATAGAACACCAGTTTCCCAGCTAGCGATGTTGC	AAATTGCGTGACGGACCTGGGCCATTGGCC	CCAGTCCAGAGGTGTCCCTAC
GACTGGTACTCGCGTGACTTG	AAATTGCGTGACGGACCTGGGCCATTGGCC	GTTCCATCAAGCAACTGAGCAATCCGGCCCGTTCCGTTTCCG	AAATTGCGTGACGGACCTGGGCCATTGGCC	CCAGTCCAGAGGTGTCCCTAC
GACTGGTACTCGCGTGACTTG	AAATTGCGTGACGGACCTGGGCCATTGGCC	GTCTTATCAGAGAGGAGTTCTAGTTTTCGGTGTGAGCACGTC	AAATTGCGTGACGGACCTGGGCCATTGGCC	CCAGTCCAGAGGTGTCCCTAC
GACTGGTACTCGCGTGACTTG	AAATTGCGTGACGGACCTGGGCCATTGGCC	AATGCCTTATCTTTCTCTGTTTGAGGTCAAATTAACTTGGTG	AAATTGCGTGACGGACCTGGGCCATTGGCC	CCAGTCCAGAGGTGTCCCTAC
GACTGGTACTCGCGTGACTTG	AAATTGCGTGACGGACCTGGGCCATTGGCC	TGGAATAACCGTCATCGATGTTGTGGAGGGCACAGCCATGGA	AAATTGCGTGACGGACCTGGGCCATTGGCC	CCAGTCCAGAGGTGTCCCTAC
GACTGGTACTCGCGTGACTTG	AAATTGCGTGACGGACCTGGGCCATTGGCC	GTGACTTAATCCTGAAGCTCTATCCTGAAGAAGTGCCGCAGC	AAATTGCGTGACGGACCTGGGCCATTGGCC	CCAGTCCAGAGGTGTCCCTAC
GACTGGTACTCGCGTGACTTG	AAATTGCGTGACGGACCTGGGCCATTGGCC	GCACTTAAAGTAGGTCGATCTATTTGAACGATCACTCATTTG	AAATTGCGTGACGGACCTGGGCCATTGGCC	CCAGTCCAGAGGTGTCCCTAC
GACTGGTACTCGCGTGACTTG	AAATTGCGTGACGGACCTGGGCCATTGGCC	GCATTAACTCTTAGCTTTATGAACGATTAGGCTAAACTTGCA	AAATTGCGTGACGGACCTGGGCCATTGGCC	CCAGTCCAGAGGTGTCCCTAC
GACTGGTACTCGCGTGACTTG	AAATTGCGTGACGGACCTGGGCCATTGGCC	GACGATCTCTCCGCTGATACGTTGGCTAAGTGAGTTGAATCC	AAATTGCGTGACGGACCTGGGCCATTGGCC	CCAGTCCAGAGGTGTCCCTAC
GACTGGTACTCGCGTGACTTG	AAATTGCGTGACGGACCTGGGCCATTGGCC	ATGATCCACTGCCAGTGCCTGTGCATCGATATGCGAGGTCAT	AAATTGCGTGACGGACCTGGGCCATTGGCC	CCAGTCCAGAGGTGTCCCTAC
GACTGGTACTCGCGTGACTTG	AAATTGCGTGACGGACCTGGGCCATTGGCC	GCGCACTTTTGTGTGAGTGAATGCGATATATTCTGTTAAATA	AAATTGCGTGACGGACCTGGGCCATTGGCC	CCAGTCCAGAGGTGTCCCTAC
GACTGGTACTCGCGTGACTTG	AAATTGCGTGACGGACCTGGGCCATTGGCC	CGCACCTTCCGCATCTATCGCACCAAGCAACCGGAGAAGCCG	AAATTGCGTGACGGACCTGGGCCATTGGCC	CCAGTCCAGAGGTGTCCCTAC
GACTGGTACTCGCGTGACTTG	AAATTGCGTGACGGACCTGGGCCATTGGCC	ACGAATTCTTTGCGGAGAAGGAGGACGTCACGGTGGATGAGC	AAATTGCGTGACGGACCTGGGCCATTGGCC	CCAGTCCAGAGGTGTCCCTAC
GACTGGTACTCGCGTGACTTG	AAATTGCGTGACGGACCTGGGCCATTGGCC	TGGCGGGCGCATTGGCAGAGCGTAAGTGCAGGGTATTCTGCG	AAATTGCGTGACGGACCTGGGCCATTGGCC	CCAGTCCAGAGGTGTCCCTAC
GACTGGTACTCGCGTGACTTG	AAATTGCGTGACGGACCTGGGCCATTGGCC	GTCGCTTCCAGATGCAGGTCTTGGCCCGCTGCGGTCACGCCG	AAATTGCGTGACGGACCTGGGCCATTGGCC	CCAGTCCAGAGGTGTCCCTAC
GACTGGTACTCGCGTGACTTG	AAATTGCGTGACGGACCTGGGCCATTGGCC	CATCGATGGACTGGACCGCACCCTGACTGTTGGCCAGATGCA	AAATTGCGTGACGGACCTGGGCCATTGGCC	CCAGTCCAGAGGTGTCCCTAC
GACTGGTACTCGCGTGACTTG	AAATTGCGTGACGGACCTGGGCCATTGGCC	AAGTTCCTTAACTTGCGCCTGCCCAAGCAACTACTCCTCGCC	AAATTGCGTGACGGACCTGGGCCATTGGCC	CCAGTCCAGAGGTGTCCCTAC
GACTGGTACTCGCGTGACTTG	AAATTGCGTGACGGACCTGGGCCATTGGCC	TGATCTGTCCAAGTCGGAGAAGTACTGGGTGGGCTGGTTTTC	AAATTGCGTGACGGACCTGGGCCATTGGCC	CCAGTCCAGAGGTGTCCCTAC
GACTGGTACTCGCGTGACTTG	AAATTGCGTGACGGACCTGGGCCATTGGCC	ACACAAATTATTCATTGATTGCTTCTCAGTTACACCTGGCGC	AAATTGCGTGACGGACCTGGGCCATTGGCC	CCAGTCCAGAGGTGTCCCTAC
GACTGGTACTCGCGTGACTTG	AAATTGCGTGACGGACCTGGGCCATTGGCC	TTCAAGAAGCCCAACACGACCAAATCGACAACCGAAGCGGCC	AAATTGCGTGACGGACCTGGGCCATTGGCC	CCAGTCCAGAGGTGTCCCTAC
GACTGGTACTCGCGTGACTTG	AAATTGCGTGACGGACCTGGGCCATTGGCC	TAGCATTTCGGAGGATGAAGAATCGTCACCGCCGGGCGATGA	AAATTGCGTGACGGACCTGGGCCATTGGCC	CCAGTCCAGAGGTGTCCCTAC
GACTGGTACTCGCGTGACTTG	AAATTGCGTGACGGACCTGGGCCATTGGCC	AATGATCTGCCATTACCAGATGATGTATTGGAGGAGGCCCAC	AAATTGCGTGACGGACCTGGGCCATTGGCC	CCAGTCCAGAGGTGTCCCTAC
GACTGGTACTCGCGTGACTTG	AAATTGCGTGACGGACCTGGGCCATTGGCC	GCCGGGACAGATAATAAAGTGAGTAGGATTGTCGTAAACGAC	AAATTGCGTGACGGACCTGGGCCATTGGCC	CCAGTCCAGAGGTGTCCCTAC
GACTGGTACTCGCGTGACTTG	AAATTGCGTGACGGACCTGGGCCATTGGCC	AGTGGTGCATCCGAAGCGGCCAAGTGCGCAATGTGGACAGCG	AAATTGCGTGACGGACCTGGGCCATTGGCC	CCAGTCCAGAGGTGTCCCTAC
GACTGGTACTCGCGTGACTTG	AAATTGCGTGACGGACCTGGGCCATTGGCC	GCGCTCCCGTCCAAAGTATTTCCAGAGTATTCCGAATGCTAT	AAATTGCGTGACGGACCTGGGCCATTGGCC	CCAGTCCAGAGGTGTCCCTAC
Barcode 18
GACTGGTACTCGCGTGACTTG	GCAGATTCCGCTACGCTCCGATTCGATCAA	TCACTTCCTCCGCTAATTGCCTGAGTCACACTCGTCGAGGGT	GCAGATTCCGCTACGCTCCGATTCGATCAA	CCAGTCCAGAGGTGTCCCTAC
GACTGGTACTCGCGTGACTTG	GCAGATTCCGCTACGCTCCGATTCGATCAA	TGCGCTAATGACACAAATCCGTCTGCTGTCCCAAACTCCTCG	GCAGATTCCGCTACGCTCCGATTCGATCAA	CCAGTCCAGAGGTGTCCCTAC
GACTGGTACTCGCGTGACTTG	GCAGATTCCGCTACGCTCCGATTCGATCAA	TGAAAATGGAAATGAAGCCGGACACAAGTGGCGAGCTGCGCG	GCAGATTCCGCTACGCTCCGATTCGATCAA	CCAGTCCAGAGGTGTCCCTAC
GACTGGTACTCGCGTGACTTG	GCAGATTCCGCTACGCTCCGATTCGATCAA	CGCGTTCCCAAAGATAACAAACTTGCAATTAGTGAGCGCAGC	GCAGATTCCGCTACGCTCCGATTCGATCAA	CCAGTCCAGAGGTGTCCCTAC
GACTGGTACTCGCGTGACTTG	GCAGATTCCGCTACGCTCCGATTCGATCAA	GTAAGCCTGTTTTATCAGATTTATTTGGCGTAAGGTAGCCTA	GCAGATTCCGCTACGCTCCGATTCGATCAA	CCAGTCCAGAGGTGTCCCTAC
GACTGGTACTCGCGTGACTTG	GCAGATTCCGCTACGCTCCGATTCGATCAA	ACGGTGTAAGCCAAAAGTTACATGTAAACCACGAAAGAAAAG	GCAGATTCCGCTACGCTCCGATTCGATCAA	CCAGTCCAGAGGTGTCCCTAC
GACTGGTACTCGCGTGACTTG	GCAGATTCCGCTACGCTCCGATTCGATCAA	ATTGTAAATTGTGGCATGGCACACAACAAATATCTAACCCAC	GCAGATTCCGCTACGCTCCGATTCGATCAA	CCAGTCCAGAGGTGTCCCTAC
GACTGGTACTCGCGTGACTTG	GCAGATTCCGCTACGCTCCGATTCGATCAA	TACAAAGTACCATTTAAAGGTCTGATTAGCCGGACTTATCAC	GCAGATTCCGCTACGCTCCGATTCGATCAA	CCAGTCCAGAGGTGTCCCTAC
GACTGGTACTCGCGTGACTTG	GCAGATTCCGCTACGCTCCGATTCGATCAA	GACAGTGTCTTGGCGCCAGTTTGATTTGATGGCCGCTCCCGG	GCAGATTCCGCTACGCTCCGATTCGATCAA	CCAGTCCAGAGGTGTCCCTAC
GACTGGTACTCGCGTGACTTG	GCAGATTCCGCTACGCTCCGATTCGATCAA	CTTTTCCATCCCGTCCTACTACGATGCTCAAGTGGCTCGAAG	GCAGATTCCGCTACGCTCCGATTCGATCAA	CCAGTCCAGAGGTGTCCCTAC
GACTGGTACTCGCGTGACTTG	GCAGATTCCGCTACGCTCCGATTCGATCAA	TGCAGGACAAGTGGCAACAAGTGGCTGATCCGTTAGACGTAT	GCAGATTCCGCTACGCTCCGATTCGATCAA	CCAGTCCAGAGGTGTCCCTAC
GACTGGTACTCGCGTGACTTG	GCAGATTCCGCTACGCTCCGATTCGATCAA	TCGCCTGTGAGTTTGTGCCGCCAGTGTCGCCCTGCCAACGGC	GCAGATTCCGCTACGCTCCGATTCGATCAA	CCAGTCCAGAGGTGTCCCTAC
GACTGGTACTCGCGTGACTTG	GCAGATTCCGCTACGCTCCGATTCGATCAA	GCATCATCGAGGCTCTCGCTTTTGTTCCACGGTTGTTCCCGT	GCAGATTCCGCTACGCTCCGATTCGATCAA	CCAGTCCAGAGGTGTCCCTAC
GACTGGTACTCGCGTGACTTG	GCAGATTCCGCTACGCTCCGATTCGATCAA	CGGTCGTCGCACAGCCAGGCCATAAAACTGAAACTGGCATCC	GCAGATTCCGCTACGCTCCGATTCGATCAA	CCAGTCCAGAGGTGTCCCTAC
GACTGGTACTCGCGTGACTTG	GCAGATTCCGCTACGCTCCGATTCGATCAA	TAACAATAATTTTGGAAACTGCAGAGAGACACACAAACAGTC	GCAGATTCCGCTACGCTCCGATTCGATCAA	CCAGTCCAGAGGTGTCCCTAC
GACTGGTACTCGCGTGACTTG	GCAGATTCCGCTACGCTCCGATTCGATCAA	TAGCAAACAAATTGTAGAGCAGACCCACAAACAGGCAATAAT	GCAGATTCCGCTACGCTCCGATTCGATCAA	CCAGTCCAGAGGTGTCCCTAC
GACTGGTACTCGCGTGACTTG	GCAGATTCCGCTACGCTCCGATTCGATCAA	TTTGTCGGCCCGCTTTTGTCTCCAACATCCAGCAGACCAGAC	GCAGATTCCGCTACGCTCCGATTCGATCAA	CCAGTCCAGAGGTGTCCCTAC
GACTGGTACTCGCGTGACTTG	GCAGATTCCGCTACGCTCCGATTCGATCAA	TGGTCATCGATCGTTAGGGATCTTTATGGGTTCCGTTCCGTT	GCAGATTCCGCTACGCTCCGATTCGATCAA	CCAGTCCAGAGGTGTCCCTAC
GACTGGTACTCGCGTGACTTG	GCAGATTCCGCTACGCTCCGATTCGATCAA	AATGGAAATGCGAGCAGGGATTAAGGTAGGATCCTCAAATGT	GCAGATTCCGCTACGCTCCGATTCGATCAA	CCAGTCCAGAGGTGTCCCTAC
GACTGGTACTCGCGTGACTTG	GCAGATTCCGCTACGCTCCGATTCGATCAA	AAATTGCATATCTGCCTGCCGAATGACTAATGACCGGAGACG	GCAGATTCCGCTACGCTCCGATTCGATCAA	CCAGTCCAGAGGTGTCCCTAC
GACTGGTACTCGCGTGACTTG	GCAGATTCCGCTACGCTCCGATTCGATCAA	TGGTTGAGAGTTTATGCAAAGCTAGTCGAGTTACGAATTACC	GCAGATTCCGCTACGCTCCGATTCGATCAA	CCAGTCCAGAGGTGTCCCTAC
GACTGGTACTCGCGTGACTTG	GCAGATTCCGCTACGCTCCGATTCGATCAA	CCCTTTCCACGTAACGCTATCAGCAGCAAGATGGGTGCCGTG	GCAGATTCCGCTACGCTCCGATTCGATCAA	CCAGTCCAGAGGTGTCCCTAC
GACTGGTACTCGCGTGACTTG	GCAGATTCCGCTACGCTCCGATTCGATCAA	TCCATAAATATTACAAACGATTAGGCGACTTCAAAGAGCGCT	GCAGATTCCGCTACGCTCCGATTCGATCAA	CCAGTCCAGAGGTGTCCCTAC
GACTGGTACTCGCGTGACTTG	GCAGATTCCGCTACGCTCCGATTCGATCAA	CGCCGAACATTATTGGTTGGCCCATATCCAAAACGTTTTCCA	GCAGATTCCGCTACGCTCCGATTCGATCAA	CCAGTCCAGAGGTGTCCCTAC
GACTGGTACTCGCGTGACTTG	GCAGATTCCGCTACGCTCCGATTCGATCAA	GGCAATTCAACTCAGACTGTAAACACTGATAGTTAACAGAGA	GCAGATTCCGCTACGCTCCGATTCGATCAA	CCAGTCCAGAGGTGTCCCTAC
GACTGGTACTCGCGTGACTTG	GCAGATTCCGCTACGCTCCGATTCGATCAA	CTTTAGAAGTCATTCGATTTGAAGGATAAGCTGTGGGAAAAT	GCAGATTCCGCTACGCTCCGATTCGATCAA	CCAGTCCAGAGGTGTCCCTAC
GACTGGTACTCGCGTGACTTG	GCAGATTCCGCTACGCTCCGATTCGATCAA	GTGCTGTCTCAAGATGATATGCCGATGATCAAAATGTTAAAT	GCAGATTCCGCTACGCTCCGATTCGATCAA	CCAGTCCAGAGGTGTCCCTAC
GACTGGTACTCGCGTGACTTG	GCAGATTCCGCTACGCTCCGATTCGATCAA	ACGGTGGAATAGATAGATCTATGAACTGGTTATCAAAGGTTT	GCAGATTCCGCTACGCTCCGATTCGATCAA	CCAGTCCAGAGGTGTCCCTAC
GACTGGTACTCGCGTGACTTG	GCAGATTCCGCTACGCTCCGATTCGATCAA	TGCAGATAAGTTAAATGCAACCGAACATATGGGTTCCGATCA	GCAGATTCCGCTACGCTCCGATTCGATCAA	CCAGTCCAGAGGTGTCCCTAC
GACTGGTACTCGCGTGACTTG	GCAGATTCCGCTACGCTCCGATTCGATCAA	CATTAACCAACGCCTCCATCCCTTTCAGACGCATGTTCCCTT	GCAGATTCCGCTACGCTCCGATTCGATCAA	CCAGTCCAGAGGTGTCCCTAC
GACTGGTACTCGCGTGACTTG	GCAGATTCCGCTACGCTCCGATTCGATCAA	CTGCTTACTCTTAAATCTTACGGCGCAAACGTGTCACTAACA	GCAGATTCCGCTACGCTCCGATTCGATCAA	CCAGTCCAGAGGTGTCCCTAC
GACTGGTACTCGCGTGACTTG	GCAGATTCCGCTACGCTCCGATTCGATCAA	GTGCGGCAGGTTGGTACCATTTTAAAGTCAACTATTTGCTCG	GCAGATTCCGCTACGCTCCGATTCGATCAA	CCAGTCCAGAGGTGTCCCTAC
GACTGGTACTCGCGTGACTTG	GCAGATTCCGCTACGCTCCGATTCGATCAA	CTGGAGAATAACGAACTCTGGCAGCAGTTCCACAGCATCGGC	GCAGATTCCGCTACGCTCCGATTCGATCAA	CCAGTCCAGAGGTGTCCCTAC
GACTGGTACTCGCGTGACTTG	GCAGATTCCGCTACGCTCCGATTCGATCAA	CCTGCTACCCAACTTTGCCGGACACTTTATGCCACCGCCGCC	GCAGATTCCGCTACGCTCCGATTCGATCAA	CCAGTCCAGAGGTGTCCCTAC
GACTGGTACTCGCGTGACTTG	GCAGATTCCGCTACGCTCCGATTCGATCAA	TTGTGATTTGCCGTCGGCTAACCCAAAGTGTCTACCACAGAT	GCAGATTCCGCTACGCTCCGATTCGATCAA	CCAGTCCAGAGGTGTCCCTAC
GACTGGTACTCGCGTGACTTG	GCAGATTCCGCTACGCTCCGATTCGATCAA	CAGATTATGCAACGTTTACCCGGTAAGTGGAGCACTCCCTGC	GCAGATTCCGCTACGCTCCGATTCGATCAA	CCAGTCCAGAGGTGTCCCTAC
GACTGGTACTCGCGTGACTTG	GCAGATTCCGCTACGCTCCGATTCGATCAA	TTCCAGACGTCGATTGCCCACGGAATAATATCAACGTATCAC	GCAGATTCCGCTACGCTCCGATTCGATCAA	CCAGTCCAGAGGTGTCCCTAC
GACTGGTACTCGCGTGACTTG	GCAGATTCCGCTACGCTCCGATTCGATCAA	CCGAGAGACAGTCTCAATCTGGACAGCAAAGCGATCAGTTCG	GCAGATTCCGCTACGCTCCGATTCGATCAA	CCAGTCCAGAGGTGTCCCTAC
GACTGGTACTCGCGTGACTTG	GCAGATTCCGCTACGCTCCGATTCGATCAA	CGACCGGATTCTGGCAGAACTGAAGTAGTGCCCGCTCTGAGA	GCAGATTCCGCTACGCTCCGATTCGATCAA	CCAGTCCAGAGGTGTCCCTAC
GACTGGTACTCGCGTGACTTG	GCAGATTCCGCTACGCTCCGATTCGATCAA	CGGATCGGCAGAGTGAAGAGCGAAGTGAGCGGGAGGAACCCA	GCAGATTCCGCTACGCTCCGATTCGATCAA	CCAGTCCAGAGGTGTCCCTAC
GACTGGTACTCGCGTGACTTG	GCAGATTCCGCTACGCTCCGATTCGATCAA	AGAACAGGTTAGGCAACTACCTGAGGATAGGGATCGGATCGG	GCAGATTCCGCTACGCTCCGATTCGATCAA	CCAGTCCAGAGGTGTCCCTAC
GACTGGTACTCGCGTGACTTG	GCAGATTCCGCTACGCTCCGATTCGATCAA	CACTGGAAGTGGAAGCGAGAGAGCGGGTGAGTGGCAAGCCAC	GCAGATTCCGCTACGCTCCGATTCGATCAA	CCAGTCCAGAGGTGTCCCTAC
GACTGGTACTCGCGTGACTTG	GCAGATTCCGCTACGCTCCGATTCGATCAA	AGCGACCAATGGCAAAGAGATAAACATACACACATGGCCTGA	GCAGATTCCGCTACGCTCCGATTCGATCAA	CCAGTCCAGAGGTGTCCCTAC
GACTGGTACTCGCGTGACTTG	GCAGATTCCGCTACGCTCCGATTCGATCAA	CGCTGGATAACAATGGTCATGTAAGTAAACTTTGTCAAGAAT	GCAGATTCCGCTACGCTCCGATTCGATCAA	CCAGTCCAGAGGTGTCCCTAC
GACTGGTACTCGCGTGACTTG	GCAGATTCCGCTACGCTCCGATTCGATCAA	CATCCGGAGAGTCCAGCCACGGGAAAACACTGGCAATCCCAG	GCAGATTCCGCTACGCTCCGATTCGATCAA	CCAGTCCAGAGGTGTCCCTAC
Barcode 19
GACTGGTACTCGCGTGACTTG	GTATCCGTTCCCGACAAGCGGATCCGCGCG	ATGATCTGCTGGCGATAGATCTCGTGTGCTATGTGCTGCTGC	GTATCCGTTCCCGACAAGCGGATCCGCGCG	CCAGTCCAGAGGTGTCCCTAC
GACTGGTACTCGCGTGACTTG	GTATCCGTTCCCGACAAGCGGATCCGCGCG	ATTAATGCTAATGATGGCTAACAGCTTTGCCGCACGCGTAAC	GTATCCGTTCCCGACAAGCGGATCCGCGCG	CCAGTCCAGAGGTGTCCCTAC
GACTGGTACTCGCGTGACTTG	GTATCCGTTCCCGACAAGCGGATCCGCGCG	GAGACAGTAACAGAAACAAAAGCAGTTTGCCAAAAGTTACGA	GTATCCGTTCCCGACAAGCGGATCCGCGCG	CCAGTCCAGAGGTGTCCCTAC
GACTGGTACTCGCGTGACTTG	GTATCCGTTCCCGACAAGCGGATCCGCGCG	GCTTTATGATCCGCTGGCCATAAACACCGCTACTCGCACACA	GTATCCGTTCCCGACAAGCGGATCCGCGCG	CCAGTCCAGAGGTGTCCCTAC
GACTGGTACTCGCGTGACTTG	GTATCCGTTCCCGACAAGCGGATCCGCGCG	GATATCAAGTTTCTCGATCGGCGATCACTTTCCCACATTACT	GTATCCGTTCCCGACAAGCGGATCCGCGCG	CCAGTCCAGAGGTGTCCCTAC
GACTGGTACTCGCGTGACTTG	GTATCCGTTCCCGACAAGCGGATCCGCGCG	CACAAAATAAGGAGCGATACTTTGGCAAACAACGATTTTGTT	GTATCCGTTCCCGACAAGCGGATCCGCGCG	CCAGTCCAGAGGTGTCCCTAC
GACTGGTACTCGCGTGACTTG	GTATCCGTTCCCGACAAGCGGATCCGCGCG	GATTCTTTCCCGATTACCAAACTTAATGCCCTCCATCTGGTA	GTATCCGTTCCCGACAAGCGGATCCGCGCG	CCAGTCCAGAGGTGTCCCTAC
GACTGGTACTCGCGTGACTTG	GTATCCGTTCCCGACAAGCGGATCCGCGCG	CCAAAGAGATCTTACGGCATAAATCCATATGATGACTGACAT	GTATCCGTTCCCGACAAGCGGATCCGCGCG	CCAGTCCAGAGGTGTCCCTAC
GACTGGTACTCGCGTGACTTG	GTATCCGTTCCCGACAAGCGGATCCGCGCG	TTAAGAGCGTGGGTCTGAATTAAAGTGTGACATTTCTGACTT	GTATCCGTTCCCGACAAGCGGATCCGCGCG	CCAGTCCAGAGGTGTCCCTAC
GACTGGTACTCGCGTGACTTG	GTATCCGTTCCCGACAAGCGGATCCGCGCG	CAGCATCGGCGGAAACGGATCTGAAAAGAACAATAATCAATA	GTATCCGTTCCCGACAAGCGGATCCGCGCG	CCAGTCCAGAGGTGTCCCTAC
GACTGGTACTCGCGTGACTTG	GTATCCGTTCCCGACAAGCGGATCCGCGCG	TCTCCACGCCGGGCAACGTGACTCGAGGTGGCATGATCACGT	GTATCCGTTCCCGACAAGCGGATCCGCGCG	CCAGTCCAGAGGTGTCCCTAC
GACTGGTACTCGCGTGACTTG	GTATCCGTTCCCGACAAGCGGATCCGCGCG	GTGATGATCATTTCCGTGCCAATTTGATGGAACTGCTTCCAT	GTATCCGTTCCCGACAAGCGGATCCGCGCG	CCAGTCCAGAGGTGTCCCTAC
GACTGGTACTCGCGTGACTTG	GTATCCGTTCCCGACAAGCGGATCCGCGCG	GCGCACTACAGAGAAAAGAATTTATTGATGCTGTTTGAACAG	GTATCCGTTCCCGACAAGCGGATCCGCGCG	CCAGTCCAGAGGTGTCCCTAC
GACTGGTACTCGCGTGACTTG	GTATCCGTTCCCGACAAGCGGATCCGCGCG	GTGGTCCTCTTGTCTGGCCTCTCCAAGCCGTGTGTGTTTGTC	GTATCCGTTCCCGACAAGCGGATCCGCGCG	CCAGTCCAGAGGTGTCCCTAC
GACTGGTACTCGCGTGACTTG	GTATCCGTTCCCGACAAGCGGATCCGCGCG	TTTATGCTTTGCCCATTTGTAGCCGCTGCCATCACCATCACC	GTATCCGTTCCCGACAAGCGGATCCGCGCG	CCAGTCCAGAGGTGTCCCTAC
GACTGGTACTCGCGTGACTTG	GTATCCGTTCCCGACAAGCGGATCCGCGCG	CGTTTAATTCTGAAGTGCGAAGTTGCACAGTCAGCGGAGGAG	GTATCCGTTCCCGACAAGCGGATCCGCGCG	CCAGTCCAGAGGTGTCCCTAC
GACTGGTACTCGCGTGACTTG	GTATCCGTTCCCGACAAGCGGATCCGCGCG	GCCATGGCTCCGCCCACGAAGCGCTGACTATCACTCTCTCTC	GTATCCGTTCCCGACAAGCGGATCCGCGCG	CCAGTCCAGAGGTGTCCCTAC
GACTGGTACTCGCGTGACTTG	GTATCCGTTCCCGACAAGCGGATCCGCGCG	CGGGAGCTAGCCGTCCCGCTCTGGTTTGGCACCTCCATTTTG	GTATCCGTTCCCGACAAGCGGATCCGCGCG	CCAGTCCAGAGGTGTCCCTAC
GACTGGTACTCGCGTGACTTG	GTATCCGTTCCCGACAAGCGGATCCGCGCG	TACCTGCTGCTCACCATCGATTGGCTGTGGCAGTGTACGGAG	GTATCCGTTCCCGACAAGCGGATCCGCGCG	CCAGTCCAGAGGTGTCCCTAC
GACTGGTACTCGCGTGACTTG	GTATCCGTTCCCGACAAGCGGATCCGCGCG	GCCAAGTTCGCATTTCAACTGAGCAAGTTCCGCTGGCAGAGC	GTATCCGTTCCCGACAAGCGGATCCGCGCG	CCAGTCCAGAGGTGTCCCTAC
GACTGGTACTCGCGTGACTTG	GTATCCGTTCCCGACAAGCGGATCCGCGCG	GTGTCGCGTACGTGGGTTATTATTTTACCACAAATATATTGA	GTATCCGTTCCCGACAAGCGGATCCGCGCG	CCAGTCCAGAGGTGTCCCTAC
GACTGGTACTCGCGTGACTTG	GTATCCGTTCCCGACAAGCGGATCCGCGCG	ACAAAAGTCTCTCATGTGCGTGGGTGTTAATTTGATTAGGCC	GTATCCGTTCCCGACAAGCGGATCCGCGCG	CCAGTCCAGAGGTGTCCCTAC
GACTGGTACTCGCGTGACTTG	GTATCCGTTCCCGACAAGCGGATCCGCGCG	CCGAAACTTCTTTGTTTGGCGTTTGTCACTTGCACAATTGTT	GTATCCGTTCCCGACAAGCGGATCCGCGCG	CCAGTCCAGAGGTGTCCCTAC
GACTGGTACTCGCGTGACTTG	GTATCCGTTCCCGACAAGCGGATCCGCGCG	GCGCTCATTTCCGGTTGCGTTTTCCGTTCTGCCGTCTTTCAG	GTATCCGTTCCCGACAAGCGGATCCGCGCG	CCAGTCCAGAGGTGTCCCTAC
GACTGGTACTCGCGTGACTTG	GTATCCGTTCCCGACAAGCGGATCCGCGCG	CGCCGTCTGACCATAATTTATGCCTCGCGTTTTCACATTTGG	GTATCCGTTCCCGACAAGCGGATCCGCGCG	CCAGTCCAGAGGTGTCCCTAC
GACTGGTACTCGCGTGACTTG	GTATCCGTTCCCGACAAGCGGATCCGCGCG	GGCCATTTCGCCCAAATTGCGTTCTGGCCACGTATGAATGTA	GTATCCGTTCCCGACAAGCGGATCCGCGCG	CCAGTCCAGAGGTGTCCCTAC
GACTGGTACTCGCGTGACTTG	GTATCCGTTCCCGACAAGCGGATCCGCGCG	ACAGTTGGCGGCGATAAGCGTCTGAAATTAATTTACTATTAG	GTATCCGTTCCCGACAAGCGGATCCGCGCG	CCAGTCCAGAGGTGTCCCTAC
GACTGGTACTCGCGTGACTTG	GTATCCGTTCCCGACAAGCGGATCCGCGCG	CTGACACATCCACGCATTATTTTCCTATGGATATGGCCATAG	GTATCCGTTCCCGACAAGCGGATCCGCGCG	CCAGTCCAGAGGTGTCCCTAC
GACTGGTACTCGCGTGACTTG	GTATCCGTTCCCGACAAGCGGATCCGCGCG	TAAATATGTAGTTAGCCGAGCTAATTTACACAGCACTTTGCT	GTATCCGTTCCCGACAAGCGGATCCGCGCG	CCAGTCCAGAGGTGTCCCTAC
GACTGGTACTCGCGTGACTTG	GTATCCGTTCCCGACAAGCGGATCCGCGCG	TATCTGAACAGCATTACTGCGAAATTCCTGAGGCTCTCGATG	GTATCCGTTCCCGACAAGCGGATCCGCGCG	CCAGTCCAGAGGTGTCCCTAC
GACTGGTACTCGCGTGACTTG	GTATCCGTTCCCGACAAGCGGATCCGCGCG	CCTCCAGTGCCACTTCCTTTCAAGTTTAAGACAATCGCTTGG	GTATCCGTTCCCGACAAGCGGATCCGCGCG	CCAGTCCAGAGGTGTCCCTAC
GACTGGTACTCGCGTGACTTG	GTATCCGTTCCCGACAAGCGGATCCGCGCG	GAGGTGGTCTGAACTTTGACTGAAGTTAAGCATACGCCATGT	GTATCCGTTCCCGACAAGCGGATCCGCGCG	CCAGTCCAGAGGTGTCCCTAC
GACTGGTACTCGCGTGACTTG	GTATCCGTTCCCGACAAGCGGATCCGCGCG	ATTTGTTTCAAACGACGGAAACGCGTGTCGGAGCTGCTTGCT	GTATCCGTTCCCGACAAGCGGATCCGCGCG	CCAGTCCAGAGGTGTCCCTAC
GACTGGTACTCGCGTGACTTG	GTATCCGTTCCCGACAAGCGGATCCGCGCG	GATCACTGTTTGTGGATCTGACCTTTTAGAGAGCTTGGCAAA	GTATCCGTTCCCGACAAGCGGATCCGCGCG	CCAGTCCAGAGGTGTCCCTAC
GACTGGTACTCGCGTGACTTG	GTATCCGTTCCCGACAAGCGGATCCGCGCG	TATAGGCTATAGTCTAGTCTACAGATATTGCCGGCGATGCAG	GTATCCGTTCCCGACAAGCGGATCCGCGCG	CCAGTCCAGAGGTGTCCCTAC
GACTGGTACTCGCGTGACTTG	GTATCCGTTCCCGACAAGCGGATCCGCGCG	CAAAGGCCCGATATGGCGTCTCCACTTGCTGGTACACGAATA	GTATCCGTTCCCGACAAGCGGATCCGCGCG	CCAGTCCAGAGGTGTCCCTAC
GACTGGTACTCGCGTGACTTG	GTATCCGTTCCCGACAAGCGGATCCGCGCG	TCGACTTTGACGCTGCGTCATTCAGGCATTGATATGGCGGCA	GTATCCGTTCCCGACAAGCGGATCCGCGCG	CCAGTCCAGAGGTGTCCCTAC
GACTGGTACTCGCGTGACTTG	GTATCCGTTCCCGACAAGCGGATCCGCGCG	GGATTGATGTTGGATGAAATTGCTTGGTCATCGTTGCAATAG	GTATCCGTTCCCGACAAGCGGATCCGCGCG	CCAGTCCAGAGGTGTCCCTAC
GACTGGTACTCGCGTGACTTG	GTATCCGTTCCCGACAAGCGGATCCGCGCG	ATACATTTCAGAGATACACGTTTCAGACAGCGATCAAGTGAA	GTATCCGTTCCCGACAAGCGGATCCGCGCG	CCAGTCCAGAGGTGTCCCTAC
GACTGGTACTCGCGTGACTTG	GTATCCGTTCCCGACAAGCGGATCCGCGCG	CTCTGAGTGTACTTGCATTCCTGCCGCTTATCAATGTTTTGG	GTATCCGTTCCCGACAAGCGGATCCGCGCG	CCAGTCCAGAGGTGTCCCTAC
GACTGGTACTCGCGTGACTTG	GTATCCGTTCCCGACAAGCGGATCCGCGCG	GCATGGGTTTCAGTCATCAAAGTATGGAGAAGCAAATTAAGC	GTATCCGTTCCCGACAAGCGGATCCGCGCG	CCAGTCCAGAGGTGTCCCTAC
GACTGGTACTCGCGTGACTTG	GTATCCGTTCCCGACAAGCGGATCCGCGCG	CGAAGAACTGCTAGTTGAGCAAGTAGTGTTTGCAATAATTAA	GTATCCGTTCCCGACAAGCGGATCCGCGCG	CCAGTCCAGAGGTGTCCCTAC
GACTGGTACTCGCGTGACTTG	GTATCCGTTCCCGACAAGCGGATCCGCGCG	TTCGGTTCCGGATAAATGGGCCAACAGGTAGCAAATGATGCA	GTATCCGTTCCCGACAAGCGGATCCGCGCG	CCAGTCCAGAGGTGTCCCTAC
GACTGGTACTCGCGTGACTTG	GTATCCGTTCCCGACAAGCGGATCCGCGCG	TCAGACCATGCCAATAGCTGTGCAATTTGTCAGCACCCAGCT	GTATCCGTTCCCGACAAGCGGATCCGCGCG	CCAGTCCAGAGGTGTCCCTAC
GACTGGTACTCGCGTGACTTG	GTATCCGTTCCCGACAAGCGGATCCGCGCG	CAAACCATTAGACATCGATCCTGTAGAGCCTCTAAAGGGTCT	GTATCCGTTCCCGACAAGCGGATCCGCGCG	CCAGTCCAGAGGTGTCCCTAC
Barcode 20
GACTGGTACTCGCGTGACTTG	CGGCCGAATTACATCCGTCGTAATCGAGGC	ATCTCCGAAGTTTGTAGGTCGCCGCGAACAGCCAGAGATAGT	CGGCCGAATTACATCCGTCGTAATCGAGGC	CCAGTCCAGAGGTGTCCCTAC
GACTGGTACTCGCGTGACTTG	CGGCCGAATTACATCCGTCGTAATCGAGGC	GCGGAGGCAATCAGCGCATTCACATATTAAACTCGACTTGTG	CGGCCGAATTACATCCGTCGTAATCGAGGC	CCAGTCCAGAGGTGTCCCTAC
GACTGGTACTCGCGTGACTTG	CGGCCGAATTACATCCGTCGTAATCGAGGC	CAGCGTCGAAAAGGAAATGAAATATATGTCTGGTCTAAAAGT	CGGCCGAATTACATCCGTCGTAATCGAGGC	CCAGTCCAGAGGTGTCCCTAC
GACTGGTACTCGCGTGACTTG	CGGCCGAATTACATCCGTCGTAATCGAGGC	TTTGTGCTGCAGAGCGATCATCGTCATCACCGGGATGCCCTG	CGGCCGAATTACATCCGTCGTAATCGAGGC	CCAGTCCAGAGGTGTCCCTAC
GACTGGTACTCGCGTGACTTG	CGGCCGAATTACATCCGTCGTAATCGAGGC	CACACGGAATTCGGAGGTGCAAATACGTTCGGGCCAGTCTCC	CGGCCGAATTACATCCGTCGTAATCGAGGC	CCAGTCCAGAGGTGTCCCTAC
GACTGGTACTCGCGTGACTTG	CGGCCGAATTACATCCGTCGTAATCGAGGC	ATGTTTTAAAATCTATGGCTGCTTTAGGCAAACTAGGTACTG	CGGCCGAATTACATCCGTCGTAATCGAGGC	CCAGTCCAGAGGTGTCCCTAC
GACTGGTACTCGCGTGACTTG	CGGCCGAATTACATCCGTCGTAATCGAGGC	TCATATTAACGCTTTGGACAGAGCCACTCTAATGACTAACCA	CGGCCGAATTACATCCGTCGTAATCGAGGC	CCAGTCCAGAGGTGTCCCTAC
GACTGGTACTCGCGTGACTTG	CGGCCGAATTACATCCGTCGTAATCGAGGC	GAAATCCAATTAAATGACTGCCATTAAAGTGCCAGCATGCTG	CGGCCGAATTACATCCGTCGTAATCGAGGC	CCAGTCCAGAGGTGTCCCTAC
GACTGGTACTCGCGTGACTTG	CGGCCGAATTACATCCGTCGTAATCGAGGC	ATCTGTGGATCGGGACCCACCGCACGACGATCTGTGGAGACA	CGGCCGAATTACATCCGTCGTAATCGAGGC	CCAGTCCAGAGGTGTCCCTAC
GACTGGTACTCGCGTGACTTG	CGGCCGAATTACATCCGTCGTAATCGAGGC	AAATGTTTAAATTAATTATTCTTTACTATCGCCGTGCCGGGC	CGGCCGAATTACATCCGTCGTAATCGAGGC	CCAGTCCAGAGGTGTCCCTAC
GACTGGTACTCGCGTGACTTG	CGGCCGAATTACATCCGTCGTAATCGAGGC	AATCAGACATCAGACATCGTAAACAGACTGGCTTATCTAGCC	CGGCCGAATTACATCCGTCGTAATCGAGGC	CCAGTCCAGAGGTGTCCCTAC
GACTGGTACTCGCGTGACTTG	CGGCCGAATTACATCCGTCGTAATCGAGGC	CGATGCCCTGGGTTCTCAACTGTCATCTGCAGCATTCATAAC	CGGCCGAATTACATCCGTCGTAATCGAGGC	CCAGTCCAGAGGTGTCCCTAC
GACTGGTACTCGCGTGACTTG	CGGCCGAATTACATCCGTCGTAATCGAGGC	AGCGAACCGAGTAGTCATACCCAAATCCATCTGCCTGGGAAA	CGGCCGAATTACATCCGTCGTAATCGAGGC	CCAGTCCAGAGGTGTCCCTAC
GACTGGTACTCGCGTGACTTG	CGGCCGAATTACATCCGTCGTAATCGAGGC	GGGTGTTCGGTAGTCATGTAAATTGACAAAATACACTGACAT	CGGCCGAATTACATCCGTCGTAATCGAGGC	CCAGTCCAGAGGTGTCCCTAC
GACTGGTACTCGCGTGACTTG	CGGCCGAATTACATCCGTCGTAATCGAGGC	ATTACACTTCTGTAACGGGTGGAATTGCTGCTCTCTAATCTT	CGGCCGAATTACATCCGTCGTAATCGAGGC	CCAGTCCAGAGGTGTCCCTAC
GACTGGTACTCGCGTGACTTG	CGGCCGAATTACATCCGTCGTAATCGAGGC	AGGTTACAAATGGATTTGTCTAGTTATACGCCTGACTAATGT	CGGCCGAATTACATCCGTCGTAATCGAGGC	CCAGTCCAGAGGTGTCCCTAC
GACTGGTACTCGCGTGACTTG	CGGCCGAATTACATCCGTCGTAATCGAGGC	CAGATGGGCGTGAATGGGTGTAACGGGCTGATTCTCATCTGG	CGGCCGAATTACATCCGTCGTAATCGAGGC	CCAGTCCAGAGGTGTCCCTAC
GACTGGTACTCGCGTGACTTG	CGGCCGAATTACATCCGTCGTAATCGAGGC	ACACAGAAAACTGACCAACTGTGCGTGGCTGTCTGGTCGTGT	CGGCCGAATTACATCCGTCGTAATCGAGGC	CCAGTCCAGAGGTGTCCCTAC
GACTGGTACTCGCGTGACTTG	CGGCCGAATTACATCCGTCGTAATCGAGGC	TCAGTCGCCAGTCTTCATCGCCGTCGTCCCTTTTCCAAATCT	CGGCCGAATTACATCCGTCGTAATCGAGGC	CCAGTCCAGAGGTGTCCCTAC
GACTGGTACTCGCGTGACTTG	CGGCCGAATTACATCCGTCGTAATCGAGGC	ACTTCATTAGCTGGTCGATATGCCAATTGCAAGGAGATTCAG	CGGCCGAATTACATCCGTCGTAATCGAGGC	CCAGTCCAGAGGTGTCCCTAC
GACTGGTACTCGCGTGACTTG	CGGCCGAATTACATCCGTCGTAATCGAGGC	CCGAAGATAACCAATTATAGAACCATAAATCGAATGTGCCTT	CGGCCGAATTACATCCGTCGTAATCGAGGC	CCAGTCCAGAGGTGTCCCTAC
GACTGGTACTCGCGTGACTTG	CGGCCGAATTACATCCGTCGTAATCGAGGC	CCAGGATATCAGTATCAGGTGTGAGCGGACTCCAGAAGATAG	CGGCCGAATTACATCCGTCGTAATCGAGGC	CCAGTCCAGAGGTGTCCCTAC
GACTGGTACTCGCGTGACTTG	CGGCCGAATTACATCCGTCGTAATCGAGGC	CAGAAAATCGTCCAGTAAATGGGCAAGGTTGTATGAGATACC	CGGCCGAATTACATCCGTCGTAATCGAGGC	CCAGTCCAGAGGTGTCCCTAC
GACTGGTACTCGCGTGACTTG	CGGCCGAATTACATCCGTCGTAATCGAGGC	GGACTCAATGACGAGACATAAATATTTATGAAGGCTCGCTGG	CGGCCGAATTACATCCGTCGTAATCGAGGC	CCAGTCCAGAGGTGTCCCTAC
GACTGGTACTCGCGTGACTTG	CGGCCGAATTACATCCGTCGTAATCGAGGC	GCAATAAAACACACGACTGGTCCAGAGTGTAGAAAAGTCAAC	CGGCCGAATTACATCCGTCGTAATCGAGGC	CCAGTCCAGAGGTGTCCCTAC
GACTGGTACTCGCGTGACTTG	CGGCCGAATTACATCCGTCGTAATCGAGGC	GCATCTCTGCATCTCGAGCTGAAACATTGGACAGCCGAGCAT	CGGCCGAATTACATCCGTCGTAATCGAGGC	CCAGTCCAGAGGTGTCCCTAC
GACTGGTACTCGCGTGACTTG	CGGCCGAATTACATCCGTCGTAATCGAGGC	ACTCTGGACTCTGGATCCGCGGACCTTGGGATCTTAGGATCT	CGGCCGAATTACATCCGTCGTAATCGAGGC	CCAGTCCAGAGGTGTCCCTAC
GACTGGTACTCGCGTGACTTG	CGGCCGAATTACATCCGTCGTAATCGAGGC	GATCTCGGCTGGAACCTAACAGCGTGGGTCGAACGGCCTGAG	CGGCCGAATTACATCCGTCGTAATCGAGGC	CCAGTCCAGAGGTGTCCCTAC
GACTGGTACTCGCGTGACTTG	CGGCCGAATTACATCCGTCGTAATCGAGGC	TAGCTATTTAATGTTCTCAGATGCCGAGTCGCTGATAAGGCG	CGGCCGAATTACATCCGTCGTAATCGAGGC	CCAGTCCAGAGGTGTCCCTAC
GACTGGTACTCGCGTGACTTG	CGGCCGAATTACATCCGTCGTAATCGAGGC	ATGGAAGCGATACCACTGCAGCCGTCGGGAAGCTGTATCTTA	CGGCCGAATTACATCCGTCGTAATCGAGGC	CCAGTCCAGAGGTGTCCCTAC
GACTGGTACTCGCGTGACTTG	CGGCCGAATTACATCCGTCGTAATCGAGGC	GGGTTCAGGTCAATTGCCCTCGGCTTAATGGTAATCGATATG	CGGCCGAATTACATCCGTCGTAATCGAGGC	CCAGTCCAGAGGTGTCCCTAC
GACTGGTACTCGCGTGACTTG	CGGCCGAATTACATCCGTCGTAATCGAGGC	ATAGATAGCCGATCGTATCGATTACACACCGTTCGACTTCTG	CGGCCGAATTACATCCGTCGTAATCGAGGC	CCAGTCCAGAGGTGTCCCTAC
GACTGGTACTCGCGTGACTTG	CGGCCGAATTACATCCGTCGTAATCGAGGC	ATGCCGACACAGTTGCGAAATATCTGCCTGGCAAAAGATCAA	CGGCCGAATTACATCCGTCGTAATCGAGGC	CCAGTCCAGAGGTGTCCCTAC
GACTGGTACTCGCGTGACTTG	CGGCCGAATTACATCCGTCGTAATCGAGGC	AATCATAGATCATGGCTAGGTTGATCAGTGATCACAGGCTGA	CGGCCGAATTACATCCGTCGTAATCGAGGC	CCAGTCCAGAGGTGTCCCTAC
GACTGGTACTCGCGTGACTTG	CGGCCGAATTACATCCGTCGTAATCGAGGC	GGCTTCGGGCATTTGGCAACTAACAACTGGCAAATGGCAAAC	CGGCCGAATTACATCCGTCGTAATCGAGGC	CCAGTCCAGAGGTGTCCCTAC
GACTGGTACTCGCGTGACTTG	CGGCCGAATTACATCCGTCGTAATCGAGGC	TGCCAAATGAGTCGATAGAAATGGGTGTACATATGTATGTAT	CGGCCGAATTACATCCGTCGTAATCGAGGC	CCAGTCCAGAGGTGTCCCTAC
GACTGGTACTCGCGTGACTTG	CGGCCGAATTACATCCGTCGTAATCGAGGC	TGACAGAATTTATTTTAATTAGTGCGAGTGAGCTGTGAGCGG	CGGCCGAATTACATCCGTCGTAATCGAGGC	CCAGTCCAGAGGTGTCCCTAC
GACTGGTACTCGCGTGACTTG	CGGCCGAATTACATCCGTCGTAATCGAGGC	CTTGTTTTCTCGCTTCAACGTTTGGTATCCATGGATCTGGTC	CGGCCGAATTACATCCGTCGTAATCGAGGC	CCAGTCCAGAGGTGTCCCTAC
GACTGGTACTCGCGTGACTTG	CGGCCGAATTACATCCGTCGTAATCGAGGC	CAGTCGAAATGCCTTTGACGTATTGGCTGCTGACGTATTTAT	CGGCCGAATTACATCCGTCGTAATCGAGGC	CCAGTCCAGAGGTGTCCCTAC
GACTGGTACTCGCGTGACTTG	CGGCCGAATTACATCCGTCGTAATCGAGGC	TAATTAATAATGTGCATTTTAAGTTGCCAGCGCAGTCAGTCT	CGGCCGAATTACATCCGTCGTAATCGAGGC	CCAGTCCAGAGGTGTCCCTAC
GACTGGTACTCGCGTGACTTG	CGGCCGAATTACATCCGTCGTAATCGAGGC	GGTCCATGCCAGACCGATCCTCATTATTTATTATGAATTCTA	CGGCCGAATTACATCCGTCGTAATCGAGGC	CCAGTCCAGAGGTGTCCCTAC
GACTGGTACTCGCGTGACTTG	CGGCCGAATTACATCCGTCGTAATCGAGGC	ATAAATTGCCAAACTTGGTCCAAAAGTCCGTCCTGTCCAACG	CGGCCGAATTACATCCGTCGTAATCGAGGC	CCAGTCCAGAGGTGTCCCTAC
GACTGGTACTCGCGTGACTTG	CGGCCGAATTACATCCGTCGTAATCGAGGC	TGACTGGGCTTCATATATGCCACACACATCACGAATCTGGAC	CGGCCGAATTACATCCGTCGTAATCGAGGC	CCAGTCCAGAGGTGTCCCTAC
GACTGGTACTCGCGTGACTTG	CGGCCGAATTACATCCGTCGTAATCGAGGC	AATCTTGCGGACACATTCTTGGAGAATTTGTCAAAGGCAACT	CGGCCGAATTACATCCGTCGTAATCGAGGC	CCAGTCCAGAGGTGTCCCTAC
GACTGGTACTCGCGTGACTTG	CGGCCGAATTACATCCGTCGTAATCGAGGC	ACAAACCGCACTACATTGCTGATATGCCCGCTGCAATGCCCT	CGGCCGAATTACATCCGTCGTAATCGAGGC	CCAGTCCAGAGGTGTCCCTAC
Fiducial Barcode
CGCTCGGTCTCCGTTCGTCTC	GTTGATTCAAAGATCCGGCGGGATACACAA	CTGCTGCCCGAAAACAGAAAATTACTGTTGCCGAGGATGCAC	GTTGATTCAAAGATCCGGCGGGATACACAA	GCTGAACCCTGTACCTAGCCC
CGCTCGGTCTCCGTTCGTCTC	GTTGATTCAAAGATCCGGCGGGATACACAA	CGAATGGAACGGAGAACAGGATTTCAAAACGAACAAATTTAA	GTTGATTCAAAGATCCGGCGGGATACACAA	GCTGAACCCTGTACCTAGCCC
CGCTCGGTCTCCGTTCGTCTC	GTTGATTCAAAGATCCGGCGGGATACACAA	GAAAATCAATGGTCATTACTTAGGGTCAATGATTTGCCATCA	GTTGATTCAAAGATCCGGCGGGATACACAA	GCTGAACCCTGTACCTAGCCC
CGCTCGGTCTCCGTTCGTCTC	GTTGATTCAAAGATCCGGCGGGATACACAA	AGTCGCTCTAGGATTAATCACATTACATTTATGATGGCTGAT	GTTGATTCAAAGATCCGGCGGGATACACAA	GCTGAACCCTGTACCTAGCCC
CGCTCGGTCTCCGTTCGTCTC	GTTGATTCAAAGATCCGGCGGGATACACAA	TCTTCTTGTGTGCCTCGTCGATTTGCATCTAGCATGGAAATG	GTTGATTCAAAGATCCGGCGGGATACACAA	GCTGAACCCTGTACCTAGCCC
CGCTCGGTCTCCGTTCGTCTC	GTTGATTCAAAGATCCGGCGGGATACACAA	GGGCAATTCAATTACTAAATCCGTTTGCCAGTGGATTCCGTT	GTTGATTCAAAGATCCGGCGGGATACACAA	GCTGAACCCTGTACCTAGCCC
CGCTCGGTCTCCGTTCGTCTC	GTTGATTCAAAGATCCGGCGGGATACACAA	GCTACTACTCACTACTACGGCAGGCTTATCGCACTTGGCTTG	GTTGATTCAAAGATCCGGCGGGATACACAA	GCTGAACCCTGTACCTAGCCC
CGCTCGGTCTCCGTTCGTCTC	GTTGATTCAAAGATCCGGCGGGATACACAA	AATAGCATCCTGCCAGTGTTTCCGGTTGCCTGCACTTGGTGG	GTTGATTCAAAGATCCGGCGGGATACACAA	GCTGAACCCTGTACCTAGCCC
CGCTCGGTCTCCGTTCGTCTC	GTTGATTCAAAGATCCGGCGGGATACACAA	GCACAGGTGGTCCAGTTATAGAGTTATGTTGCCGGCATTCAG	GTTGATTCAAAGATCCGGCGGGATACACAA	GCTGAACCCTGTACCTAGCCC
CGCTCGGTCTCCGTTCGTCTC	GTTGATTCAAAGATCCGGCGGGATACACAA	AAGAGTCTCTAGTTAACTTAGATTTAAGACAAGTGCGAAGCT	GTTGATTCAAAGATCCGGCGGGATACACAA	GCTGAACCCTGTACCTAGCCC
CGCTCGGTCTCCGTTCGTCTC	GTTGATTCAAAGATCCGGCGGGATACACAA	TTTGGCGGTCGCATCGGGAATTCAAGTGCTCCATTCCCAGTC	GTTGATTCAAAGATCCGGCGGGATACACAA	GCTGAACCCTGTACCTAGCCC
CGCTCGGTCTCCGTTCGTCTC	GTTGATTCAAAGATCCGGCGGGATACACAA	CCGAAAAGCAAACGCAACCAAACCAGGAGCATTGCAAATGGC	GTTGATTCAAAGATCCGGCGGGATACACAA	GCTGAACCCTGTACCTAGCCC
CGCTCGGTCTCCGTTCGTCTC	GTTGATTCAAAGATCCGGCGGGATACACAA	GGCCACCAGTGCGAGAAAATGGGCAATGAGTCGACTTCGCTT	GTTGATTCAAAGATCCGGCGGGATACACAA	GCTGAACCCTGTACCTAGCCC
CGCTCGGTCTCCGTTCGTCTC	GTTGATTCAAAGATCCGGCGGGATACACAA	GATAACGATTCCGGTTCACAGTTCAAGTTTGCAGTTCGGCTG	GTTGATTCAAAGATCCGGCGGGATACACAA	GCTGAACCCTGTACCTAGCCC
CGCTCGGTCTCCGTTCGTCTC	GTTGATTCAAAGATCCGGCGGGATACACAA	CCGCCCAACATTCTGCCATTTCCGGCTACTTAGTTGCTTCCT	GTTGATTCAAAGATCCGGCGGGATACACAA	GCTGAACCCTGTACCTAGCCC
CGCTCGGTCTCCGTTCGTCTC	GTTGATTCAAAGATCCGGCGGGATACACAA	ATGGATTTATGAGCAAACAAGGGTCACTTTCTATTCCAAACC	GTTGATTCAAAGATCCGGCGGGATACACAA	GCTGAACCCTGTACCTAGCCC
CGCTCGGTCTCCGTTCGTCTC	GTTGATTCAAAGATCCGGCGGGATACACAA	CCGAACATATCGTTTCGAAGCGATCAAATTTTAATCAAGACT	GTTGATTCAAAGATCCGGCGGGATACACAA	GCTGAACCCTGTACCTAGCCC
CGCTCGGTCTCCGTTCGTCTC	GTTGATTCAAAGATCCGGCGGGATACACAA	AGCAACTGTGCCCAGGAATTTCGTAAGGCAGTCGAGGATTAA	GTTGATTCAAAGATCCGGCGGGATACACAA	GCTGAACCCTGTACCTAGCCC
CGCTCGGTCTCCGTTCGTCTC	GTTGATTCAAAGATCCGGCGGGATACACAA	CCTACTAATCCGTTGCTGCCACAGAGCTGGTGAACCTTACGC	GTTGATTCAAAGATCCGGCGGGATACACAA	GCTGAACCCTGTACCTAGCCC
CGCTCGGTCTCCGTTCGTCTC	GTTGATTCAAAGATCCGGCGGGATACACAA	ACCACAACTCACCTCAATCCGCAGTGCAGCCGGAACTTGCAG	GTTGATTCAAAGATCCGGCGGGATACACAA	GCTGAACCCTGTACCTAGCCC
CGCTCGGTCTCCGTTCGTCTC	GTTGATTCAAAGATCCGGCGGGATACACAA	ATTTCCTATTTGCTGAAGTACTTTTAAGTGCATTCCGAAAGC	GTTGATTCAAAGATCCGGCGGGATACACAA	GCTGAACCCTGTACCTAGCCC
CGCTCGGTCTCCGTTCGTCTC	GTTGATTCAAAGATCCGGCGGGATACACAA	TTATTTCCGGATTTTCAAAGTGGGCGGATTCGGTGTGGTAAA	GTTGATTCAAAGATCCGGCGGGATACACAA	GCTGAACCCTGTACCTAGCCC
CGCTCGGTCTCCGTTCGTCTC	GTTGATTCAAAGATCCGGCGGGATACACAA	ATTGCGGTATGTCTATATAAATACCCACTCTGCTCCGCATTG	GTTGATTCAAAGATCCGGCGGGATACACAA	GCTGAACCCTGTACCTAGCCC
CGCTCGGTCTCCGTTCGTCTC	GTTGATTCAAAGATCCGGCGGGATACACAA	CAACTTCTGGAAAGCCATAATATATGGTGCCCTCGAGGAACT	GTTGATTCAAAGATCCGGCGGGATACACAA	GCTGAACCCTGTACCTAGCCC
CGCTCGGTCTCCGTTCGTCTC	GTTGATTCAAAGATCCGGCGGGATACACAA	CGGCAGTTTCAAATCGCAAGGATTCAAACTCATCTGGCCCAA	GTTGATTCAAAGATCCGGCGGGATACACAA	GCTGAACCCTGTACCTAGCCC
CGCTCGGTCTCCGTTCGTCTC	GTTGATTCAAAGATCCGGCGGGATACACAA	GGTGCTCAACAACTTTGGTAATTGAAACTTTGACAAGCTAAA	GTTGATTCAAAGATCCGGCGGGATACACAA	GCTGAACCCTGTACCTAGCCC
CGCTCGGTCTCCGTTCGTCTC	GTTGATTCAAAGATCCGGCGGGATACACAA	GGCAGTTGCCGGGTAGCGCAGATTAATGGAATTGACTTTGGC	GTTGATTCAAAGATCCGGCGGGATACACAA	GCTGAACCCTGTACCTAGCCC
CGCTCGGTCTCCGTTCGTCTC	GTTGATTCAAAGATCCGGCGGGATACACAA	GGGTTGATTGCCGAACTGTCAGGACGATAAATAATAAATTAA	GTTGATTCAAAGATCCGGCGGGATACACAA	GCTGAACCCTGTACCTAGCCC
CGCTCGGTCTCCGTTCGTCTC	GTTGATTCAAAGATCCGGCGGGATACACAA	TTAGCTACGAAAACTTTGTGCTCCGATATCGAAATGGTGCGG	GTTGATTCAAAGATCCGGCGGGATACACAA	GCTGAACCCTGTACCTAGCCC
CGCTCGGTCTCCGTTCGTCTC	GTTGATTCAAAGATCCGGCGGGATACACAA	TTCCTTTCATTTATTTTACAGCGTAACTGTGCCTGGTTACCA	GTTGATTCAAAGATCCGGCGGGATACACAA	GCTGAACCCTGTACCTAGCCC
CGCTCGGTCTCCGTTCGTCTC	GTTGATTCAAAGATCCGGCGGGATACACAA	CTGGCCGCCTGGGAAAGATTCGGTGTGGAATTCATCCTCACC	GTTGATTCAAAGATCCGGCGGGATACACAA	GCTGAACCCTGTACCTAGCCC
CGCTCGGTCTCCGTTCGTCTC	GTTGATTCAAAGATCCGGCGGGATACACAA	TCTGTGCTATTTCGTATCCACGGATCCCATGAAGAAGTTCAT	GTTGATTCAAAGATCCGGCGGGATACACAA	GCTGAACCCTGTACCTAGCCC
CGCTCGGTCTCCGTTCGTCTC	GTTGATTCAAAGATCCGGCGGGATACACAA	GCAATTCGGCCGCCTCGATTGGATGTGCTTACAGCGCCTGCT	GTTGATTCAAAGATCCGGCGGGATACACAA	GCTGAACCCTGTACCTAGCCC
CGCTCGGTCTCCGTTCGTCTC	GTTGATTCAAAGATCCGGCGGGATACACAA	ATCAGAAATCAGCTAAATGAAAACCAGAACCCGCCAAAACCG	GTTGATTCAAAGATCCGGCGGGATACACAA	GCTGAACCCTGTACCTAGCCC
CGCTCGGTCTCCGTTCGTCTC	GTTGATTCAAAGATCCGGCGGGATACACAA	ACGAGCCGAAAACAAACAACTGAAACGCACCTGCCGACTGTG	GTTGATTCAAAGATCCGGCGGGATACACAA	GCTGAACCCTGTACCTAGCCC
CGCTCGGTCTCCGTTCGTCTC	GTTGATTCAAAGATCCGGCGGGATACACAA	GCTGTCATTTTGATGTTGGTGCAAAATCGCAGCATGACAACG	GTTGATTCAAAGATCCGGCGGGATACACAA	GCTGAACCCTGTACCTAGCCC
CGCTCGGTCTCCGTTCGTCTC	GTTGATTCAAAGATCCGGCGGGATACACAA	CGAGCTGGTATCAACTGGGTAAACTCAGGTAGAGACTATCCC	GTTGATTCAAAGATCCGGCGGGATACACAA	GCTGAACCCTGTACCTAGCCC
CGCTCGGTCTCCGTTCGTCTC	GTTGATTCAAAGATCCGGCGGGATACACAA	AATCGTGGGACGCTGGAAGGTCGAGCTGCTGGGTTGCAGGAG	GTTGATTCAAAGATCCGGCGGGATACACAA	GCTGAACCCTGTACCTAGCCC
CGCTCGGTCTCCGTTCGTCTC	GTTGATTCAAAGATCCGGCGGGATACACAA	GTGGACGGAGCTGCATTGCTGGCATAACGGACGGACAGACAG	GTTGATTCAAAGATCCGGCGGGATACACAA	GCTGAACCCTGTACCTAGCCC
CGCTCGGTCTCCGTTCGTCTC	GTTGATTCAAAGATCCGGCGGGATACACAA	CCGATTAAAGTCAAGTTAATATCGACGCAGGATTGAATTACG	GTTGATTCAAAGATCCGGCGGGATACACAA	GCTGAACCCTGTACCTAGCCC
CGCTCGGTCTCCGTTCGTCTC	GTTGATTCAAAGATCCGGCGGGATACACAA	GAAAATCATGGATAAAGCGGAGTTTAATGTCCTTAGGGTTCC	GTTGATTCAAAGATCCGGCGGGATACACAA	GCTGAACCCTGTACCTAGCCC
CGCTCGGTCTCCGTTCGTCTC	GTTGATTCAAAGATCCGGCGGGATACACAA	GAGTATGCTATACAATGCCCACTTTAAATTCCTTTGAACTCC	GTTGATTCAAAGATCCGGCGGGATACACAA	GCTGAACCCTGTACCTAGCCC
CGCTCGGTCTCCGTTCGTCTC	GTTGATTCAAAGATCCGGCGGGATACACAA	GACTTAGAAACTGCTGCGAACTTCTTAAACTCTTCAAATTGT	GTTGATTCAAAGATCCGGCGGGATACACAA	GCTGAACCCTGTACCTAGCCC
CGCTCGGTCTCCGTTCGTCTC	GTTGATTCAAAGATCCGGCGGGATACACAA	ACTTCTTTCACAAGTATCCTTTGATGAAGAATATTCCCAGCT	GTTGATTCAAAGATCCGGCGGGATACACAA	GCTGAACCCTGTACCTAGCCC
CGCTCGGTCTCCGTTCGTCTC	GTTGATTCAAAGATCCGGCGGGATACACAA	AAGTTGACACAAACGACATTGACTGGCTGACTTGTGCAGGCC	GTTGATTCAAAGATCCGGCGGGATACACAA	GCTGAACCCTGTACCTAGCCC
CGCTCGGTCTCCGTTCGTCTC	GTTGATTCAAAGATCCGGCGGGATACACAA	GAAGTACTTTCCTTGCTTGGCAGATGTCTAACCAAATCCTTC	GTTGATTCAAAGATCCGGCGGGATACACAA	GCTGAACCCTGTACCTAGCCC
CGCTCGGTCTCCGTTCGTCTC	GTTGATTCAAAGATCCGGCGGGATACACAA	CCTCCCTCTTCTCCTTGCAGATGCCGTACCTGAATCCAGCCC	GTTGATTCAAAGATCCGGCGGGATACACAA	GCTGAACCCTGTACCTAGCCC
CGCTCGGTCTCCGTTCGTCTC	GTTGATTCAAAGATCCGGCGGGATACACAA	TCCCTGGGTCCTTCGTTTGTGCTTAACAAATGGGACAGCCAT	GTTGATTCAAAGATCCGGCGGGATACACAA	GCTGAACCCTGTACCTAGCCC
CGCTCGGTCTCCGTTCGTCTC	GTTGATTCAAAGATCCGGCGGGATACACAA	GTGTACTGGTTCGGACCACTGGTGGGCGGCATGGCCTCTGGC	GTTGATTCAAAGATCCGGCGGGATACACAA	GCTGAACCCTGTACCTAGCCC
CGCTCGGTCTCCGTTCGTCTC	GTTGATTCAAAGATCCGGCGGGATACACAA	GGTGTACGAGTACATCTTCAACTCGCGCAACCGCAACCTGCG	GTTGATTCAAAGATCCGGCGGGATACACAA	GCTGAACCCTGTACCTAGCCC
CGCTCGGTCTCCGTTCGTCTC	GTTGATTCAAAGATCCGGCGGGATACACAA	ATCGACAACGATTCCAGTTCGATTCACTCGGAGGACGAACTG	GTTGATTCAAAGATCCGGCGGGATACACAA	GCTGAACCCTGTACCTAGCCC
CGCTCGGTCTCCGTTCGTCTC	GTTGATTCAAAGATCCGGCGGGATACACAA	GATATGGAGAAGCCCAACAAGTATCAGCAGTCGCAGGGCACC	GTTGATTCAAAGATCCGGCGGGATACACAA	GCTGAACCCTGTACCTAGCCC
CGCTCGGTCTCCGTTCGTCTC	GTTGATTCAAAGATCCGGCGGGATACACAA	CACCAAGCTGCCAACATGGGCCAGATGCCGGGCGTAGTGGCC	GTTGATTCAAAGATCCGGCGGGATACACAA	GCTGAACCCTGTACCTAGCCC
CGCTCGGTCTCCGTTCGTCTC	GTTGATTCAAAGATCCGGCGGGATACACAA	TACACTGCTCCGCCGCTCTCCTCGAAGTACGATCAGCAGCAG	GTTGATTCAAAGATCCGGCGGGATACACAA	GCTGAACCCTGTACCTAGCCC
CGCTCGGTCTCCGTTCGTCTC	GTTGATTCAAAGATCCGGCGGGATACACAA	TGTACGGTGGAACCCGCTCACTGTACTGCCGTTCGCCCACTC	GTTGATTCAAAGATCCGGCGGGATACACAA	GCTGAACCCTGTACCTAGCCC
CGCTCGGTCTCCGTTCGTCTC	GTTGATTCAAAGATCCGGCGGGATACACAA	ACCAGAAGCAACCTGAATCGCTCGCAATCTGTGTACGCCAAG	GTTGATTCAAAGATCCGGCGGGATACACAA	GCTGAACCCTGTACCTAGCCC
CGCTCGGTCTCCGTTCGTCTC	GTTGATTCAAAGATCCGGCGGGATACACAA	CAACACGGCCATCAATCGAGACATTGTGCCGCGTCCAGGTCC	GTTGATTCAAAGATCCGGCGGGATACACAA	GCTGAACCCTGTACCTAGCCC
CGCTCGGTCTCCGTTCGTCTC	GTTGATTCAAAGATCCGGCGGGATACACAA	TGGTGCCCGCCCAGAGTCTTTATCCCATGCGCACCCAGCAGC	GTTGATTCAAAGATCCGGCGGGATACACAA	GCTGAACCCTGTACCTAGCCC
CGCTCGGTCTCCGTTCGTCTC	GTTGATTCAAAGATCCGGCGGGATACACAA	CATTTACAGAACCAAAATGTCCAGAATCAGATGCAGCAGCGC	GTTGATTCAAAGATCCGGCGGGATACACAA	GCTGAACCCTGTACCTAGCCC
CGCTCGGTCTCCGTTCGTCTC	GTTGATTCAAAGATCCGGCGGGATACACAA	ATGCAGCCTCCGCCACAGATGATGTCCGATCCTCAGCAGCAG	GTTGATTCAAAGATCCGGCGGGATACACAA	GCTGAACCCTGTACCTAGCCC
CGCTCGGTCTCCGTTCGTCTC	GTTGATTCAAAGATCCGGCGGGATACACAA	GACGGAAATCACAAGTATGACCGACGTGACCCGCAGCAAATG	GTTGATTCAAAGATCCGGCGGGATACACAA	GCTGAACCCTGTACCTAGCCC
CGCTCGGTCTCCGTTCGTCTC	GTTGATTCAAAGATCCGGCGGGATACACAA	CGGCGTGACGGGACCAAGGAATCGCGGACAGTCGGCGCAGTC	GTTGATTCAAAGATCCGGCGGGATACACAA	GCTGAACCCTGTACCTAGCCC
CGCTCGGTCTCCGTTCGTCTC	GTTGATTCAAAGATCCGGCGGGATACACAA	CACGCCGCCAGCTCGTCATCCCAGCGTGGAGCCATCACCTCC	GTTGATTCAAAGATCCGGCGGGATACACAA	GCTGAACCCTGTACCTAGCCC
CGCTCGGTCTCCGTTCGTCTC	GTTGATTCAAAGATCCGGCGGGATACACAA	TGCTCCAGTTGTGGTATCCCAGCCGGCAGCGTGCGCCGTGAC	GTTGATTCAAAGATCCGGCGGGATACACAA	GCTGAACCCTGTACCTAGCCC
CGCTCGGTCTCCGTTCGTCTC	GTTGATTCAAAGATCCGGCGGGATACACAA	ACACAACCTCGCAAGGATCAGCGGTGACAGCCCAACAGCAGC	GTTGATTCAAAGATCCGGCGGGATACACAA	GCTGAACCCTGTACCTAGCCC
CGCTCGGTCTCCGTTCGTCTC	GTTGATTCAAAGATCCGGCGGGATACACAA	GCAACATTATGGAATGCTGCCGCTGAGGCCCAACTGAAAGCG	GTTGATTCAAAGATCCGGCGGGATACACAA	GCTGAACCCTGTACCTAGCCC
CGCTCGGTCTCCGTTCGTCTC	GTTGATTCAAAGATCCGGCGGGATACACAA	AGCCAAGCAGAGCAGTTTGTTTTAGTCGTAGTCGTACGTAGT	GTTGATTCAAAGATCCGGCGGGATACACAA	GCTGAACCCTGTACCTAGCCC
CGCTCGGTCTCCGTTCGTCTC	GTTGATTCAAAGATCCGGCGGGATACACAA	CATTCGGGCATCGCATCCAAAGGAAATGTACACAAGTCTCAG	GTTGATTCAAAGATCCGGCGGGATACACAA	GCTGAACCCTGTACCTAGCCC
CGCTCGGTCTCCGTTCGTCTC	GTTGATTCAAAGATCCGGCGGGATACACAA	TAGCCACATTGTATTAATTGAGAGTCAACGCGACGAGGAACT	GTTGATTCAAAGATCCGGCGGGATACACAA	GCTGAACCCTGTACCTAGCCC
CGCTCGGTCTCCGTTCGTCTC	GTTGATTCAAAGATCCGGCGGGATACACAA	ATCTAGCAAAGATCATGTACGCTTAAGGAACTAATAAGGGTT	GTTGATTCAAAGATCCGGCGGGATACACAA	GCTGAACCCTGTACCTAGCCC
CGCTCGGTCTCCGTTCGTCTC	GTTGATTCAAAGATCCGGCGGGATACACAA	GGCTAGACTAAACGAGTGATCTAGATGATCTAGACTGAAAGA	GTTGATTCAAAGATCCGGCGGGATACACAA	GCTGAACCCTGTACCTAGCCC
CGCTCGGTCTCCGTTCGTCTC	GTTGATTCAAAGATCCGGCGGGATACACAA	GGTGCATTTAACTAAGCTACTTCCCTTAAGTTTTGTTCAACT	GTTGATTCAAAGATCCGGCGGGATACACAA	GCTGAACCCTGTACCTAGCCC
CGCTCGGTCTCCGTTCGTCTC	GTTGATTCAAAGATCCGGCGGGATACACAA	GCCTTTTGTTGCAACTCTTATTTGTTTTGGCAAATCATTTGG	GTTGATTCAAAGATCCGGCGGGATACACAA	GCTGAACCCTGTACCTAGCCC
CGCTCGGTCTCCGTTCGTCTC	GTTGATTCAAAGATCCGGCGGGATACACAA	CATTTTCCGCGGACATTCAAAGATTTTCGTTTACTTTTCGAT	GTTGATTCAAAGATCCGGCGGGATACACAA	GCTGAACCCTGTACCTAGCCC
CGCTCGGTCTCCGTTCGTCTC	GTTGATTCAAAGATCCGGCGGGATACACAA	GCTATTCATGTAAATCTTACAACCCTAGGATCGGAAGTCGAT	GTTGATTCAAAGATCCGGCGGGATACACAA	GCTGAACCCTGTACCTAGCCC
CGCTCGGTCTCCGTTCGTCTC	GTTGATTCAAAGATCCGGCGGGATACACAA	TGTTAGAGCCTAAGAGAACAGCGCAAATATATTGTGTATCAA	GTTGATTCAAAGATCCGGCGGGATACACAA	GCTGAACCCTGTACCTAGCCC
CGCTCGGTCTCCGTTCGTCTC	GTTGATTCAAAGATCCGGCGGGATACACAA	GAAGATACAGTCCATGTGGGATTAATTCACGAATGCCGATTC	GTTGATTCAAAGATCCGGCGGGATACACAA	GCTGAACCCTGTACCTAGCCC
CGCTCGGTCTCCGTTCGTCTC	GTTGATTCAAAGATCCGGCGGGATACACAA	ACATGAAGGAGAAGTACAGTCGAAGCTCGGCCAGAGGAAAGT	GTTGATTCAAAGATCCGGCGGGATACACAA	GCTGAACCCTGTACCTAGCCC
CGCTCGGTCTCCGTTCGTCTC	GTTGATTCAAAGATCCGGCGGGATACACAA	TTTCGTACCTTTGCGAAGTCGGTGCCGTATTGCTCGAAGGCC	GTTGATTCAAAGATCCGGCGGGATACACAA	GCTGAACCCTGTACCTAGCCC
CGCTCGGTCTCCGTTCGTCTC	GTTGATTCAAAGATCCGGCGGGATACACAA	GGTAAGACGGATGAGATCCTCGGCCTTCCAGCGATGGTAGCG	GTTGATTCAAAGATCCGGCGGGATACACAA	GCTGAACCCTGTACCTAGCCC
CGCTCGGTCTCCGTTCGTCTC	GTTGATTCAAAGATCCGGCGGGATACACAA	ATCCTCGAGCTGTCTCAGTCTTCTCCAGACGTCGATGTGCCA	GTTGATTCAAAGATCCGGCGGGATACACAA	GCTGAACCCTGTACCTAGCCC
CGCTCGGTCTCCGTTCGTCTC	GTTGATTCAAAGATCCGGCGGGATACACAA	GAGACTGGCCGCATAGTCAAGGTATTCGCGAACAGCCTTGTC	GTTGATTCAAAGATCCGGCGGGATACACAA	GCTGAACCCTGTACCTAGCCC
CGCTCGGTCTCCGTTCGTCTC	GTTGATTCAAAGATCCGGCGGGATACACAA	CTTGGTCCTGCAGTTGCGGCGACCACAGGATCGAGGCTCGAT	GTTGATTCAAAGATCCGGCGGGATACACAA	GCTGAACCCTGTACCTAGCCC
CGCTCGGTCTCCGTTCGTCTC	GTTGATTCAAAGATCCGGCGGGATACACAA	CACAAAATCCGGCAAGGTGGCTGCCTGTTTTCGCCAGTAATG	GTTGATTCAAAGATCCGGCGGGATACACAA	GCTGAACCCTGTACCTAGCCC
CGCTCGGTCTCCGTTCGTCTC	GTTGATTCAAAGATCCGGCGGGATACACAA	TGTCTCGTTTCTCCTTGCGTGCCGACATCCTTCGTTCAAAAC	GTTGATTCAAAGATCCGGCGGGATACACAA	GCTGAACCCTGTACCTAGCCC
CGCTCGGTCTCCGTTCGTCTC	GTTGATTCAAAGATCCGGCGGGATACACAA	CAGTGTTGTGTTTTGACGTCTAGTTTCAGTGTTGACTACACT	GTTGATTCAAAGATCCGGCGGGATACACAA	GCTGAACCCTGTACCTAGCCC
CGCTCGGTCTCCGTTCGTCTC	GTTGATTCAAAGATCCGGCGGGATACACAA	CCATTCCTGGGTTTACCTAAGATCAAATTGACAATACAAACT	GTTGATTCAAAGATCCGGCGGGATACACAA	GCTGAACCCTGTACCTAGCCC
CGCTCGGTCTCCGTTCGTCTC	GTTGATTCAAAGATCCGGCGGGATACACAA	GTTAATCTTCATATAGGTTCGAGTCCATTTCGCAGTATTCCA	GTTGATTCAAAGATCCGGCGGGATACACAA	GCTGAACCCTGTACCTAGCCC
CGCTCGGTCTCCGTTCGTCTC	GTTGATTCAAAGATCCGGCGGGATACACAA	TTTGTTTTCTTGTGCGTCAAGTACCCTTCCCAAAGGACCAAA	GTTGATTCAAAGATCCGGCGGGATACACAA	GCTGAACCCTGTACCTAGCCC
CGCTCGGTCTCCGTTCGTCTC	GTTGATTCAAAGATCCGGCGGGATACACAA	AAATGATGGTGGAGGTCCATGGGAACGCTCCGAATCGTAGAT	GTTGATTCAAAGATCCGGCGGGATACACAA	GCTGAACCCTGTACCTAGCCC
CGCTCGGTCTCCGTTCGTCTC	GTTGATTCAAAGATCCGGCGGGATACACAA	AACATAGAGCGAGTTGAGAAGAGTTGGCCAGTGGAAGAGTAG	GTTGATTCAAAGATCCGGCGGGATACACAA	GCTGAACCCTGTACCTAGCCC
CGCTCGGTCTCCGTTCGTCTC	GTTGATTCAAAGATCCGGCGGGATACACAA	CCACCTTGGTCAATTTGATATGTAGGTAATAACCGTGTTGCT	GTTGATTCAAAGATCCGGCGGGATACACAA	GCTGAACCCTGTACCTAGCCC
CGCTCGGTCTCCGTTCGTCTC	GTTGATTCAAAGATCCGGCGGGATACACAA	ACCGAGTCGATCCTCACCTCTCCCAGCAGATTTAGGATAAAT	GTTGATTCAAAGATCCGGCGGGATACACAA	GCTGAACCCTGTACCTAGCCC
CGCTCGGTCTCCGTTCGTCTC	GTTGATTCAAAGATCCGGCGGGATACACAA	TTGTGGAGGTGTCGTCTCATTAACCTTGTATTCTAATGTATT	GTTGATTCAAAGATCCGGCGGGATACACAA	GCTGAACCCTGTACCTAGCCC
CGCTCGGTCTCCGTTCGTCTC	GTTGATTCAAAGATCCGGCGGGATACACAA	CATCTAGACCAAGCTTATACTCCAACATCTGTTGTTCAACAA	GTTGATTCAAAGATCCGGCGGGATACACAA	GCTGAACCCTGTACCTAGCCC
CGCTCGGTCTCCGTTCGTCTC	GTTGATTCAAAGATCCGGCGGGATACACAA	AGTTCGATATGGGTTAGTGTCTGGTGCCATTTAACCATAGGA	GTTGATTCAAAGATCCGGCGGGATACACAA	GCTGAACCCTGTACCTAGCCC
CGCTCGGTCTCCGTTCGTCTC	GTTGATTCAAAGATCCGGCGGGATACACAA	TACTGATTCCCTAGATTTTGTTGCGCAGTTTAGGTACTGTAG	GTTGATTCAAAGATCCGGCGGGATACACAA	GCTGAACCCTGTACCTAGCCC
CGCTCGGTCTCCGTTCGTCTC	GTTGATTCAAAGATCCGGCGGGATACACAA	GAGGATATTTCATGATGGATTGACTGAGTCTCATCTTCATGT	GTTGATTCAAAGATCCGGCGGGATACACAA	GCTGAACCCTGTACCTAGCCC
CGCTCGGTCTCCGTTCGTCTC	GTTGATTCAAAGATCCGGCGGGATACACAA	AAGCTCGTGAATCAAAGTGTTTATTAAGGCAGTGGAACTGTC	GTTGATTCAAAGATCCGGCGGGATACACAA	GCTGAACCCTGTACCTAGCCC
CGCTCGGTCTCCGTTCGTCTC	GTTGATTCAAAGATCCGGCGGGATACACAA	CTTGGACGTGTTCTATCTCCACGGATTTGTTAAAATCATTTA	GTTGATTCAAAGATCCGGCGGGATACACAA	GCTGAACCCTGTACCTAGCCC
CGCTCGGTCTCCGTTCGTCTC	GTTGATTCAAAGATCCGGCGGGATACACAA	ACACGTGCTTTCTTTCCTCCAGAGTTTCATTGCTATTGGGTG	GTTGATTCAAAGATCCGGCGGGATACACAA	GCTGAACCCTGTACCTAGCCC
CGCTCGGTCTCCGTTCGTCTC	GTTGATTCAAAGATCCGGCGGGATACACAA	GCTATTATTAAGGGAGTTTCAACCGGATTGAGGTCTTCTTCT	GTTGATTCAAAGATCCGGCGGGATACACAA	GCTGAACCCTGTACCTAGCCC
CGCTCGGTCTCCGTTCGTCTC	GTTGATTCAAAGATCCGGCGGGATACACAA	TGCAGAGAAGTTATTTTGCTGTCACGATTATCCAAATCAGTT	GTTGATTCAAAGATCCGGCGGGATACACAA	GCTGAACCCTGTACCTAGCCC
CGCTCGGTCTCCGTTCGTCTC	GTTGATTCAAAGATCCGGCGGGATACACAA	GCTACATACAATGTTTTCTTTGTTGGCTCTTAGTTCTTCCAT	GTTGATTCAAAGATCCGGCGGGATACACAA	GCTGAACCCTGTACCTAGCCC
CGCTCGGTCTCCGTTCGTCTC	GTTGATTCAAAGATCCGGCGGGATACACAA	CCATTGTTCATGGATTGCTCGGAGCTCTAGGATGCTTGTGCT	GTTGATTCAAAGATCCGGCGGGATACACAA	GCTGAACCCTGTACCTAGCCC
CGCTCGGTCTCCGTTCGTCTC	GTTGATTCAAAGATCCGGCGGGATACACAA	CCTCTATCAAAGCTATTTCCTTGACGTAGGCCACATCCAGAA	GTTGATTCAAAGATCCGGCGGGATACACAA	GCTGAACCCTGTACCTAGCCC
CGCTCGGTCTCCGTTCGTCTC	GTTGATTCAAAGATCCGGCGGGATACACAA	CCAAAATCGACGGTTATTTGCATGATCTCTTCGTTGATGTCA	GTTGATTCAAAGATCCGGCGGGATACACAA	GCTGAACCCTGTACCTAGCCC
CGCTCGGTCTCCGTTCGTCTC	GTTGATTCAAAGATCCGGCGGGATACACAA	AAACCTGTCCTGCACCCATTGAATGGAATCCGTTGACCACAT	GTTGATTCAAAGATCCGGCGGGATACACAA	GCTGAACCCTGTACCTAGCCC
CGCTCGGTCTCCGTTCGTCTC	GTTGATTCAAAGATCCGGCGGGATACACAA	CACCTTGTCCTGATCCAGCCAATCCCGACAAACGAATATCCA	GTTGATTCAAAGATCCGGCGGGATACACAA	GCTGAACCCTGTACCTAGCCC
CGCTCGGTCTCCGTTCGTCTC	GTTGATTCAAAGATCCGGCGGGATACACAA	GCCAGTTGTTGCAGGTCTCTAAACTGCTCCGGACACTCCAGC	GTTGATTCAAAGATCCGGCGGGATACACAA	GCTGAACCCTGTACCTAGCCC
CGCTCGGTCTCCGTTCGTCTC	GTTGATTCAAAGATCCGGCGGGATACACAA	CTGACTGGCCTTGACCTGCAGTAGCTCAGTTCCATAATCCAT	GTTGATTCAAAGATCCGGCGGGATACACAA	GCTGAACCCTGTACCTAGCCC
CGCTCGGTCTCCGTTCGTCTC	GTTGATTCAAAGATCCGGCGGGATACACAA	ACTGAACAGTGACTTGAGGTCTGGCAGGATTGTCAACAATCC	GTTGATTCAAAGATCCGGCGGGATACACAA	GCTGAACCCTGTACCTAGCCC
CGCTCGGTCTCCGTTCGTCTC	GTTGATTCAAAGATCCGGCGGGATACACAA	TTCCTTATGTTGCACAAAGCACACATCGTTTATTTTGCACGG	GTTGATTCAAAGATCCGGCGGGATACACAA	GCTGAACCCTGTACCTAGCCC
CGCTCGGTCTCCGTTCGTCTC	GTTGATTCAAAGATCCGGCGGGATACACAA	TGTGTACCTTTCGTGGCACACCGAAGCTCATCTTGAAGACTA	GTTGATTCAAAGATCCGGCGGGATACACAA	GCTGAACCCTGTACCTAGCCC
CGCTCGGTCTCCGTTCGTCTC	GTTGATTCAAAGATCCGGCGGGATACACAA	GTCGATGGATATGAAGGATAAGGCACATCGATCCAAATGGTT	GTTGATTCAAAGATCCGGCGGGATACACAA	GCTGAACCCTGTACCTAGCCC
CGCTCGGTCTCCGTTCGTCTC	GTTGATTCAAAGATCCGGCGGGATACACAA	GTCTTTGGACTTATACTTCATGGGCATGACAGCCATATGAGC	GTTGATTCAAAGATCCGGCGGGATACACAA	GCTGAACCCTGTACCTAGCCC
CGCTCGGTCTCCGTTCGTCTC	GTTGATTCAAAGATCCGGCGGGATACACAA	AACTTGCAACGAATCAGGGTACCCGGTTGGAGGAGAGGATTT	GTTGATTCAAAGATCCGGCGGGATACACAA	GCTGAACCCTGTACCTAGCCC
CGCTCGGTCTCCGTTCGTCTC	GTTGATTCAAAGATCCGGCGGGATACACAA	AATCTTCGGAAGATCAGTCTTAAGAAAGTGATGGCGCTTGTT	GTTGATTCAAAGATCCGGCGGGATACACAA	GCTGAACCCTGTACCTAGCCC
CGCTCGGTCTCCGTTCGTCTC	GTTGATTCAAAGATCCGGCGGGATACACAA	ACTGGTTTCGATTGCAATTACCATTACTCAGTTTGTATGGGC	GTTGATTCAAAGATCCGGCGGGATACACAA	GCTGAACCCTGTACCTAGCCC
CGCTCGGTCTCCGTTCGTCTC	GTTGATTCAAAGATCCGGCGGGATACACAA	TAGGGAAGAGTGTTATCCAATTGCTGCTCACTGTCGGGCATA	GTTGATTCAAAGATCCGGCGGGATACACAA	GCTGAACCCTGTACCTAGCCC
CGCTCGGTCTCCGTTCGTCTC	GTTGATTCAAAGATCCGGCGGGATACACAA	CTGGGTGGTCAAACCGTGATCCTGCAAGAACTTCATGATACG	GTTGATTCAAAGATCCGGCGGGATACACAA	GCTGAACCCTGTACCTAGCCC
CGCTCGGTCTCCGTTCGTCTC	GTTGATTCAAAGATCCGGCGGGATACACAA	GCCATTCCTTGGCGTTATTCTCATCCATCAATATGTAAGTAA	GTTGATTCAAAGATCCGGCGGGATACACAA	GCTGAACCCTGTACCTAGCCC
CGCTCGGTCTCCGTTCGTCTC	GTTGATTCAAAGATCCGGCGGGATACACAA	TCTTCCAATTGGCTTTGTGAATAAATTCCGGATGTTGTCTGC	GTTGATTCAAAGATCCGGCGGGATACACAA	GCTGAACCCTGTACCTAGCCC
CGCTCGGTCTCCGTTCGTCTC	GTTGATTCAAAGATCCGGCGGGATACACAA	TTGTGTGGAATCGCCTCGAAAATCTTAACCACGATTCCGGGA	GTTGATTCAAAGATCCGGCGGGATACACAA	GCTGAACCCTGTACCTAGCCC
CGCTCGGTCTCCGTTCGTCTC	GTTGATTCAAAGATCCGGCGGGATACACAA	CTAAAATGGATAAGCAGCTGAATGTTTCTCACTGGCAACTGT	GTTGATTCAAAGATCCGGCGGGATACACAA	GCTGAACCCTGTACCTAGCCC
CGCTCGGTCTCCGTTCGTCTC	GTTGATTCAAAGATCCGGCGGGATACACAA	ACAAGCATCAACCGATTAGGGCTCTGAAAGAGTTTGGTCGAA	GTTGATTCAAAGATCCGGCGGGATACACAA	GCTGAACCCTGTACCTAGCCC
CGCTCGGTCTCCGTTCGTCTC	GTTGATTCAAAGATCCGGCGGGATACACAA	GCTTCTATTAAGATCGCACTTAGTTCTTCCAGCTCCATCTGA	GTTGATTCAAAGATCCGGCGGGATACACAA	GCTGAACCCTGTACCTAGCCC
CGCTCGGTCTCCGTTCGTCTC	GTTGATTCAAAGATCCGGCGGGATACACAA	ATCGAGAAGCTGCCGTGCCTTCAAAGCGGAACTGCGAAGAGT	GTTGATTCAAAGATCCGGCGGGATACACAA	GCTGAACCCTGTACCTAGCCC
CGCTCGGTCTCCGTTCGTCTC	GTTGATTCAAAGATCCGGCGGGATACACAA	CATTAAATTTGAGACCTCCGTAAAGGGCGGCCTCTAAGAAGT	GTTGATTCAAAGATCCGGCGGGATACACAA	GCTGAACCCTGTACCTAGCCC
CGCTCGGTCTCCGTTCGTCTC	GTTGATTCAAAGATCCGGCGGGATACACAA	AAGCTTCTGAAATCTCTCGGAGTGCCATTGTTGAGCTACGAG	GTTGATTCAAAGATCCGGCGGGATACACAA	GCTGAACCCTGTACCTAGCCC
CGCTCGGTCTCCGTTCGTCTC	GTTGATTCAAAGATCCGGCGGGATACACAA	AGGCCACCGATGCTATTAACTTTCTGAAACACTTCCTTCAGG	GTTGATTCAAAGATCCGGCGGGATACACAA	GCTGAACCCTGTACCTAGCCC
CGCTCGGTCTCCGTTCGTCTC	GTTGATTCAAAGATCCGGCGGGATACACAA	TTCCGCGTTATCCAGTCGCTTGCGATCGTAATCATCGAAGAT	GTTGATTCAAAGATCCGGCGGGATACACAA	GCTGAACCCTGTACCTAGCCC
CGCTCGGTCTCCGTTCGTCTC	GTTGATTCAAAGATCCGGCGGGATACACAA	ATTCGTTGGACAATATATTGTTTAAGTGCGCCAATGTTGTCA	GTTGATTCAAAGATCCGGCGGGATACACAA	GCTGAACCCTGTACCTAGCCC
CGCTCGGTCTCCGTTCGTCTC	GTTGATTCAAAGATCCGGCGGGATACACAA	AAAACACCGCACGAATTGAGTAGCATCATGTACACATCCATC	GTTGATTCAAAGATCCGGCGGGATACACAA	GCTGAACCCTGTACCTAGCCC
CGCTCGGTCTCCGTTCGTCTC	GTTGATTCAAAGATCCGGCGGGATACACAA	GGAATGAGCATGTGTATTGACCACCTTAAGATTTTGGGTATT	GTTGATTCAAAGATCCGGCGGGATACACAA	GCTGAACCCTGTACCTAGCCC
CGCTCGGTCTCCGTTCGTCTC	GTTGATTCAAAGATCCGGCGGGATACACAA	AATCTTTCATTAGGAATTCGCAATGGGAAGCCAACTTCTTGG	GTTGATTCAAAGATCCGGCGGGATACACAA	GCTGAACCCTGTACCTAGCCC
CGCTCGGTCTCCGTTCGTCTC	GTTGATTCAAAGATCCGGCGGGATACACAA	CCACTATCAGTATGGCCAGTGGACCCGGTGCAATCCGAGTAT	GTTGATTCAAAGATCCGGCGGGATACACAA	GCTGAACCCTGTACCTAGCCC
CGCTCGGTCTCCGTTCGTCTC	GTTGATTCAAAGATCCGGCGGGATACACAA	AGGTTTGAAGTTACATTTTCAAAGGAGCTCAAAACTGAAGAG	GTTGATTCAAAGATCCGGCGGGATACACAA	GCTGAACCCTGTACCTAGCCC
CGCTCGGTCTCCGTTCGTCTC	GTTGATTCAAAGATCCGGCGGGATACACAA	AATCACAGGAAGATAGCTCCAAGAGCGACCCGTTCCGGAGGG	GTTGATTCAAAGATCCGGCGGGATACACAA	GCTGAACCCTGTACCTAGCCC
CGCTCGGTCTCCGTTCGTCTC	GTTGATTCAAAGATCCGGCGGGATACACAA	CGGCCAGGCGTAAATTTGAGTGGGCAAAGGTGTTTGGAAGTT	GTTGATTCAAAGATCCGGCGGGATACACAA	GCTGAACCCTGTACCTAGCCC
CGCTCGGTCTCCGTTCGTCTC	GTTGATTCAAAGATCCGGCGGGATACACAA	AGTCATCCATGGCGTTCAGGATAGTATTGCCCAAAGGTAACT	GTTGATTCAAAGATCCGGCGGGATACACAA	GCTGAACCCTGTACCTAGCCC
CGCTCGGTCTCCGTTCGTCTC	GTTGATTCAAAGATCCGGCGGGATACACAA	CACTTGGCTTCCTATCACCCATGTTTTCTGAGCGGCATACGT	GTTGATTCAAAGATCCGGCGGGATACACAA	GCTGAACCCTGTACCTAGCCC
CGCTCGGTCTCCGTTCGTCTC	GTTGATTCAAAGATCCGGCGGGATACACAA	CTGGTTAGTACAATTTTCGGTTAAAGGTACGGATAACGAAGT	GTTGATTCAAAGATCCGGCGGGATACACAA	GCTGAACCCTGTACCTAGCCC
CGCTCGGTCTCCGTTCGTCTC	GTTGATTCAAAGATCCGGCGGGATACACAA	GTGCTCCTGATGATTTAAATAATGTCATCGATTTGCGAACAT	GTTGATTCAAAGATCCGGCGGGATACACAA	GCTGAACCCTGTACCTAGCCC
CGCTCGGTCTCCGTTCGTCTC	GTTGATTCAAAGATCCGGCGGGATACACAA	AATTTGTAGATGAAGAGGCTAGATTTCTTGGTCCACTCAAGG	GTTGATTCAAAGATCCGGCGGGATACACAA	GCTGAACCCTGTACCTAGCCC
CGCTCGGTCTCCGTTCGTCTC	GTTGATTCAAAGATCCGGCGGGATACACAA	GATGAATCGGTATTCTTTTGCTGATATGATGAAAGCTTGACT	GTTGATTCAAAGATCCGGCGGGATACACAA	GCTGAACCCTGTACCTAGCCC
CGCTCGGTCTCCGTTCGTCTC	GTTGATTCAAAGATCCGGCGGGATACACAA	GCTAATTTGTTTTGATCTATTAGCCAGAGCAGTTTGCATCGA	GTTGATTCAAAGATCCGGCGGGATACACAA	GCTGAACCCTGTACCTAGCCC
CGCTCGGTCTCCGTTCGTCTC	GTTGATTCAAAGATCCGGCGGGATACACAA	TTTCGCTGATACTTTGAACCTTGCTCAGGAGTTTTACGGAGT	GTTGATTCAAAGATCCGGCGGGATACACAA	GCTGAACCCTGTACCTAGCCC
CGCTCGGTCTCCGTTCGTCTC	GTTGATTCAAAGATCCGGCGGGATACACAA	GGTATAAGATAGGTCTCGTGGCTCTGTAGCAGGGCATCTAGC	GTTGATTCAAAGATCCGGCGGGATACACAA	GCTGAACCCTGTACCTAGCCC
CGCTCGGTCTCCGTTCGTCTC	GTTGATTCAAAGATCCGGCGGGATACACAA	AATAAGACTACTAGTTCAAGTATTCTTCTTAGACGCGGACGT	GTTGATTCAAAGATCCGGCGGGATACACAA	GCTGAACCCTGTACCTAGCCC
CGCTCGGTCTCCGTTCGTCTC	GTTGATTCAAAGATCCGGCGGGATACACAA	ATCGCCATGTCGTTGATCTCAGCCTTTTCAAAGCTTATATCC	GTTGATTCAAAGATCCGGCGGGATACACAA	GCTGAACCCTGTACCTAGCCC
CGCTCGGTCTCCGTTCGTCTC	GTTGATTCAAAGATCCGGCGGGATACACAA	GTAAGGGATGGCCATGGTTAAGGTTTCCTTGCAGCGTCCTTG	GTTGATTCAAAGATCCGGCGGGATACACAA	GCTGAACCCTGTACCTAGCCC
CGCTCGGTCTCCGTTCGTCTC	GTTGATTCAAAGATCCGGCGGGATACACAA	AGTTTGCAGCATCCTCAGTCTGGCATGATGATCTGAACTTAA	GTTGATTCAAAGATCCGGCGGGATACACAA	GCTGAACCCTGTACCTAGCCC
CGCTCGGTCTCCGTTCGTCTC	GTTGATTCAAAGATCCGGCGGGATACACAA	AGCCCGAAATTCCGATTCGATTTGCCACGATGTACGACTTGA	GTTGATTCAAAGATCCGGCGGGATACACAA	GCTGAACCCTGTACCTAGCCC
CGCTCGGTCTCCGTTCGTCTC	GTTGATTCAAAGATCCGGCGGGATACACAA	TGTGAGCTGATTGGCATCCTCTAGCTGTTTGTCCAAGGACTC	GTTGATTCAAAGATCCGGCGGGATACACAA	GCTGAACCCTGTACCTAGCCC
CGCTCGGTCTCCGTTCGTCTC	GTTGATTCAAAGATCCGGCGGGATACACAA	CAATCAAGGCCACACCACCCTCTTTAAAGTCGCATAAACTGC	GTTGATTCAAAGATCCGGCGGGATACACAA	GCTGAACCCTGTACCTAGCCC
CGCTCGGTCTCCGTTCGTCTC	GTTGATTCAAAGATCCGGCGGGATACACAA	AGCAGAGGTTAAATCCGTAATCCAGGATCCAGACCAGGTACT	GTTGATTCAAAGATCCGGCGGGATACACAA	GCTGAACCCTGTACCTAGCCC
CGCTCGGTCTCCGTTCGTCTC	GTTGATTCAAAGATCCGGCGGGATACACAA	ACTCTCTCATCCTCCACGTAAACCTGTTTTGTCCTTTCACTG	GTTGATTCAAAGATCCGGCGGGATACACAA	GCTGAACCCTGTACCTAGCCC
CGCTCGGTCTCCGTTCGTCTC	GTTGATTCAAAGATCCGGCGGGATACACAA	GCAGTAATCCTTCAAATCCTGCTCTATTTGGCGAACCAACAT	GTTGATTCAAAGATCCGGCGGGATACACAA	GCTGAACCCTGTACCTAGCCC
CGCTCGGTCTCCGTTCGTCTC	GTTGATTCAAAGATCCGGCGGGATACACAA	CTGAGTTCTCCACATCTATGCATCTCACATAGCTGAATTGGT	GTTGATTCAAAGATCCGGCGGGATACACAA	GCTGAACCCTGTACCTAGCCC
CGCTCGGTCTCCGTTCGTCTC	GTTGATTCAAAGATCCGGCGGGATACACAA	AAATGCGTTATCAGAATGGATTCTTCCTGGTCAGGATCCAGT	GTTGATTCAAAGATCCGGCGGGATACACAA	GCTGAACCCTGTACCTAGCCC
CGCTCGGTCTCCGTTCGTCTC	GTTGATTCAAAGATCCGGCGGGATACACAA	GTGTTCCATATTTTCTACGTTTGTAATGGATGGGAATTGGTT	GTTGATTCAAAGATCCGGCGGGATACACAA	GCTGAACCCTGTACCTAGCCC
CGCTCGGTCTCCGTTCGTCTC	GTTGATTCAAAGATCCGGCGGGATACACAA	TAGTTGAGTTTAAAGTCCGCCTAACTTTTCCCTGTTCACTCA	GTTGATTCAAAGATCCGGCGGGATACACAA	GCTGAACCCTGTACCTAGCCC
CGCTCGGTCTCCGTTCGTCTC	GTTGATTCAAAGATCCGGCGGGATACACAA	TGGAAATTTCTGCGCGTCAGAAAACTTTGCCCAAAGCGAGCC	GTTGATTCAAAGATCCGGCGGGATACACAA	GCTGAACCCTGTACCTAGCCC
CGCTCGGTCTCCGTTCGTCTC	GTTGATTCAAAGATCCGGCGGGATACACAA	AAATTTGCGGATTGGGATTGTGATTTAGTAGGGAGTGAATTA	GTTGATTCAAAGATCCGGCGGGATACACAA	GCTGAACCCTGTACCTAGCCC
CGCTCGGTCTCCGTTCGTCTC	GTTGATTCAAAGATCCGGCGGGATACACAA	TAATTTAAGTTGTGCAAAAGCGAAAGCAAGTGCGGCAATTGC	GTTGATTCAAAGATCCGGCGGGATACACAA	GCTGAACCCTGTACCTAGCCC
CGCTCGGTCTCCGTTCGTCTC	GTTGATTCAAAGATCCGGCGGGATACACAA	CGGCATCTGCAGCTTTCAAATGGGAAAACAAAGCAACTGGCT	GTTGATTCAAAGATCCGGCGGGATACACAA	GCTGAACCCTGTACCTAGCCC
CGCTCGGTCTCCGTTCGTCTC	GTTGATTCAAAGATCCGGCGGGATACACAA	TTGTGCCTATTTGCTGTTTGTTTGCGCTGCACTAGATGCTGC	GTTGATTCAAAGATCCGGCGGGATACACAA	GCTGAACCCTGTACCTAGCCC
CGCTCGGTCTCCGTTCGTCTC	GTTGATTCAAAGATCCGGCGGGATACACAA	AGCCTCCTTGTGGTGTGGCAAGTGGTGCTCCACAAACGGCAC	GTTGATTCAAAGATCCGGCGGGATACACAA	GCTGAACCCTGTACCTAGCCC
CGCTCGGTCTCCGTTCGTCTC	GTTGATTCAAAGATCCGGCGGGATACACAA	ACTTTAATTGCCCGAGATGTTCTCTAAGGCCTCTAAATAAGT	GTTGATTCAAAGATCCGGCGGGATACACAA	GCTGAACCCTGTACCTAGCCC
CGCTCGGTCTCCGTTCGTCTC	GTTGATTCAAAGATCCGGCGGGATACACAA	GCAAGTGAATAGGGTATTAATTGTCTAAGCAATTGGATCGAT	GTTGATTCAAAGATCCGGCGGGATACACAA	GCTGAACCCTGTACCTAGCCC
CGCTCGGTCTCCGTTCGTCTC	GTTGATTCAAAGATCCGGCGGGATACACAA	GGAATCTACTCACTCGAATCGGAATTGGATGTAGCGCCGTTG	GTTGATTCAAAGATCCGGCGGGATACACAA	GCTGAACCCTGTACCTAGCCC
CGCTCGGTCTCCGTTCGTCTC	GTTGATTCAAAGATCCGGCGGGATACACAA	CATCGCCTCAGTTGAACAGCTGCAAAGATATTTTAATAGTAT	GTTGATTCAAAGATCCGGCGGGATACACAA	GCTGAACCCTGTACCTAGCCC
CGCTCGGTCTCCGTTCGTCTC	GTTGATTCAAAGATCCGGCGGGATACACAA	GGTCTTCAATCCAAAATGCAATCCAGTCCAATATTTTCTGAA	GTTGATTCAAAGATCCGGCGGGATACACAA	GCTGAACCCTGTACCTAGCCC
CGCTCGGTCTCCGTTCGTCTC	GTTGATTCAAAGATCCGGCGGGATACACAA	ATCCTACGTTCCAACTTTCAATATGCGCGAAACCGACTGAAT	GTTGATTCAAAGATCCGGCGGGATACACAA	GCTGAACCCTGTACCTAGCCC
CGCTCGGTCTCCGTTCGTCTC	GTTGATTCAAAGATCCGGCGGGATACACAA	CATTGGCAATCATTTCCAATATTCCAACCAATTCCAAACAAC	GTTGATTCAAAGATCCGGCGGGATACACAA	GCTGAACCCTGTACCTAGCCC
CGCTCGGTCTCCGTTCGTCTC	GTTGATTCAAAGATCCGGCGGGATACACAA	CTCACACACGCATACATGTACATACCCACTTGTAAACAGAGA	GTTGATTCAAAGATCCGGCGGGATACACAA	GCTGAACCCTGTACCTAGCCC
CGCTCGGTCTCCGTTCGTCTC	GTTGATTCAAAGATCCGGCGGGATACACAA	CGGCTATTTTCAAAGTGTCAGCACAATTGGAAGATCGTAAAC	GTTGATTCAAAGATCCGGCGGGATACACAA	GCTGAACCCTGTACCTAGCCC
CGCTCGGTCTCCGTTCGTCTC	GTTGATTCAAAGATCCGGCGGGATACACAA	GAACGGAACTTGAGATTCAAGACACTTTCGTCTGGAAGTCAG	GTTGATTCAAAGATCCGGCGGGATACACAA	GCTGAACCCTGTACCTAGCCC
CGCTCGGTCTCCGTTCGTCTC	GTTGATTCAAAGATCCGGCGGGATACACAA	GAGCAGGAAACTAATTCTTGCCTTCCAAATTAATCGATGTTT	GTTGATTCAAAGATCCGGCGGGATACACAA	GCTGAACCCTGTACCTAGCCC
CGCTCGGTCTCCGTTCGTCTC	GTTGATTCAAAGATCCGGCGGGATACACAA	AGCTCGATATCAACTTTTATCGGAATGGTCAGATCGGAATTT	GTTGATTCAAAGATCCGGCGGGATACACAA	GCTGAACCCTGTACCTAGCCC
CGCTCGGTCTCCGTTCGTCTC	GTTGATTCAAAGATCCGGCGGGATACACAA	CACCCATTTCGCGCCTGCTAATTGCCAAACAAAATGCAATAA	GTTGATTCAAAGATCCGGCGGGATACACAA	GCTGAACCCTGTACCTAGCCC
CGCTCGGTCTCCGTTCGTCTC	GTTGATTCAAAGATCCGGCGGGATACACAA	CAACCCAAAAGCACGCTTTCTTTTCCTAGCACAAATACAATA	GTTGATTCAAAGATCCGGCGGGATACACAA	GCTGAACCCTGTACCTAGCCC
CGCTCGGTCTCCGTTCGTCTC	GTTGATTCAAAGATCCGGCGGGATACACAA	CAGGTCACCCGAAAAGTTTTACCGAGCAGGGTTGTCGCATGA	GTTGATTCAAAGATCCGGCGGGATACACAA	GCTGAACCCTGTACCTAGCCC
CGCTCGGTCTCCGTTCGTCTC	GTTGATTCAAAGATCCGGCGGGATACACAA	TTTATGAGGATTATATGGCTGATGCTGAGTGCTGAGAATCAG	GTTGATTCAAAGATCCGGCGGGATACACAA	GCTGAACCCTGTACCTAGCCC
CGCTCGGTCTCCGTTCGTCTC	GTTGATTCAAAGATCCGGCGGGATACACAA	GAGCTCAAGATCGCACAGATTATAAAGAATTTACTGTGCAAT	GTTGATTCAAAGATCCGGCGGGATACACAA	GCTGAACCCTGTACCTAGCCC
CGCTCGGTCTCCGTTCGTCTC	GTTGATTCAAAGATCCGGCGGGATACACAA	GATTGATTCCAAGTGCATTTTACGAATTTGCATTGAATCACG	GTTGATTCAAAGATCCGGCGGGATACACAA	GCTGAACCCTGTACCTAGCCC
CGCTCGGTCTCCGTTCGTCTC	GTTGATTCAAAGATCCGGCGGGATACACAA	ATATTAATTTACCGAGTTCGAGGCGGGTTGGCAGTCCGATTG	GTTGATTCAAAGATCCGGCGGGATACACAA	GCTGAACCCTGTACCTAGCCC
CGCTCGGTCTCCGTTCGTCTC	GTTGATTCAAAGATCCGGCGGGATACACAA	TGACGTAGCAACGCCGCCACTTTCCAGCACTGGCCGATTGCC	GTTGATTCAAAGATCCGGCGGGATACACAA	GCTGAACCCTGTACCTAGCCC
CGCTCGGTCTCCGTTCGTCTC	GTTGATTCAAAGATCCGGCGGGATACACAA	ATTGCTCGAGCAGATATCGGTTCGGCAGCGCATCACACACAC	GTTGATTCAAAGATCCGGCGGGATACACAA	GCTGAACCCTGTACCTAGCCC
CGCTCGGTCTCCGTTCGTCTC	GTTGATTCAAAGATCCGGCGGGATACACAA	AGCGAATATCTCCGAAATTCATTGAATCCCGACGCCGAGATT	GTTGATTCAAAGATCCGGCGGGATACACAA	GCTGAACCCTGTACCTAGCCC
CGCTCGGTCTCCGTTCGTCTC	GTTGATTCAAAGATCCGGCGGGATACACAA	TGCTCCGATCCGAGAAACCCATTAGCTTCCGTGCACCGTCCG	GTTGATTCAAAGATCCGGCGGGATACACAA	GCTGAACCCTGTACCTAGCCC
CGCTCGGTCTCCGTTCGTCTC	GTTGATTCAAAGATCCGGCGGGATACACAA	ACCAAGTTCAACATACGCCTGGACAACATAATGTCGAAGAAT	GTTGATTCAAAGATCCGGCGGGATACACAA	GCTGAACCCTGTACCTAGCCC
CGCTCGGTCTCCGTTCGTCTC	GTTGATTCAAAGATCCGGCGGGATACACAA	CAAGGATCTGATATGGTAAGCCGGGACCGTGGACTCATCAAT	GTTGATTCAAAGATCCGGCGGGATACACAA	GCTGAACCCTGTACCTAGCCC
CGCTCGGTCTCCGTTCGTCTC	GTTGATTCAAAGATCCGGCGGGATACACAA	ATTCGCTGTATTCTCAGCTGCGCTGCGCCGTGAAGAAACAAG	GTTGATTCAAAGATCCGGCGGGATACACAA	GCTGAACCCTGTACCTAGCCC
CGCTCGGTCTCCGTTCGTCTC	GTTGATTCAAAGATCCGGCGGGATACACAA	AAATCAAAGCAAACACCTAACCTCAATTGCGCACCGTTGGCG	GTTGATTCAAAGATCCGGCGGGATACACAA	GCTGAACCCTGTACCTAGCCC
CGCTCGGTCTCCGTTCGTCTC	GTTGATTCAAAGATCCGGCGGGATACACAA	ATGTAGCTCCATCCGAATGACGACCATAATTCCGGAGCTACG	GTTGATTCAAAGATCCGGCGGGATACACAA	GCTGAACCCTGTACCTAGCCC
CGCTCGGTCTCCGTTCGTCTC	GTTGATTCAAAGATCCGGCGGGATACACAA	GTGGATTCCGGGCGCGCGACGTCGACTTCGCTGCGTTGGCGC	GTTGATTCAAAGATCCGGCGGGATACACAA	GCTGAACCCTGTACCTAGCCC
CGCTCGGTCTCCGTTCGTCTC	GTTGATTCAAAGATCCGGCGGGATACACAA	CATTTTCTTTGCAGGGCCAAAATGAAGGGCTTCACTCCGTGG	GTTGATTCAAAGATCCGGCGGGATACACAA	GCTGAACCCTGTACCTAGCCC
CGCTCGGTCTCCGTTCGTCTC	GTTGATTCAAAGATCCGGCGGGATACACAA	AGGAATGGTAAGCATTGCAGTTGGCGATCGGAATGTTTACGC	GTTGATTCAAAGATCCGGCGGGATACACAA	GCTGAACCCTGTACCTAGCCC
CGCTCGGTCTCCGTTCGTCTC	GTTGATTCAAAGATCCGGCGGGATACACAA	GACGTCGCGTCGCTGCCGCCTTCTCTGCTGCCATGTTGTTGT	GTTGATTCAAAGATCCGGCGGGATACACAA	GCTGAACCCTGTACCTAGCCC
CGCTCGGTCTCCGTTCGTCTC	GTTGATTCAAAGATCCGGCGGGATACACAA	TTGTTTTCGACTGTACTTTTCGATTCAACGCTGCCGGCTTCG	GTTGATTCAAAGATCCGGCGGGATACACAA	GCTGAACCCTGTACCTAGCCC
CGCTCGGTCTCCGTTCGTCTC	GTTGATTCAAAGATCCGGCGGGATACACAA	GCTGCCGGCGGAGGAAATGGTCTCTTCCATGGAGCCGCTATC	GTTGATTCAAAGATCCGGCGGGATACACAA	GCTGAACCCTGTACCTAGCCC
CGCTCGGTCTCCGTTCGTCTC	GTTGATTCAAAGATCCGGCGGGATACACAA	CAGGCGTGGAGTTTGAACACAGACGTTGCCAAGGATATCAGT	GTTGATTCAAAGATCCGGCGGGATACACAA	GCTGAACCCTGTACCTAGCCC
CGCTCGGTCTCCGTTCGTCTC	GTTGATTCAAAGATCCGGCGGGATACACAA	CCAGTTTCGTTATTCTATGCCGTTCAAAAGGAGTTTTGTTAA	GTTGATTCAAAGATCCGGCGGGATACACAA	GCTGAACCCTGTACCTAGCCC
CGCTCGGTCTCCGTTCGTCTC	GTTGATTCAAAGATCCGGCGGGATACACAA	GTGATATACCAATCGGTTCTTTAGAGTTTTGTGAAATGTGCT	GTTGATTCAAAGATCCGGCGGGATACACAA	GCTGAACCCTGTACCTAGCCC
CGCTCGGTCTCCGTTCGTCTC	GTTGATTCAAAGATCCGGCGGGATACACAA	CCTCAGCTAAGGTTTTATCAAATCAAATTGGTTTTGTGCAAG	GTTGATTCAAAGATCCGGCGGGATACACAA	GCTGAACCCTGTACCTAGCCC
CGCTCGGTCTCCGTTCGTCTC	GTTGATTCAAAGATCCGGCGGGATACACAA	GTCTTGTAAATGGGTTATCACAGAATAGATTAGTTCGAGGGA	GTTGATTCAAAGATCCGGCGGGATACACAA	GCTGAACCCTGTACCTAGCCC
CGCTCGGTCTCCGTTCGTCTC	GTTGATTCAAAGATCCGGCGGGATACACAA	TCATAGGCACATCCTTATAGAGTAAAATGCATTGTCTGCTTA	GTTGATTCAAAGATCCGGCGGGATACACAA	GCTGAACCCTGTACCTAGCCC
CGCTCGGTCTCCGTTCGTCTC	GTTGATTCAAAGATCCGGCGGGATACACAA	TCCTTAGATTGTCGATCCTCCACTTGATCTGCTCAGCCAGCA	GTTGATTCAAAGATCCGGCGGGATACACAA	GCTGAACCCTGTACCTAGCCC
CGCTCGGTCTCCGTTCGTCTC	GTTGATTCAAAGATCCGGCGGGATACACAA	TTAACAGTGCCTGGATTGAGGAGAACAACATCAAGCCCTTCG	GTTGATTCAAAGATCCGGCGGGATACACAA	GCTGAACCCTGTACCTAGCCC
CGCTCGGTCTCCGTTCGTCTC	GTTGATTCAAAGATCCGGCGGGATACACAA	GGACCGTGGAAGGAGGAACTGGCCAAGGTGAGCAAGCCCGCT	GTTGATTCAAAGATCCGGCGGGATACACAA	GCTGAACCCTGTACCTAGCCC
CGCTCGGTCTCCGTTCGTCTC	GTTGATTCAAAGATCCGGCGGGATACACAA	TTTCCGACACGCCATGACGGATATCGAAAAGTACATCGACGA	GTTGATTCAAAGATCCGGCGGGATACACAA	GCTGAACCCTGTACCTAGCCC
CGCTCGGTCTCCGTTCGTCTC	GTTGATTCAAAGATCCGGCGGGATACACAA	ACGCAACCGAGGCTGATTTTGACAAGATCCGGGATGGCCTGG	GTTGATTCAAAGATCCGGCGGGATACACAA	GCTGAACCCTGTACCTAGCCC
CGCTCGGTCTCCGTTCGTCTC	GTTGATTCAAAGATCCGGCGGGATACACAA	AACTGCCGATGGCAACAATGGAGTGGTGGCCCATGTGGTGGG	GTTGATTCAAAGATCCGGCGGGATACACAA	GCTGAACCCTGTACCTAGCCC
CGCTCGGTCTCCGTTCGTCTC	GTTGATTCAAAGATCCGGCGGGATACACAA	AATGCAGATTCATCAGCGTCACCAGTCACGTCGCCGGCGGTC	GTTGATTCAAAGATCCGGCGGGATACACAA	GCTGAACCCTGTACCTAGCCC
CGCTCGGTCTCCGTTCGTCTC	GTTGATTCAAAGATCCGGCGGGATACACAA	GCCGAAAGCAAAGTCCGTGGCCGCTACATCGGTCAAGTCGAC	GTTGATTCAAAGATCCGGCGGGATACACAA	GCTGAACCCTGTACCTAGCCC
CGCTCGGTCTCCGTTCGTCTC	GTTGATTCAAAGATCCGGCGGGATACACAA	GCCCAACAGTCGCCCAGTGGGCCATCGAATGCCAAGCGAGGC	GTTGATTCAAAGATCCGGCGGGATACACAA	GCTGAACCCTGTACCTAGCCC
CGCTCGGTCTCCGTTCGTCTC	GTTGATTCAAAGATCCGGCGGGATACACAA	GGCATTGCAGGACGCGGATGAAGCCAGCTCCACGCCCACTGG	GTTGATTCAAAGATCCGGCGGGATACACAA	GCTGAACCCTGTACCTAGCCC
CGCTCGGTCTCCGTTCGTCTC	GTTGATTCAAAGATCCGGCGGGATACACAA	TCGGGTCGAGACTGACGCACTCTTGGCCTCAATCGCTGCCAA	GTTGATTCAAAGATCCGGCGGGATACACAA	GCTGAACCCTGTACCTAGCCC
CGCTCGGTCTCCGTTCGTCTC	GTTGATTCAAAGATCCGGCGGGATACACAA	GGTTGTCACGCGGCCAGAGGCCCAAGTCATCGACATGAGCTC	GTTGATTCAAAGATCCGGCGGGATACACAA	GCTGAACCCTGTACCTAGCCC
CGCTCGGTCTCCGTTCGTCTC	GTTGATTCAAAGATCCGGCGGGATACACAA	GCTCCAACACACTGGCCGATCGCGATATCGTGCCTTCAGAGC	GTTGATTCAAAGATCCGGCGGGATACACAA	GCTGAACCCTGTACCTAGCCC
CGCTCGGTCTCCGTTCGTCTC	GTTGATTCAAAGATCCGGCGGGATACACAA	ACCTTCGGCTTCCTGGGTCTTGGAATGATGGGATCCACCATA	GTTGATTCAAAGATCCGGCGGGATACACAA	GCTGAACCCTGTACCTAGCCC
CGCTCGGTCTCCGTTCGTCTC	GTTGATTCAAAGATCCGGCGGGATACACAA	CAAGGATTTGATCTACACGGGTCACAAGGTTGTGGTCTGGAA	GTTGATTCAAAGATCCGGCGGGATACACAA	GCTGAACCCTGTACCTAGCCC
CGCTCGGTCTCCGTTCGTCTC	GTTGATTCAAAGATCCGGCGGGATACACAA	GCACCATTGACAAGGTAAAGTTTTACGATAGCAAGTTCACAC	GTTGATTCAAAGATCCGGCGGGATACACAA	GCTGAACCCTGTACCTAGCCC
CGCTCGGTCTCCGTTCGTCTC	GTTGATTCAAAGATCCGGCGGGATACACAA	GAATCCTACAACAATCTCGTTTTGTAGTGCCAACCGTTTGCC	GTTGATTCAAAGATCCGGCGGGATACACAA	GCTGAACCCTGTACCTAGCCC
CGCTCGGTCTCCGTTCGTCTC	GTTGATTCAAAGATCCGGCGGGATACACAA	TGGAAGCTGCCGACGTTATCTTTTGCTGTGTGTCCGATCCAA	GTTGATTCAAAGATCCGGCGGGATACACAA	GCTGAACCCTGTACCTAGCCC
CGCTCGGTCTCCGTTCGTCTC	GTTGATTCAAAGATCCGGCGGGATACACAA	GGCGCCAAGGATGTAAGTCATAAAAGGTTTCATTTATATACA	GTTGATTCAAAGATCCGGCGGGATACACAA	GCTGAACCCTGTACCTAGCCC
CGCTCGGTCTCCGTTCGTCTC	GTTGATTCAAAGATCCGGCGGGATACACAA	GCCTAAAACACAACGTGGTTAACAAAACTTAAATTTTGGCCT	GTTGATTCAAAGATCCGGCGGGATACACAA	GCTGAACCCTGTACCTAGCCC
CGCTCGGTCTCCGTTCGTCTC	GTTGATTCAAAGATCCGGCGGGATACACAA	GCTCTCTTTGCAAAGCGATCTTCCTTACACTGTATAAAATTA	GTTGATTCAAAGATCCGGCGGGATACACAA	GCTGAACCCTGTACCTAGCCC
CGCTCGGTCTCCGTTCGTCTC	GTTGATTCAAAGATCCGGCGGGATACACAA	CAACTGGGAGGGATGGCGTAATTTAACATTCTTCTTATTTAT	GTTGATTCAAAGATCCGGCGGGATACACAA	GCTGAACCCTGTACCTAGCCC
CGCTCGGTCTCCGTTCGTCTC	GTTGATTCAAAGATCCGGCGGGATACACAA	ATTCGTTTTATTCGATGTTTAGCTCGTATTTGGCAACTGCGG	GTTGATTCAAAGATCCGGCGGGATACACAA	GCTGAACCCTGTACCTAGCCC
CGCTCGGTCTCCGTTCGTCTC	GTTGATTCAAAGATCCGGCGGGATACACAA	GGCCTACGTTGAAATGTCTACAATTGATCCGGACACATCGTT	GTTGATTCAAAGATCCGGCGGGATACACAA	GCTGAACCCTGTACCTAGCCC
CGCTCGGTCTCCGTTCGTCTC	GTTGATTCAAAGATCCGGCGGGATACACAA	AACGGTCGCTATCTTGAGGCACAAATTCACGGCTCTCGGCAG	GTTGATTCAAAGATCCGGCGGGATACACAA	GCTGAACCCTGTACCTAGCCC
CGCTCGGTCTCCGTTCGTCTC	GTTGATTCAAAGATCCGGCGGGATACACAA	CTCATCATTCTCGCCGGTGGAGATCGTTCAGTGTTCGAGGAG	GTTGATTCAAAGATCCGGCGGGATACACAA	GCTGAACCCTGTACCTAGCCC
CGCTCGGTCTCCGTTCGTCTC	GTTGATTCAAAGATCCGGCGGGATACACAA	CCACTCGTGCTTCAAGACCATTGCCAAGAACACCTTCTTCTT	GTTGATTCAAAGATCCGGCGGGATACACAA	GCTGAACCCTGTACCTAGCCC
CGCTCGGTCTCCGTTCGTCTC	GTTGATTCAAAGATCCGGCGGGATACACAA	GCCTGCACTGCTGACCATTTCCTTTGAAACAATTTATTAAAA	GTTGATTCAAAGATCCGGCGGGATACACAA	GCTGAACCCTGTACCTAGCCC
CGCTCGGTCTCCGTTCGTCTC	GTTGATTCAAAGATCCGGCGGGATACACAA	CCATCTTGGGAGTGAGTCTGGTCGGGTTGGCTGAGGCGTTAG	GTTGATTCAAAGATCCGGCGGGATACACAA	GCTGAACCCTGTACCTAGCCC
CGCTCGGTCTCCGTTCGTCTC	GTTGATTCAAAGATCCGGCGGGATACACAA	CTTGGTAGGTTTTATTGTATATTGTTAGCAGTAAGCAGCCTT	GTTGATTCAAAGATCCGGCGGGATACACAA	GCTGAACCCTGTACCTAGCCC
CGCTCGGTCTCCGTTCGTCTC	GTTGATTCAAAGATCCGGCGGGATACACAA	TTTGACTTCAATGAAATCACCCATGCTGCTGGCTAAGGGCAA	GTTGATTCAAAGATCCGGCGGGATACACAA	GCTGAACCCTGTACCTAGCCC
CGCTCGGTCTCCGTTCGTCTC	GTTGATTCAAAGATCCGGCGGGATACACAA	GTATGGATAGCACCGTGGCTATTTCCTAGTGTTTATCTTATC	GTTGATTCAAAGATCCGGCGGGATACACAA	GCTGAACCCTGTACCTAGCCC
CGCTCGGTCTCCGTTCGTCTC	GTTGATTCAAAGATCCGGCGGGATACACAA	ATTTTGAATTCCTTTGCAGAAATGGCCAAGGGTGACTTCAAT	GTTGATTCAAAGATCCGGCGGGATACACAA	GCTGAACCCTGTACCTAGCCC
CGCTCGGTCTCCGTTCGTCTC	GTTGATTCAAAGATCCGGCGGGATACACAA	AACCTGGACCAGTCCATGCCCGTCACCAGCATCACCAACGAG	GTTGATTCAAAGATCCGGCGGGATACACAA	GCTGAACCCTGTACCTAGCCC
CGCTCGGTCTCCGTTCGTCTC	GTTGATTCAAAGATCCGGCGGGATACACAA	GTTCAAGCACACCAAGCGCTTGGGCTACAGTGAACACGACTC	GTTGATTCAAAGATCCGGCGGGATACACAA	GCTGAACCCTGTACCTAGCCC
CGCTCGGTCTCCGTTCGTCTC	GTTGATTCAAAGATCCGGCGGGATACACAA	GCGCCGTATTCGTAAGATCCAGATTTTAACATTTAGTTAACA	GTTGATTCAAAGATCCGGCGGGATACACAA	GCTGAACCCTGTACCTAGCCC
CGCTCGGTCTCCGTTCGTCTC	GTTGATTCAAAGATCCGGCGGGATACACAA	CGTACACCGAACAGAACGACAGAACCGACAAACGACTGACTT	GTTGATTCAAAGATCCGGCGGGATACACAA	GCTGAACCCTGTACCTAGCCC
CGCTCGGTCTCCGTTCGTCTC	GTTGATTCAAAGATCCGGCGGGATACACAA	TAATAGAAACGCATAACCCTCACTTATTCACCCACCAATCCA	GTTGATTCAAAGATCCGGCGGGATACACAA	GCTGAACCCTGTACCTAGCCC
CGCTCGGTCTCCGTTCGTCTC	GTTGATTCAAAGATCCGGCGGGATACACAA	CTGACAGAGGCGTTCGTTCACAAGGAGTTCTCCTGCCCTTGT	GTTGATTCAAAGATCCGGCGGGATACACAA	GCTGAACCCTGTACCTAGCCC
CGCTCGGTCTCCGTTCGTCTC	GTTGATTCAAAGATCCGGCGGGATACACAA	GCCGGGAATCGCAGAACCGTGTCGTCCTGCTTTCAACGCAGG	GTTGATTCAAAGATCCGGCGGGATACACAA	GCTGAACCCTGTACCTAGCCC
CGCTCGGTCTCCGTTCGTCTC	GTTGATTCAAAGATCCGGCGGGATACACAA	CACTGAAGAGCGCTTGGGTGAGTGTGTTCAACAGCTGGCGGA	GTTGATTCAAAGATCCGGCGGGATACACAA	GCTGAACCCTGTACCTAGCCC
CGCTCGGTCTCCGTTCGTCTC	GTTGATTCAAAGATCCGGCGGGATACACAA	AAGAGCACAATCTTTCCGGGATCACTTCAATCAAGTTTAGAG	GTTGATTCAAAGATCCGGCGGGATACACAA	GCTGAACCCTGTACCTAGCCC
CGCTCGGTCTCCGTTCGTCTC	GTTGATTCAAAGATCCGGCGGGATACACAA	CCGTGTTTCCGATTTTATATGTGTAAGGTTTTGCTTTCCAAA	GTTGATTCAAAGATCCGGCGGGATACACAA	GCTGAACCCTGTACCTAGCCC
CGCTCGGTCTCCGTTCGTCTC	GTTGATTCAAAGATCCGGCGGGATACACAA	ACGCATGTCCATACATAACTTGTAAGTGTATAGAATACTGCA	GTTGATTCAAAGATCCGGCGGGATACACAA	GCTGAACCCTGTACCTAGCCC
CGCTCGGTCTCCGTTCGTCTC	GTTGATTCAAAGATCCGGCGGGATACACAA	CTTGTGAAAGACAACGCCGATTTTGAGAAACCGAGCGAAGTA	GTTGATTCAAAGATCCGGCGGGATACACAA	GCTGAACCCTGTACCTAGCCC
CGCTCGGTCTCCGTTCGTCTC	GTTGATTCAAAGATCCGGCGGGATACACAA	GAACCCTCCAATGTGTGTCGATCCAACCTCCCAGCCTCCCAC	GTTGATTCAAAGATCCGGCGGGATACACAA	GCTGAACCCTGTACCTAGCCC
CGCTCGGTCTCCGTTCGTCTC	GTTGATTCAAAGATCCGGCGGGATACACAA	CATACTGCGTAGAATGGCAAACATATTTGGAGTGACGGTAAC	GTTGATTCAAAGATCCGGCGGGATACACAA	GCTGAACCCTGTACCTAGCCC
CGCTCGGTCTCCGTTCGTCTC	GTTGATTCAAAGATCCGGCGGGATACACAA	TACGCAAACGATACGAAAACGTAAACTACACAACAACCGGAA	GTTGATTCAAAGATCCGGCGGGATACACAA	GCTGAACCCTGTACCTAGCCC
CGCTCGGTCTCCGTTCGTCTC	GTTGATTCAAAGATCCGGCGGGATACACAA	AAACAAAATAGAGTAAACTTTGATCGAACCCTTTGCGTGGGT	GTTGATTCAAAGATCCGGCGGGATACACAA	GCTGAACCCTGTACCTAGCCC
CGCTCGGTCTCCGTTCGTCTC	GTTGATTCAAAGATCCGGCGGGATACACAA	GTTCGCATTGCAATATTCACGTTTTGCTTGATATGGTTCATA	GTTGATTCAAAGATCCGGCGGGATACACAA	GCTGAACCCTGTACCTAGCCC
CGCTCGGTCTCCGTTCGTCTC	GTTGATTCAAAGATCCGGCGGGATACACAA	GGAAATGGGAGGTTTTCTTCGCGACACAATTTTATTATTTGT	GTTGATTCAAAGATCCGGCGGGATACACAA	GCTGAACCCTGTACCTAGCCC
CGCTCGGTCTCCGTTCGTCTC	GTTGATTCAAAGATCCGGCGGGATACACAA	GCGTGAACATCGACTTTTGTTCCATCCCTATCGTGGATGTTT	GTTGATTCAAAGATCCGGCGGGATACACAA	GCTGAACCCTGTACCTAGCCC
CGCTCGGTCTCCGTTCGTCTC	GTTGATTCAAAGATCCGGCGGGATACACAA	GTGGTGCGTGTGTGGCAGAATTATTATCAAAATTATTGAAAG	GTTGATTCAAAGATCCGGCGGGATACACAA	GCTGAACCCTGTACCTAGCCC
CGCTCGGTCTCCGTTCGTCTC	GTTGATTCAAAGATCCGGCGGGATACACAA	TCACACTTGCTAGAAAATGTCGGAAAAGAAGCGAGCCCGTCG	GTTGATTCAAAGATCCGGCGGGATACACAA	GCTGAACCCTGTACCTAGCCC
CGCTCGGTCTCCGTTCGTCTC	GTTGATTCAAAGATCCGGCGGGATACACAA	GCAAGGATGTAAGTGCTAACTGTTTCCAATTAGATCCTTCTA	GTTGATTCAAAGATCCGGCGGGATACACAA	GCTGAACCCTGTACCTAGCCC
CGCTCGGTCTCCGTTCGTCTC	GTTGATTCAAAGATCCGGCGGGATACACAA	TGTGTGGGTGCCACAGTCCAATTGACATGCCGAAAGTGTTTG	GTTGATTCAAAGATCCGGCGGGATACACAA	GCTGAACCCTGTACCTAGCCC
CGCTCGGTCTCCGTTCGTCTC	GTTGATTCAAAGATCCGGCGGGATACACAA	CGCTGAATTGCGAGTTCAGATGGGTCATTCAATATTTTAATA	GTTGATTCAAAGATCCGGCGGGATACACAA	GCTGAACCCTGTACCTAGCCC
CGCTCGGTCTCCGTTCGTCTC	GTTGATTCAAAGATCCGGCGGGATACACAA	CTGCGTATTTAGCTGTATCTGGAATTTGAGTTCTACCTTTTC	GTTGATTCAAAGATCCGGCGGGATACACAA	GCTGAACCCTGTACCTAGCCC
High- Res docTAD
Forward priming region	Readout region	Genome homology region	Readout region	Reverse priming region
Barcode_adapter_25
TTGATCTCGCTGGATCGTTCT	CGTCAACTAACCTGCTCGGTATCGTCAACTAACCTGCTCGGT	GCATGAGAAACGGAGACAGATATCATTGCTTTTAATTGCCCA	CGTCAACTAACCTGCTCGGT	CACACAAAGGACCCTACTCCC
TTGATCTCGCTGGATCGTTCT	CGTCAACTAACCTGCTCGGTATCGTCAACTAACCTGCTCGGT	CTGAGCGCCTAGGCCTAGGTCAGTCTGTACCAGAATTGCAGT	CGTCAACTAACCTGCTCGGT	CACACAAAGGACCCTACTCCC
TTGATCTCGCTGGATCGTTCT	CGTCAACTAACCTGCTCGGTATCGTCAACTAACCTGCTCGGT	CCAATCCAATCCACTCCACTGCGACCATAATTAATTTAATAA	CGTCAACTAACCTGCTCGGT	CACACAAAGGACCCTACTCCC
TTGATCTCGCTGGATCGTTCT	CGTCAACTAACCTGCTCGGTATCGTCAACTAACCTGCTCGGT	AGATTCGAAAATCGGTTGACTCACAGACTTGAGTTCAACTCG	CGTCAACTAACCTGCTCGGT	CACACAAAGGACCCTACTCCC
TTGATCTCGCTGGATCGTTCT	CGTCAACTAACCTGCTCGGTATCGTCAACTAACCTGCTCGGT	AAAAGTTCGCCGTCTCGATATTCTATGATCAGTTTACAGTCT	CGTCAACTAACCTGCTCGGT	CACACAAAGGACCCTACTCCC
TTGATCTCGCTGGATCGTTCT	CGTCAACTAACCTGCTCGGTATCGTCAACTAACCTGCTCGGT	ACTTCACCCAGGTGTTCCAGTTTCATTTGAAGTGCTTCTCTC	CGTCAACTAACCTGCTCGGT	CACACAAAGGACCCTACTCCC
TTGATCTCGCTGGATCGTTCT	CGTCAACTAACCTGCTCGGTATCGTCAACTAACCTGCTCGGT	GGATTAGCCGTTGAAATAAGTCCAGATCAAAGTGAGTGAGTG	CGTCAACTAACCTGCTCGGT	CACACAAAGGACCCTACTCCC
TTGATCTCGCTGGATCGTTCT	CGTCAACTAACCTGCTCGGTATCGTCAACTAACCTGCTCGGT	CTTTGGCTGAATCAACGTATCAATTTGGACTTGGAATATGTA	CGTCAACTAACCTGCTCGGT	CACACAAAGGACCCTACTCCC
TTGATCTCGCTGGATCGTTCT	CGTCAACTAACCTGCTCGGTATCGTCAACTAACCTGCTCGGT	CACATTTTCAAGGATTATATCAGGGTTTCAGTTCGAAGTGAA	CGTCAACTAACCTGCTCGGT	CACACAAAGGACCCTACTCCC
TTGATCTCGCTGGATCGTTCT	CGTCAACTAACCTGCTCGGTATCGTCAACTAACCTGCTCGGT	AAGAGTTCTAGAGAGACCACTGTACTTATATCTCAAGCTACG	CGTCAACTAACCTGCTCGGT	CACACAAAGGACCCTACTCCC
TTGATCTCGCTGGATCGTTCT	CGTCAACTAACCTGCTCGGTATCGTCAACTAACCTGCTCGGT	TGCTTTGTTGCGACCAAATTGGAGCACTCTACGCTTGACAAA	CGTCAACTAACCTGCTCGGT	CACACAAAGGACCCTACTCCC
TTGATCTCGCTGGATCGTTCT	CGTCAACTAACCTGCTCGGTATCGTCAACTAACCTGCTCGGT	AAGCTCGCCATTTAGTTCGCGGCCAGTCCAATTCTTATCAAT	CGTCAACTAACCTGCTCGGT	CACACAAAGGACCCTACTCCC
TTGATCTCGCTGGATCGTTCT	CGTCAACTAACCTGCTCGGTATCGTCAACTAACCTGCTCGGT	GTTCATGGATTAGCAACTGTAACAGTTTGAGCCAAGATCTCC	CGTCAACTAACCTGCTCGGT	CACACAAAGGACCCTACTCCC
TTGATCTCGCTGGATCGTTCT	CGTCAACTAACCTGCTCGGTATCGTCAACTAACCTGCTCGGT	GTTGCCCACTCCATTGGCCATATGCGATAATTGATTTTCCCG	CGTCAACTAACCTGCTCGGT	CACACAAAGGACCCTACTCCC
TTGATCTCGCTGGATCGTTCT	CGTCAACTAACCTGCTCGGTATCGTCAACTAACCTGCTCGGT	CATAATTTATGACGCACGAAACTGACAGCCGACTTGTAGATT	CGTCAACTAACCTGCTCGGT	CACACAAAGGACCCTACTCCC
TTGATCTCGCTGGATCGTTCT	CGTCAACTAACCTGCTCGGTATCGTCAACTAACCTGCTCGGT	TCGCTTTATTAGAACGTTGGACAATAATGCCAGCTCCTGCTC	CGTCAACTAACCTGCTCGGT	CACACAAAGGACCCTACTCCC
TTGATCTCGCTGGATCGTTCT	CGTCAACTAACCTGCTCGGTATCGTCAACTAACCTGCTCGGT	ACCGCCTGCCAAGTAACGCTGCTCGCTGGATGCCTGCTTCTG	CGTCAACTAACCTGCTCGGT	CACACAAAGGACCCTACTCCC
TTGATCTCGCTGGATCGTTCT	CGTCAACTAACCTGCTCGGTATCGTCAACTAACCTGCTCGGT	CATGAGTTCGGTTCGGGCCCAGTTCTTCTACCACCAGGCGCT	CGTCAACTAACCTGCTCGGT	CACACAAAGGACCCTACTCCC
TTGATCTCGCTGGATCGTTCT	CGTCAACTAACCTGCTCGGTATCGTCAACTAACCTGCTCGGT	CCAATCCGTACCAGGGATATGCAACAGCCGATGCCCATCCCT	CGTCAACTAACCTGCTCGGT	CACACAAAGGACCCTACTCCC
TTGATCTCGCTGGATCGTTCT	CGTCAACTAACCTGCTCGGTATCGTCAACTAACCTGCTCGGT	AGTCTGAGTTGCCGGCTGAGCTGTCGAAGAGTGCGCGGTTCT	CGTCAACTAACCTGCTCGGT	CACACAAAGGACCCTACTCCC
TTGATCTCGCTGGATCGTTCT	CGTCAACTAACCTGCTCGGTATCGTCAACTAACCTGCTCGGT	AATGATCCCGTGATCGCTGCCAATCTGGCCAAGGAATCACTG	CGTCAACTAACCTGCTCGGT	CACACAAAGGACCCTACTCCC
TTGATCTCGCTGGATCGTTCT	CGTCAACTAACCTGCTCGGTATCGTCAACTAACCTGCTCGGT	CACGAAGAAGGAAATGGCAGTGGTACATCGTGAGGCGGAGAA	CGTCAACTAACCTGCTCGGT	CACACAAAGGACCCTACTCCC
TTGATCTCGCTGGATCGTTCT	CGTCAACTAACCTGCTCGGTATCGTCAACTAACCTGCTCGGT	TACCGCGCGAACAGGTGTACAAGCTCTTCAAGAACGCCGGCT	CGTCAACTAACCTGCTCGGT	CACACAAAGGACCCTACTCCC
TTGATCTCGCTGGATCGTTCT	CGTCAACTAACCTGCTCGGTATCGTCAACTAACCTGCTCGGT	CTGAGTAGCAGATAGAACTCACGATGCCAGATGAGTTCCGTT	CGTCAACTAACCTGCTCGGT	CACACAAAGGACCCTACTCCC
TTGATCTCGCTGGATCGTTCT	CGTCAACTAACCTGCTCGGTATCGTCAACTAACCTGCTCGGT	GCTACACAAGCGTTCACTGTATATACAACTCGGCTCCGTTTC	CGTCAACTAACCTGCTCGGT	CACACAAAGGACCCTACTCCC
TTGATCTCGCTGGATCGTTCT	CGTCAACTAACCTGCTCGGTATCGTCAACTAACCTGCTCGGT	TTCGCTAAAGTTGTTGGGCTGATGACGCTCCAGGAGATGTGT	CGTCAACTAACCTGCTCGGT	CACACAAAGGACCCTACTCCC
TTGATCTCGCTGGATCGTTCT	CGTCAACTAACCTGCTCGGTATCGTCAACTAACCTGCTCGGT	GCAATTGAGCATAGTAATCGCGCTTCAAAACCTTTATGTACT	CGTCAACTAACCTGCTCGGT	CACACAAAGGACCCTACTCCC
TTGATCTCGCTGGATCGTTCT	CGTCAACTAACCTGCTCGGTATCGTCAACTAACCTGCTCGGT	TCAGCTGCTTCTATGGAATCGCACATGGCAACTATACAACCG	CGTCAACTAACCTGCTCGGT	CACACAAAGGACCCTACTCCC
TTGATCTCGCTGGATCGTTCT	CGTCAACTAACCTGCTCGGTATCGTCAACTAACCTGCTCGGT	CCAGCTCCAGTGACTCGGGCGCTAACGTTCTGCTGGTTCGAT	CGTCAACTAACCTGCTCGGT	CACACAAAGGACCCTACTCCC
TTGATCTCGCTGGATCGTTCT	CGTCAACTAACCTGCTCGGTATCGTCAACTAACCTGCTCGGT	GGCAATCAGGCGCTCTACATCAGGATGAGAGCATTCGTATAG	CGTCAACTAACCTGCTCGGT	CACACAAAGGACCCTACTCCC
TTGATCTCGCTGGATCGTTCT	CGTCAACTAACCTGCTCGGTATCGTCAACTAACCTGCTCGGT	CCCTTAAACTCTCGTGGGATTGCCGCATGAGCTCACCCAGCT	CGTCAACTAACCTGCTCGGT	CACACAAAGGACCCTACTCCC
TTGATCTCGCTGGATCGTTCT	CGTCAACTAACCTGCTCGGTATCGTCAACTAACCTGCTCGGT	CGGCGAGTTCCTCACAAATTTTCCGGAATTTGGCCACGCGAC	CGTCAACTAACCTGCTCGGT	CACACAAAGGACCCTACTCCC
TTGATCTCGCTGGATCGTTCT	CGTCAACTAACCTGCTCGGTATCGTCAACTAACCTGCTCGGT	GATTCTGTTAGGCGGAAACAATGTTATTAACTGATCTTGCAA	CGTCAACTAACCTGCTCGGT	CACACAAAGGACCCTACTCCC
TTGATCTCGCTGGATCGTTCT	CGTCAACTAACCTGCTCGGTATCGTCAACTAACCTGCTCGGT	TGACGCAGCTTGAACTGCTCCATGTGCCGAGTGTTGGCGGAT	CGTCAACTAACCTGCTCGGT	CACACAAAGGACCCTACTCCC
TTGATCTCGCTGGATCGTTCT	CGTCAACTAACCTGCTCGGTATCGTCAACTAACCTGCTCGGT	TCTCCAGTTCCTGTTCGGTGACTCCCAACTCCTTGCAGATAT	CGTCAACTAACCTGCTCGGT	CACACAAAGGACCCTACTCCC
TTGATCTCGCTGGATCGTTCT	CGTCAACTAACCTGCTCGGTATCGTCAACTAACCTGCTCGGT	GCTCGCGTGTAGTTGCTCTTCGTTAAGTTGTCCTTAATCAAC	CGTCAACTAACCTGCTCGGT	CACACAAAGGACCCTACTCCC
TTGATCTCGCTGGATCGTTCT	CGTCAACTAACCTGCTCGGTATCGTCAACTAACCTGCTCGGT	CTCGAAAGTCTCATTATCCATTTGGCACGCCTCCTCTAGATC	CGTCAACTAACCTGCTCGGT	CACACAAAGGACCCTACTCCC
TTGATCTCGCTGGATCGTTCT	CGTCAACTAACCTGCTCGGTATCGTCAACTAACCTGCTCGGT	TGAAGCGCACAATATCCTCCCAGTTGATCAAGCCCTTGCGCT	CGTCAACTAACCTGCTCGGT	CACACAAAGGACCCTACTCCC
TTGATCTCGCTGGATCGTTCT	CGTCAACTAACCTGCTCGGTATCGTCAACTAACCTGCTCGGT	CCACCACTCGTTCATTGTAGTCCGACGAAGCAGCCTTGTTCT	CGTCAACTAACCTGCTCGGT	CACACAAAGGACCCTACTCCC
TTGATCTCGCTGGATCGTTCT	CGTCAACTAACCTGCTCGGTATCGTCAACTAACCTGCTCGGT	TGAGCCAGACTGTTGGCCACAACGAAGCACTTGCCCGCTGGC	CGTCAACTAACCTGCTCGGT	CACACAAAGGACCCTACTCCC
TTGATCTCGCTGGATCGTTCT	CGTCAACTAACCTGCTCGGTATCGTCAACTAACCTGCTCGGT	TGCCCTTGAGCTTGGGATGGAACTCGATGTGGTGGGCGCAGC	CGTCAACTAACCTGCTCGGT	CACACAAAGGACCCTACTCCC
TTGATCTCGCTGGATCGTTCT	CGTCAACTAACCTGCTCGGTATCGTCAACTAACCTGCTCGGT	TACTGCTCACACATGGCCGAAATGGAAGCCAGCTCCCTGCGA	CGTCAACTAACCTGCTCGGT	CACACAAAGGACCCTACTCCC
TTGATCTCGCTGGATCGTTCT	CGTCAACTAACCTGCTCGGTATCGTCAACTAACCTGCTCGGT	TAGTTTCTTGCCCTGGACGTGTGCGGTGGCCAACACAGCGGA	CGTCAACTAACCTGCTCGGT	CACACAAAGGACCCTACTCCC
TTGATCTCGCTGGATCGTTCT	CGTCAACTAACCTGCTCGGTATCGTCAACTAACCTGCTCGGT	TGACCATGGCACTCGAACTGGAGAGTCCTGCCGCCAAGGGCA	CGTCAACTAACCTGCTCGGT	CACACAAAGGACCCTACTCCC
TTGATCTCGCTGGATCGTTCT	CGTCAACTAACCTGCTCGGTATCGTCAACTAACCTGCTCGGT	TTACCGTCCACAGCAATGCGCATGCCAATGGGCTTCCACTGG	CGTCAACTAACCTGCTCGGT	CACACAAAGGACCCTACTCCC
TTGATCTCGCTGGATCGTTCT	CGTCAACTAACCTGCTCGGTATCGTCAACTAACCTGCTCGGT	ACTCTCCTGTATTCCTTTGATGCCGCACAAGAAGTAGTTATA	CGTCAACTAACCTGCTCGGT	CACACAAAGGACCCTACTCCC
TTGATCTCGCTGGATCGTTCT	CGTCAACTAACCTGCTCGGTATCGTCAACTAACCTGCTCGGT	AAGCGGGTCCACCACTCTTTGGAAGCTCGATTCTAAAATAGC	CGTCAACTAACCTGCTCGGT	CACACAAAGGACCCTACTCCC
TTGATCTCGCTGGATCGTTCT	CGTCAACTAACCTGCTCGGTATCGTCAACTAACCTGCTCGGT	TCGTTTAGATACCGCCTTCAAGGTGACATTGTTATTATAACA	CGTCAACTAACCTGCTCGGT	CACACAAAGGACCCTACTCCC
TTGATCTCGCTGGATCGTTCT	CGTCAACTAACCTGCTCGGTATCGTCAACTAACCTGCTCGGT	TAGTGCTTAAGGTCGGTAATTATCATGTTTCTGATTCACCCA	CGTCAACTAACCTGCTCGGT	CACACAAAGGACCCTACTCCC
TTGATCTCGCTGGATCGTTCT	CGTCAACTAACCTGCTCGGTATCGTCAACTAACCTGCTCGGT	TGAGCGTTTTGAGATCGGCATCGTAGCCCGTAAACTTCGCTT	CGTCAACTAACCTGCTCGGT	CACACAAAGGACCCTACTCCC
Barcode_adapter_26
TTGATCTCGCTGGATCGTTCT	GTCCTGTTCTTGTCGAGCGTATGTCCTGTTCTTGTCGAGCGT	TCGAGATTTCTGAGTTGAAGCTGGCTATCACTAGGATTCTTG	GTCCTGTTCTTGTCGAGCGT	CACACAAAGGACCCTACTCCC
TTGATCTCGCTGGATCGTTCT	GTCCTGTTCTTGTCGAGCGTATGTCCTGTTCTTGTCGAGCGT	CACATGCTCGCCAATGATGTTGACCCTAGGAGAAGGAGGAGA	GTCCTGTTCTTGTCGAGCGT	CACACAAAGGACCCTACTCCC
TTGATCTCGCTGGATCGTTCT	GTCCTGTTCTTGTCGAGCGTATGTCCTGTTCTTGTCGAGCGT	TCATCGATAAGGGACTATAGATGTGCACCACGAGTGGAACTG	GTCCTGTTCTTGTCGAGCGT	CACACAAAGGACCCTACTCCC
TTGATCTCGCTGGATCGTTCT	GTCCTGTTCTTGTCGAGCGTATGTCCTGTTCTTGTCGAGCGT	CACCTTCCTGGCACTCGAACGATAAAGTCCGGATTCGCTCCG	GTCCTGTTCTTGTCGAGCGT	CACACAAAGGACCCTACTCCC
TTGATCTCGCTGGATCGTTCT	GTCCTGTTCTTGTCGAGCGTATGTCCTGTTCTTGTCGAGCGT	TGCACGCGCCCGTAAACCTTGGATTCCGGCTGGAGCTTCTGT	GTCCTGTTCTTGTCGAGCGT	CACACAAAGGACCCTACTCCC
TTGATCTCGCTGGATCGTTCT	GTCCTGTTCTTGTCGAGCGTATGTCCTGTTCTTGTCGAGCGT	AAATCCTGAGCAGTTCCGTTCCCGTTGGCAGTCATGTTCACC	GTCCTGTTCTTGTCGAGCGT	CACACAAAGGACCCTACTCCC
TTGATCTCGCTGGATCGTTCT	GTCCTGTTCTTGTCGAGCGTATGTCCTGTTCTTGTCGAGCGT	GGCGGGTGAAACTTTAATAATGCCCATTATTTTCGCAGTCGA	GTCCTGTTCTTGTCGAGCGT	CACACAAAGGACCCTACTCCC
TTGATCTCGCTGGATCGTTCT	GTCCTGTTCTTGTCGAGCGTATGTCCTGTTCTTGTCGAGCGT	AACCGTAAACGTGTCGCAACTGGTTAATCTAAATTTATGGGC	GTCCTGTTCTTGTCGAGCGT	CACACAAAGGACCCTACTCCC
TTGATCTCGCTGGATCGTTCT	GTCCTGTTCTTGTCGAGCGTATGTCCTGTTCTTGTCGAGCGT	ATTAGCACACAAAGTGATGTACTAACATTGCGGTTATCAGTT	GTCCTGTTCTTGTCGAGCGT	CACACAAAGGACCCTACTCCC
TTGATCTCGCTGGATCGTTCT	GTCCTGTTCTTGTCGAGCGTATGTCCTGTTCTTGTCGAGCGT	CTAAAACATTAGATTGACGCCAATTTGACCGCTTAATTGGGC	GTCCTGTTCTTGTCGAGCGT	CACACAAAGGACCCTACTCCC
TTGATCTCGCTGGATCGTTCT	GTCCTGTTCTTGTCGAGCGTATGTCCTGTTCTTGTCGAGCGT	GCAATTTCTGCCGGTAAATGAAAAGGAAGGGTGTGCGGGAGC	GTCCTGTTCTTGTCGAGCGT	CACACAAAGGACCCTACTCCC
TTGATCTCGCTGGATCGTTCT	GTCCTGTTCTTGTCGAGCGTATGTCCTGTTCTTGTCGAGCGT	GAGGACTATAGCCAACAGCTGTTATTTAGGAGTTGCCAGGCT	GTCCTGTTCTTGTCGAGCGT	CACACAAAGGACCCTACTCCC
TTGATCTCGCTGGATCGTTCT	GTCCTGTTCTTGTCGAGCGTATGTCCTGTTCTTGTCGAGCGT	CAGAAGCATTAACCCTTGAAATGCGCAATGGATAAAGATTTT	GTCCTGTTCTTGTCGAGCGT	CACACAAAGGACCCTACTCCC
TTGATCTCGCTGGATCGTTCT	GTCCTGTTCTTGTCGAGCGTATGTCCTGTTCTTGTCGAGCGT	TCCGCGAAATTGATGTTTATGTCTAGTCCCAACTAATAGTAA	GTCCTGTTCTTGTCGAGCGT	CACACAAAGGACCCTACTCCC
TTGATCTCGCTGGATCGTTCT	GTCCTGTTCTTGTCGAGCGTATGTCCTGTTCTTGTCGAGCGT	CTGCCGCATAATCTAAATAGACCATTAATGACAAACATGACA	GTCCTGTTCTTGTCGAGCGT	CACACAAAGGACCCTACTCCC
TTGATCTCGCTGGATCGTTCT	GTCCTGTTCTTGTCGAGCGTATGTCCTGTTCTTGTCGAGCGT	AATGCCTTATCTTTCTCTGTTTGAGGTCAAATTAACTTGGTG	GTCCTGTTCTTGTCGAGCGT	CACACAAAGGACCCTACTCCC
TTGATCTCGCTGGATCGTTCT	GTCCTGTTCTTGTCGAGCGTATGTCCTGTTCTTGTCGAGCGT	GTCTTATCAGAGAGGAGTTCTAGTTTTCGGTGTGAGCACGTC	GTCCTGTTCTTGTCGAGCGT	CACACAAAGGACCCTACTCCC
TTGATCTCGCTGGATCGTTCT	GTCCTGTTCTTGTCGAGCGTATGTCCTGTTCTTGTCGAGCGT	GTTCCATCAAGCAACTGAGCAATCCGGCCCGTTCCGTTTCCG	GTCCTGTTCTTGTCGAGCGT	CACACAAAGGACCCTACTCCC
TTGATCTCGCTGGATCGTTCT	GTCCTGTTCTTGTCGAGCGTATGTCCTGTTCTTGTCGAGCGT	GGAGACCTTATAGAACACCAGTTTCCCAGCTAGCGATGTTGC	GTCCTGTTCTTGTCGAGCGT	CACACAAAGGACCCTACTCCC
TTGATCTCGCTGGATCGTTCT	GTCCTGTTCTTGTCGAGCGTATGTCCTGTTCTTGTCGAGCGT	TGTGTGTATCAGTAGGAACTTGTTGAGAGCTTTGTTAGTTTA	GTCCTGTTCTTGTCGAGCGT	CACACAAAGGACCCTACTCCC
TTGATCTCGCTGGATCGTTCT	GTCCTGTTCTTGTCGAGCGTATGTCCTGTTCTTGTCGAGCGT	TGTCTTTACCGTTAAATGGGTCAAACATCTTCATAGCATATG	GTCCTGTTCTTGTCGAGCGT	CACACAAAGGACCCTACTCCC
TTGATCTCGCTGGATCGTTCT	GTCCTGTTCTTGTCGAGCGTATGTCCTGTTCTTGTCGAGCGT	CGGATTTTCGTCTTTGATTGCAAAAGCCTAAAATATCCGTTT	GTCCTGTTCTTGTCGAGCGT	CACACAAAGGACCCTACTCCC
TTGATCTCGCTGGATCGTTCT	GTCCTGTTCTTGTCGAGCGTATGTCCTGTTCTTGTCGAGCGT	GTTGACTGTTGCGGTTAGGCGTTGCCAGACAAGGGCATTGCC	GTCCTGTTCTTGTCGAGCGT	CACACAAAGGACCCTACTCCC
TTGATCTCGCTGGATCGTTCT	GTCCTGTTCTTGTCGAGCGTATGTCCTGTTCTTGTCGAGCGT	ATTACGGTCACACTGCAATACTTCTTCGTTGAATTGGAACTA	GTCCTGTTCTTGTCGAGCGT	CACACAAAGGACCCTACTCCC
TTGATCTCGCTGGATCGTTCT	GTCCTGTTCTTGTCGAGCGTATGTCCTGTTCTTGTCGAGCGT	AGCAACGACTGTGTGAATAACCACTTGCACCTGCACCGTAGG	GTCCTGTTCTTGTCGAGCGT	CACACAAAGGACCCTACTCCC
TTGATCTCGCTGGATCGTTCT	GTCCTGTTCTTGTCGAGCGTATGTCCTGTTCTTGTCGAGCGT	TGGCGGGCGCATTGGCAGAGCGTAAGTGCAGGGTATTCTGCG	GTCCTGTTCTTGTCGAGCGT	CACACAAAGGACCCTACTCCC
TTGATCTCGCTGGATCGTTCT	GTCCTGTTCTTGTCGAGCGTATGTCCTGTTCTTGTCGAGCGT	ACGAATTCTTTGCGGAGAAGGAGGACGTCACGGTGGATGAGC	GTCCTGTTCTTGTCGAGCGT	CACACAAAGGACCCTACTCCC
TTGATCTCGCTGGATCGTTCT	GTCCTGTTCTTGTCGAGCGTATGTCCTGTTCTTGTCGAGCGT	CGCACCTTCCGCATCTATCGCACCAAGCAACCGGAGAAGCCG	GTCCTGTTCTTGTCGAGCGT	CACACAAAGGACCCTACTCCC
TTGATCTCGCTGGATCGTTCT	GTCCTGTTCTTGTCGAGCGTATGTCCTGTTCTTGTCGAGCGT	GCGCACTTTTGTGTGAGTGAATGCGATATATTCTGTTAAATA	GTCCTGTTCTTGTCGAGCGT	CACACAAAGGACCCTACTCCC
TTGATCTCGCTGGATCGTTCT	GTCCTGTTCTTGTCGAGCGTATGTCCTGTTCTTGTCGAGCGT	ATGATCCACTGCCAGTGCCTGTGCATCGATATGCGAGGTCAT	GTCCTGTTCTTGTCGAGCGT	CACACAAAGGACCCTACTCCC
TTGATCTCGCTGGATCGTTCT	GTCCTGTTCTTGTCGAGCGTATGTCCTGTTCTTGTCGAGCGT	GACGATCTCTCCGCTGATACGTTGGCTAAGTGAGTTGAATCC	GTCCTGTTCTTGTCGAGCGT	CACACAAAGGACCCTACTCCC
TTGATCTCGCTGGATCGTTCT	GTCCTGTTCTTGTCGAGCGTATGTCCTGTTCTTGTCGAGCGT	GCATTAACTCTTAGCTTTATGAACGATTAGGCTAAACTTGCA	GTCCTGTTCTTGTCGAGCGT	CACACAAAGGACCCTACTCCC
TTGATCTCGCTGGATCGTTCT	GTCCTGTTCTTGTCGAGCGTATGTCCTGTTCTTGTCGAGCGT	GCACTTAAAGTAGGTCGATCTATTTGAACGATCACTCATTTG	GTCCTGTTCTTGTCGAGCGT	CACACAAAGGACCCTACTCCC
TTGATCTCGCTGGATCGTTCT	GTCCTGTTCTTGTCGAGCGTATGTCCTGTTCTTGTCGAGCGT	GTGACTTAATCCTGAAGCTCTATCCTGAAGAAGTGCCGCAGC	GTCCTGTTCTTGTCGAGCGT	CACACAAAGGACCCTACTCCC
TTGATCTCGCTGGATCGTTCT	GTCCTGTTCTTGTCGAGCGTATGTCCTGTTCTTGTCGAGCGT	TGGAATAACCGTCATCGATGTTGTGGAGGGCACAGCCATGGA	GTCCTGTTCTTGTCGAGCGT	CACACAAAGGACCCTACTCCC
TTGATCTCGCTGGATCGTTCT	GTCCTGTTCTTGTCGAGCGTATGTCCTGTTCTTGTCGAGCGT	GCGCTCCCGTCCAAAGTATTTCCAGAGTATTCCGAATGCTAT	GTCCTGTTCTTGTCGAGCGT	CACACAAAGGACCCTACTCCC
TTGATCTCGCTGGATCGTTCT	GTCCTGTTCTTGTCGAGCGTATGTCCTGTTCTTGTCGAGCGT	AGTGGTGCATCCGAAGCGGCCAAGTGCGCAATGTGGACAGCG	GTCCTGTTCTTGTCGAGCGT	CACACAAAGGACCCTACTCCC
TTGATCTCGCTGGATCGTTCT	GTCCTGTTCTTGTCGAGCGTATGTCCTGTTCTTGTCGAGCGT	GCCGGGACAGATAATAAAGTGAGTAGGATTGTCGTAAACGAC	GTCCTGTTCTTGTCGAGCGT	CACACAAAGGACCCTACTCCC
TTGATCTCGCTGGATCGTTCT	GTCCTGTTCTTGTCGAGCGTATGTCCTGTTCTTGTCGAGCGT	AATGATCTGCCATTACCAGATGATGTATTGGAGGAGGCCCAC	GTCCTGTTCTTGTCGAGCGT	CACACAAAGGACCCTACTCCC
TTGATCTCGCTGGATCGTTCT	GTCCTGTTCTTGTCGAGCGTATGTCCTGTTCTTGTCGAGCGT	TAGCATTTCGGAGGATGAAGAATCGTCACCGCCGGGCGATGA	GTCCTGTTCTTGTCGAGCGT	CACACAAAGGACCCTACTCCC
TTGATCTCGCTGGATCGTTCT	GTCCTGTTCTTGTCGAGCGTATGTCCTGTTCTTGTCGAGCGT	TTCAAGAAGCCCAACACGACCAAATCGACAACCGAAGCGGCC	GTCCTGTTCTTGTCGAGCGT	CACACAAAGGACCCTACTCCC
TTGATCTCGCTGGATCGTTCT	GTCCTGTTCTTGTCGAGCGTATGTCCTGTTCTTGTCGAGCGT	ACACAAATTATTCATTGATTGCTTCTCAGTTACACCTGGCGC	GTCCTGTTCTTGTCGAGCGT	CACACAAAGGACCCTACTCCC
TTGATCTCGCTGGATCGTTCT	GTCCTGTTCTTGTCGAGCGTATGTCCTGTTCTTGTCGAGCGT	TGATCTGTCCAAGTCGGAGAAGTACTGGGTGGGCTGGTTTTC	GTCCTGTTCTTGTCGAGCGT	CACACAAAGGACCCTACTCCC
TTGATCTCGCTGGATCGTTCT	GTCCTGTTCTTGTCGAGCGTATGTCCTGTTCTTGTCGAGCGT	AAGTTCCTTAACTTGCGCCTGCCCAAGCAACTACTCCTCGCC	GTCCTGTTCTTGTCGAGCGT	CACACAAAGGACCCTACTCCC
TTGATCTCGCTGGATCGTTCT	GTCCTGTTCTTGTCGAGCGTATGTCCTGTTCTTGTCGAGCGT	CATCGATGGACTGGACCGCACCCTGACTGTTGGCCAGATGCA	GTCCTGTTCTTGTCGAGCGT	CACACAAAGGACCCTACTCCC
TTGATCTCGCTGGATCGTTCT	GTCCTGTTCTTGTCGAGCGTATGTCCTGTTCTTGTCGAGCGT	GTCGCTTCCAGATGCAGGTCTTGGCCCGCTGCGGTCACGCCG	GTCCTGTTCTTGTCGAGCGT	CACACAAAGGACCCTACTCCC
TTGATCTCGCTGGATCGTTCT	GTCCTGTTCTTGTCGAGCGTATGTCCTGTTCTTGTCGAGCGT	TGATTAGCGGCTACTTGATCCGGAATCGGTTTGCAGAAGCAG	GTCCTGTTCTTGTCGAGCGT	CACACAAAGGACCCTACTCCC
TTGATCTCGCTGGATCGTTCT	GTCCTGTTCTTGTCGAGCGTATGTCCTGTTCTTGTCGAGCGT	AGCGAATTTCGTTGCCACATGCCGTCGTGCTAAACACAACCA	GTCCTGTTCTTGTCGAGCGT	CACACAAAGGACCCTACTCCC
TTGATCTCGCTGGATCGTTCT	GTCCTGTTCTTGTCGAGCGTATGTCCTGTTCTTGTCGAGCGT	AGGTGCATTACTCTTTGAACTTACAGATGCGTGCATATATAT	GTCCTGTTCTTGTCGAGCGT	CACACAAAGGACCCTACTCCC
TTGATCTCGCTGGATCGTTCT	GTCCTGTTCTTGTCGAGCGTATGTCCTGTTCTTGTCGAGCGT	ATGTAGTGCGTAGGTCCAGATATATACAGCCGTATATTCTAT	GTCCTGTTCTTGTCGAGCGT	CACACAAAGGACCCTACTCCC
Barcode_adapter_27
TTGATCTCGCTGGATCGTTCT	ATCCGTAGACCAACCGGCCGATATCCGTAGACCAACCGGCCG	GCGTTTGGGCTTCTTGCATTGTTATAATGAGTGTGTATTAAA	ATCCGTAGACCAACCGGCCG	CACACAAAGGACCCTACTCCC
TTGATCTCGCTGGATCGTTCT	ATCCGTAGACCAACCGGCCGATATCCGTAGACCAACCGGCCG	GATAACACATTTAGTCCACGAAACGGAAGCCGCCATTGGACT	ATCCGTAGACCAACCGGCCG	CACACAAAGGACCCTACTCCC
TTGATCTCGCTGGATCGTTCT	ATCCGTAGACCAACCGGCCGATATCCGTAGACCAACCGGCCG	ATCTTCATCTTGGACTCCAGCGCCTGAATGCGACGCAGACGT	ATCCGTAGACCAACCGGCCG	CACACAAAGGACCCTACTCCC
TTGATCTCGCTGGATCGTTCT	ATCCGTAGACCAACCGGCCGATATCCGTAGACCAACCGGCCG	CGAATCTCTGGACGATACTTCTTACCCTGGCCCATGGACTCC	ATCCGTAGACCAACCGGCCG	CACACAAAGGACCCTACTCCC
TTGATCTCGCTGGATCGTTCT	ATCCGTAGACCAACCGGCCGATATCCGTAGACCAACCGGCCG	TTCCGTCAACCACTCAGCACGCTCGTTGATTTGGTCCAAAAC	ATCCGTAGACCAACCGGCCG	CACACAAAGGACCCTACTCCC
TTGATCTCGCTGGATCGTTCT	ATCCGTAGACCAACCGGCCGATATCCGTAGACCAACCGGCCG	TAGGAGCATGCCAACTCAATGTATAATTCCGCTTTATTCCGC	ATCCGTAGACCAACCGGCCG	CACACAAAGGACCCTACTCCC
TTGATCTCGCTGGATCGTTCT	ATCCGTAGACCAACCGGCCGATATCCGTAGACCAACCGGCCG	AAGAAATATTCCAACTTACGCTCGTTTATGAGATCCTCCTCC	ATCCGTAGACCAACCGGCCG	CACACAAAGGACCCTACTCCC
TTGATCTCGCTGGATCGTTCT	ATCCGTAGACCAACCGGCCGATATCCGTAGACCAACCGGCCG	GGATCGGGCAAATGAGTGCCGGCCATGGTGAACTGCAGCTGC	ATCCGTAGACCAACCGGCCG	CACACAAAGGACCCTACTCCC
TTGATCTCGCTGGATCGTTCT	ATCCGTAGACCAACCGGCCGATATCCGTAGACCAACCGGCCG	CTTGGCCTTCTCTCCATGCATTCGGTTGTCGGCGGGCGGGCG	ATCCGTAGACCAACCGGCCG	CACACAAAGGACCCTACTCCC
TTGATCTCGCTGGATCGTTCT	ATCCGTAGACCAACCGGCCGATATCCGTAGACCAACCGGCCG	TAAGCTCCGCTCGCCTCGATCTGCCGCAGATTCTTACGCTTG	ATCCGTAGACCAACCGGCCG	CACACAAAGGACCCTACTCCC
TTGATCTCGCTGGATCGTTCT	ATCCGTAGACCAACCGGCCGATATCCGTAGACCAACCGGCCG	ATTGCGTGCCCGATCCAAAATGGCCAGTGTTTCCTTGTCCGG	ATCCGTAGACCAACCGGCCG	CACACAAAGGACCCTACTCCC
TTGATCTCGCTGGATCGTTCT	ATCCGTAGACCAACCGGCCGATATCCGTAGACCAACCGGCCG	CGTTGTTGGTATTGGGACGCGGCGGTTCGGGCAATGGCAATG	ATCCGTAGACCAACCGGCCG	CACACAAAGGACCCTACTCCC
TTGATCTCGCTGGATCGTTCT	ATCCGTAGACCAACCGGCCGATATCCGTAGACCAACCGGCCG	TCTCATCGATCTGCTTGCGTACCAACATCGACATCTTGGACT	ATCCGTAGACCAACCGGCCG	CACACAAAGGACCCTACTCCC
TTGATCTCGCTGGATCGTTCT	ATCCGTAGACCAACCGGCCGATATCCGTAGACCAACCGGCCG	TTGACAAGCACTAACAAGGGAGGTTATAACGAAGCGGAAAAT	ATCCGTAGACCAACCGGCCG	CACACAAAGGACCCTACTCCC
TTGATCTCGCTGGATCGTTCT	ATCCGTAGACCAACCGGCCGATATCCGTAGACCAACCGGCCG	ACACGATTATCTTTATGGATGGTCCTCTTATCCTCTTATTCC	ATCCGTAGACCAACCGGCCG	CACACAAAGGACCCTACTCCC
TTGATCTCGCTGGATCGTTCT	ATCCGTAGACCAACCGGCCGATATCCGTAGACCAACCGGCCG	TCAGATCAGCTGTCTCCTTGCTATATTGCACCTTGGCCGAGT	ATCCGTAGACCAACCGGCCG	CACACAAAGGACCCTACTCCC
TTGATCTCGCTGGATCGTTCT	ATCCGTAGACCAACCGGCCGATATCCGTAGACCAACCGGCCG	AAGGCTCCAGCACCGCCAGGAGGAATGCGTTCACTGGGCCAC	ATCCGTAGACCAACCGGCCG	CACACAAAGGACCCTACTCCC
TTGATCTCGCTGGATCGTTCT	ATCCGTAGACCAACCGGCCGATATCCGTAGACCAACCGGCCG	GGGCAGCTTCTGCGAACCGGGCTGTCCGCCATCCGCATCCGG	ATCCGTAGACCAACCGGCCG	CACACAAAGGACCCTACTCCC
TTGATCTCGCTGGATCGTTCT	ATCCGTAGACCAACCGGCCGATATCCGTAGACCAACCGGCCG	ACGTTGTTGAAGCGATGTCGGCTCATTCTGTAAAGCTAATAA	ATCCGTAGACCAACCGGCCG	CACACAAAGGACCCTACTCCC
TTGATCTCGCTGGATCGTTCT	ATCCGTAGACCAACCGGCCGATATCCGTAGACCAACCGGCCG	GCTCCGGAAAAGTAAGGCTTGTATATACTATAGAAAATCGCT	ATCCGTAGACCAACCGGCCG	CACACAAAGGACCCTACTCCC
TTGATCTCGCTGGATCGTTCT	ATCCGTAGACCAACCGGCCGATATCCGTAGACCAACCGGCCG	TTTCGTTTGGTGTGTTTGAAGGCTAGCCTCGGTATGAAGTTG	ATCCGTAGACCAACCGGCCG	CACACAAAGGACCCTACTCCC
TTGATCTCGCTGGATCGTTCT	ATCCGTAGACCAACCGGCCGATATCCGTAGACCAACCGGCCG	AGGTACACGCTTGGTTTATGCTCGCATTATGATAATTTTGCG	ATCCGTAGACCAACCGGCCG	CACACAAAGGACCCTACTCCC
TTGATCTCGCTGGATCGTTCT	ATCCGTAGACCAACCGGCCGATATCCGTAGACCAACCGGCCG	ACTTATGCACATTCGTCTACGAGTAGTTGCACTTTTACAATA	ATCCGTAGACCAACCGGCCG	CACACAAAGGACCCTACTCCC
TTGATCTCGCTGGATCGTTCT	ATCCGTAGACCAACCGGCCGATATCCGTAGACCAACCGGCCG	CATTTAGTTTGTGGATCGTTTTGAACTCGCTAAAGTTTGACA	ATCCGTAGACCAACCGGCCG	CACACAAAGGACCCTACTCCC
TTGATCTCGCTGGATCGTTCT	ATCCGTAGACCAACCGGCCGATATCCGTAGACCAACCGGCCG	AGGTTTCGATTATCTTTGTATCCCAACTGGCCGTACAATAGG	ATCCGTAGACCAACCGGCCG	CACACAAAGGACCCTACTCCC
TTGATCTCGCTGGATCGTTCT	ATCCGTAGACCAACCGGCCGATATCCGTAGACCAACCGGCCG	CGGTTGTTGTAAACAAACAAATCTTGGAAATATCGACGAGAA	ATCCGTAGACCAACCGGCCG	CACACAAAGGACCCTACTCCC
TTGATCTCGCTGGATCGTTCT	ATCCGTAGACCAACCGGCCGATATCCGTAGACCAACCGGCCG	GGTATGCAATACATGGATTTGGCTTACGCTTAAATATGCAAA	ATCCGTAGACCAACCGGCCG	CACACAAAGGACCCTACTCCC
TTGATCTCGCTGGATCGTTCT	ATCCGTAGACCAACCGGCCGATATCCGTAGACCAACCGGCCG	GTGGTTCCGATTCTCAAACACAAACAGTGAAACATTGAAACT	ATCCGTAGACCAACCGGCCG	CACACAAAGGACCCTACTCCC
TTGATCTCGCTGGATCGTTCT	ATCCGTAGACCAACCGGCCGATATCCGTAGACCAACCGGCCG	TTTCTGTTAAAGTTTAGTCTAGTGGTAGTTTCCGCCGTTGCG	ATCCGTAGACCAACCGGCCG	CACACAAAGGACCCTACTCCC
TTGATCTCGCTGGATCGTTCT	ATCCGTAGACCAACCGGCCGATATCCGTAGACCAACCGGCCG	CTGGTGCAGTTACGGTTCAGCAAATATGTTCCTTTTAATTTA	ATCCGTAGACCAACCGGCCG	CACACAAAGGACCCTACTCCC
TTGATCTCGCTGGATCGTTCT	ATCCGTAGACCAACCGGCCGATATCCGTAGACCAACCGGCCG	GTTTTGATTCGCGCAAACAATTATCAGCTCTCGTTTCTCAAT	ATCCGTAGACCAACCGGCCG	CACACAAAGGACCCTACTCCC
TTGATCTCGCTGGATCGTTCT	ATCCGTAGACCAACCGGCCGATATCCGTAGACCAACCGGCCG	TCACTTTTCAATTCCCTCTCCATCCAGCTTTCTTCCTTCTAG	ATCCGTAGACCAACCGGCCG	CACACAAAGGACCCTACTCCC
TTGATCTCGCTGGATCGTTCT	ATCCGTAGACCAACCGGCCGATATCCGTAGACCAACCGGCCG	CTTAGTCAGTCTCATGGTCACGATGCAGAGTTCATTTTATAA	ATCCGTAGACCAACCGGCCG	CACACAAAGGACCCTACTCCC
TTGATCTCGCTGGATCGTTCT	ATCCGTAGACCAACCGGCCGATATCCGTAGACCAACCGGCCG	GCGACGTTGTTGATAGTGAATGAAATAGTTGATGTTGTGATT	ATCCGTAGACCAACCGGCCG	CACACAAAGGACCCTACTCCC
TTGATCTCGCTGGATCGTTCT	ATCCGTAGACCAACCGGCCGATATCCGTAGACCAACCGGCCG	AGAGAGAAGTTACTGTATTCTGTTGTTGCGATCTGTGTGTGT	ATCCGTAGACCAACCGGCCG	CACACAAAGGACCCTACTCCC
TTGATCTCGCTGGATCGTTCT	ATCCGTAGACCAACCGGCCGATATCCGTAGACCAACCGGCCG	GGCTTGTTAGTTTAACTACATAAATGGCGACAACATTTACGA	ATCCGTAGACCAACCGGCCG	CACACAAAGGACCCTACTCCC
TTGATCTCGCTGGATCGTTCT	ATCCGTAGACCAACCGGCCGATATCCGTAGACCAACCGGCCG	AGCCGTTGGTCCTGCGAGCCCGAGTCAATTGATCATATCTTT	ATCCGTAGACCAACCGGCCG	CACACAAAGGACCCTACTCCC
TTGATCTCGCTGGATCGTTCT	ATCCGTAGACCAACCGGCCGATATCCGTAGACCAACCGGCCG	ATGAAATCAAACATCAAACACGGCTCAAAGCTAAATGAACAC	ATCCGTAGACCAACCGGCCG	CACACAAAGGACCCTACTCCC
TTGATCTCGCTGGATCGTTCT	ATCCGTAGACCAACCGGCCGATATCCGTAGACCAACCGGCCG	TTACATGATGATTTCAAAACCCAGATAGCCCTGAATCTTGCT	ATCCGTAGACCAACCGGCCG	CACACAAAGGACCCTACTCCC
TTGATCTCGCTGGATCGTTCT	ATCCGTAGACCAACCGGCCGATATCCGTAGACCAACCGGCCG	GTTCATTGCCTGTTCAGTCATTTGGCGACACAACGTCTCCAG	ATCCGTAGACCAACCGGCCG	CACACAAAGGACCCTACTCCC
TTGATCTCGCTGGATCGTTCT	ATCCGTAGACCAACCGGCCGATATCCGTAGACCAACCGGCCG	GTTCTAGGCTCTTAAAGTCGTTCATCTTGTACTCGGTGACGT	ATCCGTAGACCAACCGGCCG	CACACAAAGGACCCTACTCCC
TTGATCTCGCTGGATCGTTCT	ATCCGTAGACCAACCGGCCGATATCCGTAGACCAACCGGCCG	TGCTGCTTTGGTGACAGATATTGTGGACACAGGCACCACCAC	ATCCGTAGACCAACCGGCCG	CACACAAAGGACCCTACTCCC
TTGATCTCGCTGGATCGTTCT	ATCCGTAGACCAACCGGCCGATATCCGTAGACCAACCGGCCG	GTTGCTGGTTAATCAAATTGTTGTTCAGCATGCTGTTGTTAT	ATCCGTAGACCAACCGGCCG	CACACAAAGGACCCTACTCCC
TTGATCTCGCTGGATCGTTCT	ATCCGTAGACCAACCGGCCGATATCCGTAGACCAACCGGCCG	TTACTAACCATCACAACAGCGGCCATGGTCTTCTTTGGTTGT	ATCCGTAGACCAACCGGCCG	CACACAAAGGACCCTACTCCC
TTGATCTCGCTGGATCGTTCT	ATCCGTAGACCAACCGGCCGATATCCGTAGACCAACCGGCCG	CTCCGCACTGGACACTCCTCCGCTAAGTTTTCTCTGCTGCTG	ATCCGTAGACCAACCGGCCG	CACACAAAGGACCCTACTCCC
TTGATCTCGCTGGATCGTTCT	ATCCGTAGACCAACCGGCCGATATCCGTAGACCAACCGGCCG	GTCGTTAGATCCGTTGTTGGTGAGCACTCCCTGACCGGGCTT	ATCCGTAGACCAACCGGCCG	CACACAAAGGACCCTACTCCC
TTGATCTCGCTGGATCGTTCT	ATCCGTAGACCAACCGGCCGATATCCGTAGACCAACCGGCCG	AGATCAATTGCTGCGGTTGCTGCGGACCTCCGGCCACCAGAA	ATCCGTAGACCAACCGGCCG	CACACAAAGGACCCTACTCCC
TTGATCTCGCTGGATCGTTCT	ATCCGTAGACCAACCGGCCGATATCCGTAGACCAACCGGCCG	AGATTATTCAGCGACCGGCGATGCGATTGTGGTGGCGTCTGC	ATCCGTAGACCAACCGGCCG	CACACAAAGGACCCTACTCCC
TTGATCTCGCTGGATCGTTCT	ATCCGTAGACCAACCGGCCGATATCCGTAGACCAACCGGCCG	AGGCAGCGCTGGAAAGTGGTTGTGTTGCTGCAACATCTGTTG	ATCCGTAGACCAACCGGCCG	CACACAAAGGACCCTACTCCC
TTGATCTCGCTGGATCGTTCT	ATCCGTAGACCAACCGGCCGATATCCGTAGACCAACCGGCCG	GAAGCTTGGGTACGAGGAGCTCTTGTACTGCGGCTGATGGGA	ATCCGTAGACCAACCGGCCG	CACACAAAGGACCCTACTCCC
Barcode_adapter_28
TTGATCTCGCTGGATCGTTCT	CTGAATCCGTCGTTCCAGACATCTGAATCCGTCGTTCCAGAC	GACCGCCGCCATAGCCGTTGTAGTCAAACTGTGGCAGAGGCG	CTGAATCCGTCGTTCCAGAC	CACACAAAGGACCCTACTCCC
TTGATCTCGCTGGATCGTTCT	CTGAATCCGTCGTTCCAGACATCTGAATCCGTCGTTCCAGAC	TGTGGCAGGCAATTTAGCGAAAAGTTTAGCATGTCGTTGGAG	CTGAATCCGTCGTTCCAGAC	CACACAAAGGACCCTACTCCC
TTGATCTCGCTGGATCGTTCT	CTGAATCCGTCGTTCCAGACATCTGAATCCGTCGTTCCAGAC	CTTATTGAAAACCTTACCTTGGCTTGTTAATGTTCCCATTGT	CTGAATCCGTCGTTCCAGAC	CACACAAAGGACCCTACTCCC
TTGATCTCGCTGGATCGTTCT	CTGAATCCGTCGTTCCAGACATCTGAATCCGTCGTTCCAGAC	GGCCCGACGCCGGCTGGCTTGACGTGATGCATTTTGGGAACC	CTGAATCCGTCGTTCCAGAC	CACACAAAGGACCCTACTCCC
TTGATCTCGCTGGATCGTTCT	CTGAATCCGTCGTTCCAGACATCTGAATCCGTCGTTCCAGAC	TCAGGTCCTTGAGTTGACTGGCGTGATTCATAAATGCCTCGT	CTGAATCCGTCGTTCCAGAC	CACACAAAGGACCCTACTCCC
TTGATCTCGCTGGATCGTTCT	CTGAATCCGTCGTTCCAGACATCTGAATCCGTCGTTCCAGAC	TGGATAGAGCGGTCTAGAATCCACATAAGCACACCCAAAGTC	CTGAATCCGTCGTTCCAGAC	CACACAAAGGACCCTACTCCC
TTGATCTCGCTGGATCGTTCT	CTGAATCCGTCGTTCCAGACATCTGAATCCGTCGTTCCAGAC	GTCGTCTTGGACAGCATACGGATCCTGCTGCAACGTATTGGT	CTGAATCCGTCGTTCCAGAC	CACACAAAGGACCCTACTCCC
TTGATCTCGCTGGATCGTTCT	CTGAATCCGTCGTTCCAGACATCTGAATCCGTCGTTCCAGAC	CAATGTCAATGACCTTAAGAAAACGCAGACCAATGTTTTCCT	CTGAATCCGTCGTTCCAGAC	CACACAAAGGACCCTACTCCC
TTGATCTCGCTGGATCGTTCT	CTGAATCCGTCGTTCCAGACATCTGAATCCGTCGTTCCAGAC	GGTGGTCCTGGAGACTCCAGTGGCTTCATTGGTGTCAGCACA	CTGAATCCGTCGTTCCAGAC	CACACAAAGGACCCTACTCCC
TTGATCTCGCTGGATCGTTCT	CTGAATCCGTCGTTCCAGACATCTGAATCCGTCGTTCCAGAC	ATTTGTTAGCTCCTCAACCGCCGTGCTCAGCTCCATTTGACC	CTGAATCCGTCGTTCCAGAC	CACACAAAGGACCCTACTCCC
TTGATCTCGCTGGATCGTTCT	CTGAATCCGTCGTTCCAGACATCTGAATCCGTCGTTCCAGAC	ATAGCAGTTCTTGTTCTACCCGGTTAAGAATATTGGCCCGTT	CTGAATCCGTCGTTCCAGAC	CACACAAAGGACCCTACTCCC
TTGATCTCGCTGGATCGTTCT	CTGAATCCGTCGTTCCAGACATCTGAATCCGTCGTTCCAGAC	TTCAGCTTATCAATGCAAAGGGCAAGCTTGTGGGAGGCGCCC	CTGAATCCGTCGTTCCAGAC	CACACAAAGGACCCTACTCCC
TTGATCTCGCTGGATCGTTCT	CTGAATCCGTCGTTCCAGACATCTGAATCCGTCGTTCCAGAC	CTGCAGAAAGTCCTCGGTGATCAAGAGCATTTCCTCGTACGT	CTGAATCCGTCGTTCCAGAC	CACACAAAGGACCCTACTCCC
TTGATCTCGCTGGATCGTTCT	CTGAATCCGTCGTTCCAGACATCTGAATCCGTCGTTCCAGAC	TGTTCTTGAACAGCTCGATGTACTTGTGCAGACGCAAGGATT	CTGAATCCGTCGTTCCAGAC	CACACAAAGGACCCTACTCCC
TTGATCTCGCTGGATCGTTCT	CTGAATCCGTCGTTCCAGACATCTGAATCCGTCGTTCCAGAC	AGCCAGAGTCCGATTCCCGACATGCCCACGTTGCGCGTGTGG	CTGAATCCGTCGTTCCAGAC	CACACAAAGGACCCTACTCCC
TTGATCTCGCTGGATCGTTCT	CTGAATCCGTCGTTCCAGACATCTGAATCCGTCGTTCCAGAC	CTTAATATAATTGGGCTTGAATTCATCCAGACGAGTATCGGA	CTGAATCCGTCGTTCCAGAC	CACACAAAGGACCCTACTCCC
TTGATCTCGCTGGATCGTTCT	CTGAATCCGTCGTTCCAGACATCTGAATCCGTCGTTCCAGAC	CGCTGTTCATCAAGGCGCCGCGCTGATGCTCAATCGATAAGG	CTGAATCCGTCGTTCCAGAC	CACACAAAGGACCCTACTCCC
TTGATCTCGCTGGATCGTTCT	CTGAATCCGTCGTTCCAGACATCTGAATCCGTCGTTCCAGAC	TCATTGACCGTGATCACCGATGAGTTAGACGAGCTGGAACAG	CTGAATCCGTCGTTCCAGAC	CACACAAAGGACCCTACTCCC
TTGATCTCGCTGGATCGTTCT	CTGAATCCGTCGTTCCAGACATCTGAATCCGTCGTTCCAGAC	TGAGGCTGTTAGAGCGCCGCGTCTTCAGGGCTGCAATCTTGC	CTGAATCCGTCGTTCCAGAC	CACACAAAGGACCCTACTCCC
TTGATCTCGCTGGATCGTTCT	CTGAATCCGTCGTTCCAGACATCTGAATCCGTCGTTCCAGAC	TCCAGGCTCCACCGGTTGATCTCTCCAAACTGATCGCCCACG	CTGAATCCGTCGTTCCAGAC	CACACAAAGGACCCTACTCCC
TTGATCTCGCTGGATCGTTCT	CTGAATCCGTCGTTCCAGACATCTGAATCCGTCGTTCCAGAC	TCCCATAAGGATCGAGGCATAGGGAGGAGGCTGAAGCAATTG	CTGAATCCGTCGTTCCAGAC	CACACAAAGGACCCTACTCCC
TTGATCTCGCTGGATCGTTCT	CTGAATCCGTCGTTCCAGACATCTGAATCCGTCGTTCCAGAC	GCTGAAGATTCGGCGGAGGTTGCGATCGATCCTCAACAGGAT	CTGAATCCGTCGTTCCAGAC	CACACAAAGGACCCTACTCCC
TTGATCTCGCTGGATCGTTCT	CTGAATCCGTCGTTCCAGACATCTGAATCCGTCGTTCCAGAC	ACCGTTACGTCCACAAAGGCTACTGCTGGCCAGACTACAGGC	CTGAATCCGTCGTTCCAGAC	CACACAAAGGACCCTACTCCC
TTGATCTCGCTGGATCGTTCT	CTGAATCCGTCGTTCCAGACATCTGAATCCGTCGTTCCAGAC	CACCCATGTCCGCCGTCACCGGGTCAAAATCGAGAATCTCCG	CTGAATCCGTCGTTCCAGAC	CACACAAAGGACCCTACTCCC
TTGATCTCGCTGGATCGTTCT	CTGAATCCGTCGTTCCAGACATCTGAATCCGTCGTTCCAGAC	CCATTCTTGCTAAATGACGTGTCATGATCGTCGCCACCAGCG	CTGAATCCGTCGTTCCAGAC	CACACAAAGGACCCTACTCCC
TTGATCTCGCTGGATCGTTCT	CTGAATCCGTCGTTCCAGACATCTGAATCCGTCGTTCCAGAC	CTGCACCAGCGACCACACCGTTGACCAGGGAAGAGCTGCCCT	CTGAATCCGTCGTTCCAGAC	CACACAAAGGACCCTACTCCC
TTGATCTCGCTGGATCGTTCT	CTGAATCCGTCGTTCCAGACATCTGAATCCGTCGTTCCAGAC	TGTTCTGACTAGAAGCTAATTCGTTCAGGGTAATACCATTAA	CTGAATCCGTCGTTCCAGAC	CACACAAAGGACCCTACTCCC
TTGATCTCGCTGGATCGTTCT	CTGAATCCGTCGTTCCAGACATCTGAATCCGTCGTTCCAGAC	CAGAGTGGATTGATCGACCCGCTGGAGCTGCCGCCTCCATTG	CTGAATCCGTCGTTCCAGAC	CACACAAAGGACCCTACTCCC
TTGATCTCGCTGGATCGTTCT	CTGAATCCGTCGTTCCAGACATCTGAATCCGTCGTTCCAGAC	CGCCAATCACCGGCCAATTTGTTTTGCAATTGCTTGCTGGGC	CTGAATCCGTCGTTCCAGAC	CACACAAAGGACCCTACTCCC
TTGATCTCGCTGGATCGTTCT	CTGAATCCGTCGTTCCAGACATCTGAATCCGTCGTTCCAGAC	CGTTTGCCAGTCGTTGGTGCGTGAGGAACGGCTGCCGCTTGC	CTGAATCCGTCGTTCCAGAC	CACACAAAGGACCCTACTCCC
TTGATCTCGCTGGATCGTTCT	CTGAATCCGTCGTTCCAGACATCTGAATCCGTCGTTCCAGAC	ACTGCCTGTTGAGCTACCACCAGCGACCAGTTGCGGCGAGGG	CTGAATCCGTCGTTCCAGAC	CACACAAAGGACCCTACTCCC
TTGATCTCGCTGGATCGTTCT	CTGAATCCGTCGTTCCAGACATCTGAATCCGTCGTTCCAGAC	GCAGGAAGTAACTGCGATTTGTCAGGCCCGCCGCAGCCGCTT	CTGAATCCGTCGTTCCAGAC	CACACAAAGGACCCTACTCCC
TTGATCTCGCTGGATCGTTCT	CTGAATCCGTCGTTCCAGACATCTGAATCCGTCGTTCCAGAC	ATATGATCCTCCAAGTGACGCAGCCAAATGTTGAGCGAACGT	CTGAATCCGTCGTTCCAGAC	CACACAAAGGACCCTACTCCC
TTGATCTCGCTGGATCGTTCT	CTGAATCCGTCGTTCCAGACATCTGAATCCGTCGTTCCAGAC	GTCCTCGCTGGTGATAGCTGGATGGATGAGTAGGTACGAGAA	CTGAATCCGTCGTTCCAGAC	CACACAAAGGACCCTACTCCC
TTGATCTCGCTGGATCGTTCT	CTGAATCCGTCGTTCCAGACATCTGAATCCGTCGTTCCAGAC	TCTGCTGCACCAACTCCGTGGGCACAATTTGCTGCATGGTGT	CTGAATCCGTCGTTCCAGAC	CACACAAAGGACCCTACTCCC
TTGATCTCGCTGGATCGTTCT	CTGAATCCGTCGTTCCAGACATCTGAATCCGTCGTTCCAGAC	TTGACGGCAACTGGTATAAGGGTCAGGTAGATAAGCTTGGCC	CTGAATCCGTCGTTCCAGAC	CACACAAAGGACCCTACTCCC
TTGATCTCGCTGGATCGTTCT	CTGAATCCGTCGTTCCAGACATCTGAATCCGTCGTTCCAGAC	CTCATTGCCCGGCTTCAGCAGAGGCAGCATGTTCAGTACTTC	CTGAATCCGTCGTTCCAGAC	CACACAAAGGACCCTACTCCC
TTGATCTCGCTGGATCGTTCT	CTGAATCCGTCGTTCCAGACATCTGAATCCGTCGTTCCAGAC	GCAGAATGTCCTCCTTGCGGGCATACAGCTTCCGCTCGTCAC	CTGAATCCGTCGTTCCAGAC	CACACAAAGGACCCTACTCCC
TTGATCTCGCTGGATCGTTCT	CTGAATCCGTCGTTCCAGACATCTGAATCCGTCGTTCCAGAC	TGCGCCGATGTGGTGATCTGGAAGTCACTGCCGTAGCATGGC	CTGAATCCGTCGTTCCAGAC	CACACAAAGGACCCTACTCCC
TTGATCTCGCTGGATCGTTCT	CTGAATCCGTCGTTCCAGACATCTGAATCCGTCGTTCCAGAC	GGAGGACATGGCGTCGAGCAGGTCACATGGCTGGAACGTCTT	CTGAATCCGTCGTTCCAGAC	CACACAAAGGACCCTACTCCC
TTGATCTCGCTGGATCGTTCT	CTGAATCCGTCGTTCCAGACATCTGAATCCGTCGTTCCAGAC	AGGCGTTGAGTAGATTCTGCAGGTACACCGGATTGTTGGCAT	CTGAATCCGTCGTTCCAGAC	CACACAAAGGACCCTACTCCC
TTGATCTCGCTGGATCGTTCT	CTGAATCCGTCGTTCCAGACATCTGAATCCGTCGTTCCAGAC	ATGTCAATAACCACGCTGCTCAGATTGGTCTGGGAGGTGCCC	CTGAATCCGTCGTTCCAGAC	CACACAAAGGACCCTACTCCC
TTGATCTCGCTGGATCGTTCT	CTGAATCCGTCGTTCCAGACATCTGAATCCGTCGTTCCAGAC	ATAGAATACTGTAGAAACTTGAGGCTCGGGTAGCGCAGCCGC	CTGAATCCGTCGTTCCAGAC	CACACAAAGGACCCTACTCCC
TTGATCTCGCTGGATCGTTCT	CTGAATCCGTCGTTCCAGACATCTGAATCCGTCGTTCCAGAC	GTCACTGTGGTCACCTGCTCGCAAAACAGCGCATTGGACGGC	CTGAATCCGTCGTTCCAGAC	CACACAAAGGACCCTACTCCC
TTGATCTCGCTGGATCGTTCT	CTGAATCCGTCGTTCCAGACATCTGAATCCGTCGTTCCAGAC	GCTCTGGCTGGGATTGGCGTTAGAATTGGGATTGCCATTGGC	CTGAATCCGTCGTTCCAGAC	CACACAAAGGACCCTACTCCC
TTGATCTCGCTGGATCGTTCT	CTGAATCCGTCGTTCCAGACATCTGAATCCGTCGTTCCAGAC	TGCAGTAGGCGTTGATGTGGTTGGCTGCATCTCGTTGGATGC	CTGAATCCGTCGTTCCAGAC	CACACAAAGGACCCTACTCCC
TTGATCTCGCTGGATCGTTCT	CTGAATCCGTCGTTCCAGACATCTGAATCCGTCGTTCCAGAC	GAGTTATTGGTTTGGCCGCTGATGCCGGAGGTCATCGCGTTG	CTGAATCCGTCGTTCCAGAC	CACACAAAGGACCCTACTCCC
TTGATCTCGCTGGATCGTTCT	CTGAATCCGTCGTTCCAGACATCTGAATCCGTCGTTCCAGAC	AGTTCCAGTTGCGTACTTCATCTCGTTGTTAGTTGCTTCTTG	CTGAATCCGTCGTTCCAGAC	CACACAAAGGACCCTACTCCC
TTGATCTCGCTGGATCGTTCT	CTGAATCCGTCGTTCCAGACATCTGAATCCGTCGTTCCAGAC	TCTTTGTGGTTATTTGGTTGCGTTGCTGCAAGTAAAGATAAC	CTGAATCCGTCGTTCCAGAC	CACACAAAGGACCCTACTCCC
TTGATCTCGCTGGATCGTTCT	CTGAATCCGTCGTTCCAGACATCTGAATCCGTCGTTCCAGAC	TCGCTTAAAGCCTAGTTTAGCCCAATCTAATCACTTCCATAG	CTGAATCCGTCGTTCCAGAC	CACACAAAGGACCCTACTCCC
Barcode_adapter_29
TTGATCTCGCTGGATCGTTCT	TTATCCATCCCACCGCACCGATTTATCCATCCCACCGCACCG	ATTTGTCGCCATTGCTCCACTCGGGATTAGAGTGCCGTGCAG	TTATCCATCCCACCGCACCG	CACACAAAGGACCCTACTCCC
TTGATCTCGCTGGATCGTTCT	TTATCCATCCCACCGCACCGATTTATCCATCCCACCGCACCG	GCCGCAAATAACGTTCGAATTTAATCAAATCAGTTTTCGCTA	TTATCCATCCCACCGCACCG	CACACAAAGGACCCTACTCCC
TTGATCTCGCTGGATCGTTCT	TTATCCATCCCACCGCACCGATTTATCCATCCCACCGCACCG	GGCTGGCTTATCAGGAAAGCAAATAAACAAGCAACAAATATA	TTATCCATCCCACCGCACCG	CACACAAAGGACCCTACTCCC
TTGATCTCGCTGGATCGTTCT	TTATCCATCCCACCGCACCGATTTATCCATCCCACCGCACCG	GCGCAAATGACGAGGGACGATAAATCAATAAAATAACAAACA	TTATCCATCCCACCGCACCG	CACACAAAGGACCCTACTCCC
TTGATCTCGCTGGATCGTTCT	TTATCCATCCCACCGCACCGATTTATCCATCCCACCGCACCG	GCTGATTTCGACTTGGCGGCGTTCGGATTTTGATTTCCGGGC	TTATCCATCCCACCGCACCG	CACACAAAGGACCCTACTCCC
TTGATCTCGCTGGATCGTTCT	TTATCCATCCCACCGCACCGATTTATCCATCCCACCGCACCG	GTTTGTGCCCATTTCGAATCTTGTTTCTTCTGCCGCCGTTGC	TTATCCATCCCACCGCACCG	CACACAAAGGACCCTACTCCC
TTGATCTCGCTGGATCGTTCT	TTATCCATCCCACCGCACCGATTTATCCATCCCACCGCACCG	AGTAAGCACACAAAACATTGAACAAATCAACGCATGGGAGTC	TTATCCATCCCACCGCACCG	CACACAAAGGACCCTACTCCC
TTGATCTCGCTGGATCGTTCT	TTATCCATCCCACCGCACCGATTTATCCATCCCACCGCACCG	ATCGAGTGTTGACTGTAATCTAAGCCAGAGACAGTGTAACTG	TTATCCATCCCACCGCACCG	CACACAAAGGACCCTACTCCC
TTGATCTCGCTGGATCGTTCT	TTATCCATCCCACCGCACCGATTTATCCATCCCACCGCACCG	ACTTAAGTTAGTGTGTGTGAGCAAGCAGTAAAACATAACGGG	TTATCCATCCCACCGCACCG	CACACAAAGGACCCTACTCCC
TTGATCTCGCTGGATCGTTCT	TTATCCATCCCACCGCACCGATTTATCCATCCCACCGCACCG	CATTCACTGCTATGGAATTTACCGATGTTAACTTCTTTGCTA	TTATCCATCCCACCGCACCG	CACACAAAGGACCCTACTCCC
TTGATCTCGCTGGATCGTTCT	TTATCCATCCCACCGCACCGATTTATCCATCCCACCGCACCG	TTCACATTTCCCTGCGAGACTGGGAGCGCAAAAGAGTCGTTT	TTATCCATCCCACCGCACCG	CACACAAAGGACCCTACTCCC
TTGATCTCGCTGGATCGTTCT	TTATCCATCCCACCGCACCGATTTATCCATCCCACCGCACCG	GACTCGATCTAACGGTACTTGTGCATGTCGATCTTTGAGGTT	TTATCCATCCCACCGCACCG	CACACAAAGGACCCTACTCCC
TTGATCTCGCTGGATCGTTCT	TTATCCATCCCACCGCACCGATTTATCCATCCCACCGCACCG	GCGTCACTGCAATTGCTGTTGTTTTCTAACCGGCTTGCAAAT	TTATCCATCCCACCGCACCG	CACACAAAGGACCCTACTCCC
TTGATCTCGCTGGATCGTTCT	TTATCCATCCCACCGCACCGATTTATCCATCCCACCGCACCG	AACAAAAGTTCAAAGTTCAAAGATTGCAAGCACGCACACACA	TTATCCATCCCACCGCACCG	CACACAAAGGACCCTACTCCC
TTGATCTCGCTGGATCGTTCT	TTATCCATCCCACCGCACCGATTTATCCATCCCACCGCACCG	TCTTATATATTATCGTATTTTGGCTGCCCTTTCAGCAGTCGC	TTATCCATCCCACCGCACCG	CACACAAAGGACCCTACTCCC
TTGATCTCGCTGGATCGTTCT	TTATCCATCCCACCGCACCGATTTATCCATCCCACCGCACCG	GCATATTCCGAACGCTTTTATTTACATATGTACGTTGCGAAT	TTATCCATCCCACCGCACCG	CACACAAAGGACCCTACTCCC
TTGATCTCGCTGGATCGTTCT	TTATCCATCCCACCGCACCGATTTATCCATCCCACCGCACCG	CCAACCACACAGAACAGAAGAATTGGTTTAGCACAGCGAAGC	TTATCCATCCCACCGCACCG	CACACAAAGGACCCTACTCCC
TTGATCTCGCTGGATCGTTCT	TTATCCATCCCACCGCACCGATTTATCCATCCCACCGCACCG	TGGCGTCAGCGATTTAGAAAGAAAATGGTGGAGCTGCAGAAG	TTATCCATCCCACCGCACCG	CACACAAAGGACCCTACTCCC
TTGATCTCGCTGGATCGTTCT	TTATCCATCCCACCGCACCGATTTATCCATCCCACCGCACCG	GCGCAGCGGCAGGCAGAGCGAAACGGGCGAAAAGGAGCGCGC	TTATCCATCCCACCGCACCG	CACACAAAGGACCCTACTCCC
TTGATCTCGCTGGATCGTTCT	TTATCCATCCCACCGCACCGATTTATCCATCCCACCGCACCG	AGTGGTATGTGTGCGAGTGAGAGTGACACACTGAGCAATGCA	TTATCCATCCCACCGCACCG	CACACAAAGGACCCTACTCCC
TTGATCTCGCTGGATCGTTCT	TTATCCATCCCACCGCACCGATTTATCCATCCCACCGCACCG	GGCAAAATTGCGGTAAATTACATGCATTACATTTAAGGGAGA	TTATCCATCCCACCGCACCG	CACACAAAGGACCCTACTCCC
TTGATCTCGCTGGATCGTTCT	TTATCCATCCCACCGCACCGATTTATCCATCCCACCGCACCG	CTGCTGCAAACCTTGAAATTATTTTCTGTTGCAATTCACAGT	TTATCCATCCCACCGCACCG	CACACAAAGGACCCTACTCCC
TTGATCTCGCTGGATCGTTCT	TTATCCATCCCACCGCACCGATTTATCCATCCCACCGCACCG	CGAGAAACGAGCATATTTCGCTAATTTGATATGCTATCGGAT	TTATCCATCCCACCGCACCG	CACACAAAGGACCCTACTCCC
TTGATCTCGCTGGATCGTTCT	TTATCCATCCCACCGCACCGATTTATCCATCCCACCGCACCG	CGTATTTATTAATTTATAATTTTCACCTTTGCTCGCGCGCGC	TTATCCATCCCACCGCACCG	CACACAAAGGACCCTACTCCC
TTGATCTCGCTGGATCGTTCT	TTATCCATCCCACCGCACCGATTTATCCATCCCACCGCACCG	CAAACGCCCGATTACTGAGTACTGCGCACGGTTGCTGTTGCA	TTATCCATCCCACCGCACCG	CACACAAAGGACCCTACTCCC
TTGATCTCGCTGGATCGTTCT	TTATCCATCCCACCGCACCGATTTATCCATCCCACCGCACCG	GCGGTTATCGGTTACTTTCCCTTGGTGATGGACGCTCAGTTG	TTATCCATCCCACCGCACCG	CACACAAAGGACCCTACTCCC
TTGATCTCGCTGGATCGTTCT	TTATCCATCCCACCGCACCGATTTATCCATCCCACCGCACCG	CAGCAAAGCTGCCCTAGGTTCGATGCCGTGCTCATGCAGCGC	TTATCCATCCCACCGCACCG	CACACAAAGGACCCTACTCCC
TTGATCTCGCTGGATCGTTCT	TTATCCATCCCACCGCACCGATTTATCCATCCCACCGCACCG	GCGCTTTGGCCTATTTCTGTGGTTATTTGACAGTAAGCGGAG	TTATCCATCCCACCGCACCG	CACACAAAGGACCCTACTCCC
TTGATCTCGCTGGATCGTTCT	TTATCCATCCCACCGCACCGATTTATCCATCCCACCGCACCG	GGTGACACTGTACCACCAATTGGAACAAAATAAGGATATTTT	TTATCCATCCCACCGCACCG	CACACAAAGGACCCTACTCCC
TTGATCTCGCTGGATCGTTCT	TTATCCATCCCACCGCACCGATTTATCCATCCCACCGCACCG	AAATATCCAGCGAGGCTCTGAATCAAGGCTCTGGGATAGCGT	TTATCCATCCCACCGCACCG	CACACAAAGGACCCTACTCCC
TTGATCTCGCTGGATCGTTCT	TTATCCATCCCACCGCACCGATTTATCCATCCCACCGCACCG	AGCTCGAGGAAGTGATTGAAACGATAAATACATCCCGGAACG	TTATCCATCCCACCGCACCG	CACACAAAGGACCCTACTCCC
TTGATCTCGCTGGATCGTTCT	TTATCCATCCCACCGCACCGATTTATCCATCCCACCGCACCG	AGAGCAAAATGTTTGCCCAAAACCAAAAGGCCAGCTTCCTGG	TTATCCATCCCACCGCACCG	CACACAAAGGACCCTACTCCC
TTGATCTCGCTGGATCGTTCT	TTATCCATCCCACCGCACCGATTTATCCATCCCACCGCACCG	GACAAAGGCGGCGCGGGAGGAGCGGGCACTGGAAAAGCGACG	TTATCCATCCCACCGCACCG	CACACAAAGGACCCTACTCCC
TTGATCTCGCTGGATCGTTCT	TTATCCATCCCACCGCACCGATTTATCCATCCCACCGCACCG	AGGCGGCCATCCTGCTGCAGTCCACGCTCAAGGGATATGCGG	TTATCCATCCCACCGCACCG	CACACAAAGGACCCTACTCCC
TTGATCTCGCTGGATCGTTCT	TTATCCATCCCACCGCACCGATTTATCCATCCCACCGCACCG	CGTAGGAAGTACCAGAAACGAATCATGTAAGTGTCTATCTAC	TTATCCATCCCACCGCACCG	CACACAAAGGACCCTACTCCC
TTGATCTCGCTGGATCGTTCT	TTATCCATCCCACCGCACCGATTTATCCATCCCACCGCACCG	GACTCGATTTCGATGCCATGTTCACTGAGAATCATGACGATA	TTATCCATCCCACCGCACCG	CACACAAAGGACCCTACTCCC
TTGATCTCGCTGGATCGTTCT	TTATCCATCCCACCGCACCGATTTATCCATCCCACCGCACCG	GATGCGGAACTGGAACTCGTGGCAAGCAACGTCTATCCGGTG	TTATCCATCCCACCGCACCG	CACACAAAGGACCCTACTCCC
TTGATCTCGCTGGATCGTTCT	TTATCCATCCCACCGCACCGATTTATCCATCCCACCGCACCG	CAGATCAGGCTGGACAAGAGCGATGTGCGTGCACGGGAGCGT	TTATCCATCCCACCGCACCG	CACACAAAGGACCCTACTCCC
TTGATCTCGCTGGATCGTTCT	TTATCCATCCCACCGCACCGATTTATCCATCCCACCGCACCG	TGGAGTCGGAGAACACCAAGCTATCCTATGCCGCCCTCTGTC	TTATCCATCCCACCGCACCG	CACACAAAGGACCCTACTCCC
TTGATCTCGCTGGATCGTTCT	TTATCCATCCCACCGCACCGATTTATCCATCCCACCGCACCG	CACATCAAGATACTGCTCACGAACTGCCTGACATTGCTGCCG	TTATCCATCCCACCGCACCG	CACACAAAGGACCCTACTCCC
TTGATCTCGCTGGATCGTTCT	TTATCCATCCCACCGCACCGATTTATCCATCCCACCGCACCG	GCTGAAGCCGGAAAACCATGCCGACAGCTTGTCCCTTGCCCT	TTATCCATCCCACCGCACCG	CACACAAAGGACCCTACTCCC
TTGATCTCGCTGGATCGTTCT	TTATCCATCCCACCGCACCGATTTATCCATCCCACCGCACCG	TTCTGCACACACTGGTAGTCTTCACGGCGCCCAAATCCTGGG	TTATCCATCCCACCGCACCG	CACACAAAGGACCCTACTCCC
TTGATCTCGCTGGATCGTTCT	TTATCCATCCCACCGCACCGATTTATCCATCCCACCGCACCG	TATTCTCCATATTATCATCCAGCTCGTTTTGATACGCGGCAC	TTATCCATCCCACCGCACCG	CACACAAAGGACCCTACTCCC
TTGATCTCGCTGGATCGTTCT	TTATCCATCCCACCGCACCGATTTATCCATCCCACCGCACCG	TTCGCGAGGAGTTGTCTGTAAAGCCCGTCACCCTGGTGGCCA	TTATCCATCCCACCGCACCG	CACACAAAGGACCCTACTCCC
TTGATCTCGCTGGATCGTTCT	TTATCCATCCCACCGCACCGATTTATCCATCCCACCGCACCG	ATCTACTGGCAAAGTTTCTGTCGGAGATTCTGTCTGTGCCCG	TTATCCATCCCACCGCACCG	CACACAAAGGACCCTACTCCC
TTGATCTCGCTGGATCGTTCT	TTATCCATCCCACCGCACCGATTTATCCATCCCACCGCACCG	TTAATCTACCATCTGCAACAGAGTGTACCTCAGTGCCTGGAA	TTATCCATCCCACCGCACCG	CACACAAAGGACCCTACTCCC
TTGATCTCGCTGGATCGTTCT	TTATCCATCCCACCGCACCGATTTATCCATCCCACCGCACCG	GTTCTCATCGATGGGACTGCTTAAGAAGGCGCTTAGCATTTC	TTATCCATCCCACCGCACCG	CACACAAAGGACCCTACTCCC
TTGATCTCGCTGGATCGTTCT	TTATCCATCCCACCGCACCGATTTATCCATCCCACCGCACCG	TTTCTGGGAAACATAGTGAATTTGTTCAATATCGATGGCCAA	TTATCCATCCCACCGCACCG	CACACAAAGGACCCTACTCCC
TTGATCTCGCTGGATCGTTCT	TTATCCATCCCACCGCACCGATTTATCCATCCCACCGCACCG	TCCACTACTGACTGTGAGTTTTACATAAACGCTTCTTGATTG	TTATCCATCCCACCGCACCG	CACACAAAGGACCCTACTCCC
TTGATCTCGCTGGATCGTTCT	TTATCCATCCCACCGCACCGATTTATCCATCCCACCGCACCG	TTGGAACTAATACCCAACACGGTGACCACTAAGGGAGTATTT	TTATCCATCCCACCGCACCG	CACACAAAGGACCCTACTCCC
Barcode_adapter_30
TTGATCTCGCTGGATCGTTCT	CGAAGTACGCGGTACGAACGATCGAAGTACGCGGTACGAACG	TCAGTGGCACGAGCTTTTAGGATGGCATACTCCGGGTCCGGA	CGAAGTACGCGGTACGAACG	CACACAAAGGACCCTACTCCC
TTGATCTCGCTGGATCGTTCT	CGAAGTACGCGGTACGAACGATCGAAGTACGCGGTACGAACG	CTCAAAATCAGAATGTGGCGCTGATTAAGAAGCAGTTCCACA	CGAAGTACGCGGTACGAACG	CACACAAAGGACCCTACTCCC
TTGATCTCGCTGGATCGTTCT	CGAAGTACGCGGTACGAACGATCGAAGTACGCGGTACGAACG	TGTGGGATCATCGCTGCATAAAACTGTTGCTCGGAGATCTCT	CGAAGTACGCGGTACGAACG	CACACAAAGGACCCTACTCCC
TTGATCTCGCTGGATCGTTCT	CGAAGTACGCGGTACGAACGATCGAAGTACGCGGTACGAACG	AAGCAAATCAATCTTAACTACGAGCGGATCGAGTTTCAATCT	CGAAGTACGCGGTACGAACG	CACACAAAGGACCCTACTCCC
TTGATCTCGCTGGATCGTTCT	CGAAGTACGCGGTACGAACGATCGAAGTACGCGGTACGAACG	ACCATCTATATCGAATCTGCTGCGTCGGGCCTTGGAGCGCAG	CGAAGTACGCGGTACGAACG	CACACAAAGGACCCTACTCCC
TTGATCTCGCTGGATCGTTCT	CGAAGTACGCGGTACGAACGATCGAAGTACGCGGTACGAACG	GAGTGGCGAGCAGCAAGCAGTCTAAGCAGCAGTGGCGCAAGC	CGAAGTACGCGGTACGAACG	CACACAAAGGACCCTACTCCC
TTGATCTCGCTGGATCGTTCT	CGAAGTACGCGGTACGAACGATCGAAGTACGCGGTACGAACG	TCCCAGATGAAACTGGACATTCTGACTGGCATTTGCTACAGC	CGAAGTACGCGGTACGAACG	CACACAAAGGACCCTACTCCC
TTGATCTCGCTGGATCGTTCT	CGAAGTACGCGGTACGAACGATCGAAGTACGCGGTACGAACG	CAATGTGCTATATGATATTTGGTTGCTAATCACGTCCCTTGG	CGAAGTACGCGGTACGAACG	CACACAAAGGACCCTACTCCC
TTGATCTCGCTGGATCGTTCT	CGAAGTACGCGGTACGAACGATCGAAGTACGCGGTACGAACG	TTGGAGCTGCTGAAGTCCGAAACAAACTTGCAAAAGCCACAG	CGAAGTACGCGGTACGAACG	CACACAAAGGACCCTACTCCC
TTGATCTCGCTGGATCGTTCT	CGAAGTACGCGGTACGAACGATCGAAGTACGCGGTACGAACG	CGCCATGCTGATGCTCTTTTGCGACTGCATGACGCACTACGT	CGAAGTACGCGGTACGAACG	CACACAAAGGACCCTACTCCC
TTGATCTCGCTGGATCGTTCT	CGAAGTACGCGGTACGAACGATCGAAGTACGCGGTACGAACG	GGATGAACACGAAATGTACACGGAGCAGAATCCTTTCAAACT	CGAAGTACGCGGTACGAACG	CACACAAAGGACCCTACTCCC
TTGATCTCGCTGGATCGTTCT	CGAAGTACGCGGTACGAACGATCGAAGTACGCGGTACGAACG	ACGACTACGTGTTGCTGACCTACTTCCTTAATAATATTCTCT	CGAAGTACGCGGTACGAACG	CACACAAAGGACCCTACTCCC
TTGATCTCGCTGGATCGTTCT	CGAAGTACGCGGTACGAACGATCGAAGTACGCGGTACGAACG	TCCCTAGTTAGTCTAAATGCAGCGGCTATAAATAAGCAATTA	CGAAGTACGCGGTACGAACG	CACACAAAGGACCCTACTCCC
TTGATCTCGCTGGATCGTTCT	CGAAGTACGCGGTACGAACGATCGAAGTACGCGGTACGAACG	GAAAATGTTAAATGCATTTTGCAATCTCCAGCAGGTGCCAAG	CGAAGTACGCGGTACGAACG	CACACAAAGGACCCTACTCCC
TTGATCTCGCTGGATCGTTCT	CGAAGTACGCGGTACGAACGATCGAAGTACGCGGTACGAACG	CATTGTCCAGCATCCGGTTTTCCTCTCGCTGCACACTCTGAT	CGAAGTACGCGGTACGAACG	CACACAAAGGACCCTACTCCC
TTGATCTCGCTGGATCGTTCT	CGAAGTACGCGGTACGAACGATCGAAGTACGCGGTACGAACG	TTTGCTTGTACCGCCGCGATTGTCGTCGCCCATTCACGCCAC	CGAAGTACGCGGTACGAACG	CACACAAAGGACCCTACTCCC
TTGATCTCGCTGGATCGTTCT	CGAAGTACGCGGTACGAACGATCGAAGTACGCGGTACGAACG	CTCCACGTTCATCAATGACCTGGAAAAGGCCAAGAGGAATGC	CGAAGTACGCGGTACGAACG	CACACAAAGGACCCTACTCCC
TTGATCTCGCTGGATCGTTCT	CGAAGTACGCGGTACGAACGATCGAAGTACGCGGTACGAACG	CGAGGATCGGGTCAAGTTGTTCCGAAAGTTCGTGCAGAATGA	CGAAGTACGCGGTACGAACG	CACACAAAGGACCCTACTCCC
TTGATCTCGCTGGATCGTTCT	CGAAGTACGCGGTACGAACGATCGAAGTACGCGGTACGAACG	AGGCGGTGATGGGTCTGACGGAGAGTGCCTGCGCCTCACCTC	CGAAGTACGCGGTACGAACG	CACACAAAGGACCCTACTCCC
TTGATCTCGCTGGATCGTTCT	CGAAGTACGCGGTACGAACGATCGAAGTACGCGGTACGAACG	TCATCGCGATCGTATTGTGGAGGATGGCTACCGGCAACTGGC	CGAAGTACGCGGTACGAACG	CACACAAAGGACCCTACTCCC
TTGATCTCGCTGGATCGTTCT	CGAAGTACGCGGTACGAACGATCGAAGTACGCGGTACGAACG	AGGTGTTATCCGCGTGCGTTTTATCAATCAACAAGGACTGCA	CGAAGTACGCGGTACGAACG	CACACAAAGGACCCTACTCCC
TTGATCTCGCTGGATCGTTCT	CGAAGTACGCGGTACGAACGATCGAAGTACGCGGTACGAACG	AGGCAGGAATTGATCAGGATGGAGTGTTCAAGGAATTCCTTG	CGAAGTACGCGGTACGAACG	CACACAAAGGACCCTACTCCC
TTGATCTCGCTGGATCGTTCT	CGAAGTACGCGGTACGAACGATCGAAGTACGCGGTACGAACG	TCTTTAAAACCACCTCGGATCAGCGATTATATCCCTCGCCCA	CGAAGTACGCGGTACGAACG	CACACAAAGGACCCTACTCCC
TTGATCTCGCTGGATCGTTCT	CGAAGTACGCGGTACGAACGATCGAAGTACGCGGTACGAACG	TCCTACGTCCAGGACAATCATTTGGAGCTCTTTGAGTTTGTG	CGAAGTACGCGGTACGAACG	CACACAAAGGACCCTACTCCC
TTGATCTCGCTGGATCGTTCT	CGAAGTACGCGGTACGAACGATCGAAGTACGCGGTACGAACG	CCGCATGCTGGGCAAGGCGGTGTACGAGGGCATCGTGGTGGA	CGAAGTACGCGGTACGAACG	CACACAAAGGACCCTACTCCC
TTGATCTCGCTGGATCGTTCT	CGAAGTACGCGGTACGAACGATCGAAGTACGCGGTACGAACG	TGCCGTTTGCCTCCTTCTTCCTCTCCCAGCTGCTCGGCCAGA	CGAAGTACGCGGTACGAACG	CACACAAAGGACCCTACTCCC
TTGATCTCGCTGGATCGTTCT	CGAAGTACGCGGTACGAACGATCGAAGTACGCGGTACGAACG	CAACAGGCCCTGTACTCCTGCATGGACGAGCTGCCGTCGCTG	CGAAGTACGCGGTACGAACG	CACACAAAGGACCCTACTCCC
TTGATCTCGCTGGATCGTTCT	CGAAGTACGCGGTACGAACGATCGAAGTACGCGGTACGAACG	AGTTGTATCGCAGTCTTACCTTCATCAAACACTATAAGCAGG	CGAAGTACGCGGTACGAACG	CACACAAAGGACCCTACTCCC
TTGATCTCGCTGGATCGTTCT	CGAAGTACGCGGTACGAACGATCGAAGTACGCGGTACGAACG	GTGTCCGATCTGAACCTTACCTTTTCCGTGGACCAGGATGTA	CGAAGTACGCGGTACGAACG	CACACAAAGGACCCTACTCCC
TTGATCTCGCTGGATCGTTCT	CGAAGTACGCGGTACGAACGATCGAAGTACGCGGTACGAACG	GGGCAAAATTGTCACGCTCGCTTTGCATCCGGGTGGCAAGGC	CGAAGTACGCGGTACGAACG	CACACAAAGGACCCTACTCCC
TTGATCTCGCTGGATCGTTCT	CGAAGTACGCGGTACGAACGATCGAAGTACGCGGTACGAACG	GTTAATGACCACAACAAGCTGGTCTACATACACTACATGGCC	CGAAGTACGCGGTACGAACG	CACACAAAGGACCCTACTCCC
TTGATCTCGCTGGATCGTTCT	CGAAGTACGCGGTACGAACGATCGAAGTACGCGGTACGAACG	TAGCTTTCAATCGTGGCTTCCGCAGCATCGTCAATCCAGAAT	CGAAGTACGCGGTACGAACG	CACACAAAGGACCCTACTCCC
TTGATCTCGCTGGATCGTTCT	CGAAGTACGCGGTACGAACGATCGAAGTACGCGGTACGAACG	TTGTCTCTTTTCTCGCCTCCCGAATTGCAGCGCCTTATTTCT	CGAAGTACGCGGTACGAACG	CACACAAAGGACCCTACTCCC
TTGATCTCGCTGGATCGTTCT	CGAAGTACGCGGTACGAACGATCGAAGTACGCGGTACGAACG	ATCTGCAAAAGCATACGCATTACTACGGTGGCTTCCACGACA	CGAAGTACGCGGTACGAACG	CACACAAAGGACCCTACTCCC
TTGATCTCGCTGGATCGTTCT	CGAAGTACGCGGTACGAACGATCGAAGTACGCGGTACGAACG	CATCAAGTGGTCTGCTGGCTCTGGGATATCCTGGCCAAGGAT	CGAAGTACGCGGTACGAACG	CACACAAAGGACCCTACTCCC
TTGATCTCGCTGGATCGTTCT	CGAAGTACGCGGTACGAACGATCGAAGTACGCGGTACGAACG	TCATTCATAGTTCAAGTCAAATTGGTGCCACTAACCAGCCGA	CGAAGTACGCGGTACGAACG	CACACAAAGGACCCTACTCCC
TTGATCTCGCTGGATCGTTCT	CGAAGTACGCGGTACGAACGATCGAAGTACGCGGTACGAACG	TCAACTTTTCAGTTTGTCACCAGCTGCTCAAAGCCGCCGCTT	CGAAGTACGCGGTACGAACG	CACACAAAGGACCCTACTCCC
TTGATCTCGCTGGATCGTTCT	CGAAGTACGCGGTACGAACGATCGAAGTACGCGGTACGAACG	TGGAGGTTAGTGATGACGAGGATACAGGCGACACAATCGGAA	CGAAGTACGCGGTACGAACG	CACACAAAGGACCCTACTCCC
TTGATCTCGCTGGATCGTTCT	CGAAGTACGCGGTACGAACGATCGAAGTACGCGGTACGAACG	GTGATTCGCGGTTTCTTCGCCATACGTAAGAAGGATCCACTC	CGAAGTACGCGGTACGAACG	CACACAAAGGACCCTACTCCC
TTGATCTCGCTGGATCGTTCT	CGAAGTACGCGGTACGAACGATCGAAGTACGCGGTACGAACG	CCGACTGCCCACCTCGTCGACCTGCTTCAATCTGCTGAAGCT	CGAAGTACGCGGTACGAACG	CACACAAAGGACCCTACTCCC
TTGATCTCGCTGGATCGTTCT	CGAAGTACGCGGTACGAACGATCGAAGTACGCGGTACGAACG	CCAACTACCAAAAGAAGTCCACGCTGCGGGACAAACTTCGCT	CGAAGTACGCGGTACGAACG	CACACAAAGGACCCTACTCCC
TTGATCTCGCTGGATCGTTCT	CGAAGTACGCGGTACGAACGATCGAAGTACGCGGTACGAACG	GCCGTAAGCAGCAACACCGGATTCGAGCTGTCCTAAAACAGC	CGAAGTACGCGGTACGAACG	CACACAAAGGACCCTACTCCC
TTGATCTCGCTGGATCGTTCT	CGAAGTACGCGGTACGAACGATCGAAGTACGCGGTACGAACG	CCGCATCACAAACGGATTGAGAAGCATATTTAATCAATATGA	CGAAGTACGCGGTACGAACG	CACACAAAGGACCCTACTCCC
TTGATCTCGCTGGATCGTTCT	CGAAGTACGCGGTACGAACGATCGAAGTACGCGGTACGAACG	AAGAGTACACAAGAAATAGCAAGCTGAATTACGAATACTGGA	CGAAGTACGCGGTACGAACG	CACACAAAGGACCCTACTCCC
TTGATCTCGCTGGATCGTTCT	CGAAGTACGCGGTACGAACGATCGAAGTACGCGGTACGAACG	GAACAATCCATTGTGTTGGCTGATGATAAAAGAGAAAATGTC	CGAAGTACGCGGTACGAACG	CACACAAAGGACCCTACTCCC
TTGATCTCGCTGGATCGTTCT	CGAAGTACGCGGTACGAACGATCGAAGTACGCGGTACGAACG	ATTGTAAATTGTGGCATGGCACACAACAAATATCTAACCCAC	CGAAGTACGCGGTACGAACG	CACACAAAGGACCCTACTCCC
TTGATCTCGCTGGATCGTTCT	CGAAGTACGCGGTACGAACGATCGAAGTACGCGGTACGAACG	ACGGTGTAAGCCAAAAGTTACATGTAAACCACGAAAGAAAAG	CGAAGTACGCGGTACGAACG	CACACAAAGGACCCTACTCCC
TTGATCTCGCTGGATCGTTCT	CGAAGTACGCGGTACGAACGATCGAAGTACGCGGTACGAACG	GTAAGCCTGTTTTATCAGATTTATTTGGCGTAAGGTAGCCTA	CGAAGTACGCGGTACGAACG	CACACAAAGGACCCTACTCCC
TTGATCTCGCTGGATCGTTCT	CGAAGTACGCGGTACGAACGATCGAAGTACGCGGTACGAACG	CGCGTTCCCAAAGATAACAAACTTGCAATTAGTGAGCGCAGC	CGAAGTACGCGGTACGAACG	CACACAAAGGACCCTACTCCC
TTGATCTCGCTGGATCGTTCT	CGAAGTACGCGGTACGAACGATCGAAGTACGCGGTACGAACG	TGAAAATGGAAATGAAGCCGGACACAAGTGGCGAGCTGCGCG	CGAAGTACGCGGTACGAACG	CACACAAAGGACCCTACTCCC
Barcode_adapter_31
TTGATCTCGCTGGATCGTTCT	CAGTTCAACTCGTGCGCACTATCAGTTCAACTCGTGCGCACT	TGCGCTAATGACACAAATCCGTCTGCTGTCCCAAACTCCTCG	CAGTTCAACTCGTGCGCACT	CACACAAAGGACCCTACTCCC
TTGATCTCGCTGGATCGTTCT	CAGTTCAACTCGTGCGCACTATCAGTTCAACTCGTGCGCACT	TCACTTCCTCCGCTAATTGCCTGAGTCACACTCGTCGAGGGT	CAGTTCAACTCGTGCGCACT	CACACAAAGGACCCTACTCCC
TTGATCTCGCTGGATCGTTCT	CAGTTCAACTCGTGCGCACTATCAGTTCAACTCGTGCGCACT	TGGTTGAGAGTTTATGCAAAGCTAGTCGAGTTACGAATTACC	CAGTTCAACTCGTGCGCACT	CACACAAAGGACCCTACTCCC
TTGATCTCGCTGGATCGTTCT	CAGTTCAACTCGTGCGCACTATCAGTTCAACTCGTGCGCACT	AAATTGCATATCTGCCTGCCGAATGACTAATGACCGGAGACG	CAGTTCAACTCGTGCGCACT	CACACAAAGGACCCTACTCCC
TTGATCTCGCTGGATCGTTCT	CAGTTCAACTCGTGCGCACTATCAGTTCAACTCGTGCGCACT	AATGGAAATGCGAGCAGGGATTAAGGTAGGATCCTCAAATGT	CAGTTCAACTCGTGCGCACT	CACACAAAGGACCCTACTCCC
TTGATCTCGCTGGATCGTTCT	CAGTTCAACTCGTGCGCACTATCAGTTCAACTCGTGCGCACT	TGGTCATCGATCGTTAGGGATCTTTATGGGTTCCGTTCCGTT	CAGTTCAACTCGTGCGCACT	CACACAAAGGACCCTACTCCC
TTGATCTCGCTGGATCGTTCT	CAGTTCAACTCGTGCGCACTATCAGTTCAACTCGTGCGCACT	TTTGTCGGCCCGCTTTTGTCTCCAACATCCAGCAGACCAGAC	CAGTTCAACTCGTGCGCACT	CACACAAAGGACCCTACTCCC
TTGATCTCGCTGGATCGTTCT	CAGTTCAACTCGTGCGCACTATCAGTTCAACTCGTGCGCACT	TAGCAAACAAATTGTAGAGCAGACCCACAAACAGGCAATAAT	CAGTTCAACTCGTGCGCACT	CACACAAAGGACCCTACTCCC
TTGATCTCGCTGGATCGTTCT	CAGTTCAACTCGTGCGCACTATCAGTTCAACTCGTGCGCACT	TAACAATAATTTTGGAAACTGCAGAGAGACACACAAACAGTC	CAGTTCAACTCGTGCGCACT	CACACAAAGGACCCTACTCCC
TTGATCTCGCTGGATCGTTCT	CAGTTCAACTCGTGCGCACTATCAGTTCAACTCGTGCGCACT	CGGTCGTCGCACAGCCAGGCCATAAAACTGAAACTGGCATCC	CAGTTCAACTCGTGCGCACT	CACACAAAGGACCCTACTCCC
TTGATCTCGCTGGATCGTTCT	CAGTTCAACTCGTGCGCACTATCAGTTCAACTCGTGCGCACT	GCATCATCGAGGCTCTCGCTTTTGTTCCACGGTTGTTCCCGT	CAGTTCAACTCGTGCGCACT	CACACAAAGGACCCTACTCCC
TTGATCTCGCTGGATCGTTCT	CAGTTCAACTCGTGCGCACTATCAGTTCAACTCGTGCGCACT	TCGCCTGTGAGTTTGTGCCGCCAGTGTCGCCCTGCCAACGGC	CAGTTCAACTCGTGCGCACT	CACACAAAGGACCCTACTCCC
TTGATCTCGCTGGATCGTTCT	CAGTTCAACTCGTGCGCACTATCAGTTCAACTCGTGCGCACT	TGCAGGACAAGTGGCAACAAGTGGCTGATCCGTTAGACGTAT	CAGTTCAACTCGTGCGCACT	CACACAAAGGACCCTACTCCC
TTGATCTCGCTGGATCGTTCT	CAGTTCAACTCGTGCGCACTATCAGTTCAACTCGTGCGCACT	CTTTTCCATCCCGTCCTACTACGATGCTCAAGTGGCTCGAAG	CAGTTCAACTCGTGCGCACT	CACACAAAGGACCCTACTCCC
TTGATCTCGCTGGATCGTTCT	CAGTTCAACTCGTGCGCACTATCAGTTCAACTCGTGCGCACT	GACAGTGTCTTGGCGCCAGTTTGATTTGATGGCCGCTCCCGG	CAGTTCAACTCGTGCGCACT	CACACAAAGGACCCTACTCCC
TTGATCTCGCTGGATCGTTCT	CAGTTCAACTCGTGCGCACTATCAGTTCAACTCGTGCGCACT	TACAAAGTACCATTTAAAGGTCTGATTAGCCGGACTTATCAC	CAGTTCAACTCGTGCGCACT	CACACAAAGGACCCTACTCCC
TTGATCTCGCTGGATCGTTCT	CAGTTCAACTCGTGCGCACTATCAGTTCAACTCGTGCGCACT	TGCAGATAAGTTAAATGCAACCGAACATATGGGTTCCGATCA	CAGTTCAACTCGTGCGCACT	CACACAAAGGACCCTACTCCC
TTGATCTCGCTGGATCGTTCT	CAGTTCAACTCGTGCGCACTATCAGTTCAACTCGTGCGCACT	ACGGTGGAATAGATAGATCTATGAACTGGTTATCAAAGGTTT	CAGTTCAACTCGTGCGCACT	CACACAAAGGACCCTACTCCC
TTGATCTCGCTGGATCGTTCT	CAGTTCAACTCGTGCGCACTATCAGTTCAACTCGTGCGCACT	GTGCTGTCTCAAGATGATATGCCGATGATCAAAATGTTAAAT	CAGTTCAACTCGTGCGCACT	CACACAAAGGACCCTACTCCC
TTGATCTCGCTGGATCGTTCT	CAGTTCAACTCGTGCGCACTATCAGTTCAACTCGTGCGCACT	CTTTAGAAGTCATTCGATTTGAAGGATAAGCTGTGGGAAAAT	CAGTTCAACTCGTGCGCACT	CACACAAAGGACCCTACTCCC
TTGATCTCGCTGGATCGTTCT	CAGTTCAACTCGTGCGCACTATCAGTTCAACTCGTGCGCACT	GGCAATTCAACTCAGACTGTAAACACTGATAGTTAACAGAGA	CAGTTCAACTCGTGCGCACT	CACACAAAGGACCCTACTCCC
TTGATCTCGCTGGATCGTTCT	CAGTTCAACTCGTGCGCACTATCAGTTCAACTCGTGCGCACT	CGCCGAACATTATTGGTTGGCCCATATCCAAAACGTTTTCCA	CAGTTCAACTCGTGCGCACT	CACACAAAGGACCCTACTCCC
TTGATCTCGCTGGATCGTTCT	CAGTTCAACTCGTGCGCACTATCAGTTCAACTCGTGCGCACT	TCCATAAATATTACAAACGATTAGGCGACTTCAAAGAGCGCT	CAGTTCAACTCGTGCGCACT	CACACAAAGGACCCTACTCCC
TTGATCTCGCTGGATCGTTCT	CAGTTCAACTCGTGCGCACTATCAGTTCAACTCGTGCGCACT	CCCTTTCCACGTAACGCTATCAGCAGCAAGATGGGTGCCGTG	CAGTTCAACTCGTGCGCACT	CACACAAAGGACCCTACTCCC
TTGATCTCGCTGGATCGTTCT	CAGTTCAACTCGTGCGCACTATCAGTTCAACTCGTGCGCACT	AGCGACCAATGGCAAAGAGATAAACATACACACATGGCCTGA	CAGTTCAACTCGTGCGCACT	CACACAAAGGACCCTACTCCC
TTGATCTCGCTGGATCGTTCT	CAGTTCAACTCGTGCGCACTATCAGTTCAACTCGTGCGCACT	CACTGGAAGTGGAAGCGAGAGAGCGGGTGAGTGGCAAGCCAC	CAGTTCAACTCGTGCGCACT	CACACAAAGGACCCTACTCCC
TTGATCTCGCTGGATCGTTCT	CAGTTCAACTCGTGCGCACTATCAGTTCAACTCGTGCGCACT	AGAACAGGTTAGGCAACTACCTGAGGATAGGGATCGGATCGG	CAGTTCAACTCGTGCGCACT	CACACAAAGGACCCTACTCCC
TTGATCTCGCTGGATCGTTCT	CAGTTCAACTCGTGCGCACTATCAGTTCAACTCGTGCGCACT	CGGATCGGCAGAGTGAAGAGCGAAGTGAGCGGGAGGAACCCA	CAGTTCAACTCGTGCGCACT	CACACAAAGGACCCTACTCCC
TTGATCTCGCTGGATCGTTCT	CAGTTCAACTCGTGCGCACTATCAGTTCAACTCGTGCGCACT	CGACCGGATTCTGGCAGAACTGAAGTAGTGCCCGCTCTGAGA	CAGTTCAACTCGTGCGCACT	CACACAAAGGACCCTACTCCC
TTGATCTCGCTGGATCGTTCT	CAGTTCAACTCGTGCGCACTATCAGTTCAACTCGTGCGCACT	CCGAGAGACAGTCTCAATCTGGACAGCAAAGCGATCAGTTCG	CAGTTCAACTCGTGCGCACT	CACACAAAGGACCCTACTCCC
TTGATCTCGCTGGATCGTTCT	CAGTTCAACTCGTGCGCACTATCAGTTCAACTCGTGCGCACT	TTCCAGACGTCGATTGCCCACGGAATAATATCAACGTATCAC	CAGTTCAACTCGTGCGCACT	CACACAAAGGACCCTACTCCC
TTGATCTCGCTGGATCGTTCT	CAGTTCAACTCGTGCGCACTATCAGTTCAACTCGTGCGCACT	CAGATTATGCAACGTTTACCCGGTAAGTGGAGCACTCCCTGC	CAGTTCAACTCGTGCGCACT	CACACAAAGGACCCTACTCCC
TTGATCTCGCTGGATCGTTCT	CAGTTCAACTCGTGCGCACTATCAGTTCAACTCGTGCGCACT	TTGTGATTTGCCGTCGGCTAACCCAAAGTGTCTACCACAGAT	CAGTTCAACTCGTGCGCACT	CACACAAAGGACCCTACTCCC
TTGATCTCGCTGGATCGTTCT	CAGTTCAACTCGTGCGCACTATCAGTTCAACTCGTGCGCACT	CCTGCTACCCAACTTTGCCGGACACTTTATGCCACCGCCGCC	CAGTTCAACTCGTGCGCACT	CACACAAAGGACCCTACTCCC
TTGATCTCGCTGGATCGTTCT	CAGTTCAACTCGTGCGCACTATCAGTTCAACTCGTGCGCACT	CTGGAGAATAACGAACTCTGGCAGCAGTTCCACAGCATCGGC	CAGTTCAACTCGTGCGCACT	CACACAAAGGACCCTACTCCC
TTGATCTCGCTGGATCGTTCT	CAGTTCAACTCGTGCGCACTATCAGTTCAACTCGTGCGCACT	GTGCGGCAGGTTGGTACCATTTTAAAGTCAACTATTTGCTCG	CAGTTCAACTCGTGCGCACT	CACACAAAGGACCCTACTCCC
TTGATCTCGCTGGATCGTTCT	CAGTTCAACTCGTGCGCACTATCAGTTCAACTCGTGCGCACT	CTGCTTACTCTTAAATCTTACGGCGCAAACGTGTCACTAACA	CAGTTCAACTCGTGCGCACT	CACACAAAGGACCCTACTCCC
TTGATCTCGCTGGATCGTTCT	CAGTTCAACTCGTGCGCACTATCAGTTCAACTCGTGCGCACT	CATTAACCAACGCCTCCATCCCTTTCAGACGCATGTTCCCTT	CAGTTCAACTCGTGCGCACT	CACACAAAGGACCCTACTCCC
TTGATCTCGCTGGATCGTTCT	CAGTTCAACTCGTGCGCACTATCAGTTCAACTCGTGCGCACT	CATCCGGAGAGTCCAGCCACGGGAAAACACTGGCAATCCCAG	CAGTTCAACTCGTGCGCACT	CACACAAAGGACCCTACTCCC
TTGATCTCGCTGGATCGTTCT	CAGTTCAACTCGTGCGCACTATCAGTTCAACTCGTGCGCACT	CGCTGGATAACAATGGTCATGTAAGTAAACTTTGTCAAGAAT	CAGTTCAACTCGTGCGCACT	CACACAAAGGACCCTACTCCC
TTGATCTCGCTGGATCGTTCT	CAGTTCAACTCGTGCGCACTATCAGTTCAACTCGTGCGCACT	TGCACGTCATACGAACCTCTGATCTCGGCCAGATTCCCTGGG	CAGTTCAACTCGTGCGCACT	CACACAAAGGACCCTACTCCC
TTGATCTCGCTGGATCGTTCT	CAGTTCAACTCGTGCGCACTATCAGTTCAACTCGTGCGCACT	AACAGCTTATCAGGTGCGTGGTGCTATATCGCAGTCTAAATA	CAGTTCAACTCGTGCGCACT	CACACAAAGGACCCTACTCCC
TTGATCTCGCTGGATCGTTCT	CAGTTCAACTCGTGCGCACTATCAGTTCAACTCGTGCGCACT	GCACGTGATAGCTAATCCTCTTGTTTGCATTTGCAGAATGAC	CAGTTCAACTCGTGCGCACT	CACACAAAGGACCCTACTCCC
TTGATCTCGCTGGATCGTTCT	CAGTTCAACTCGTGCGCACTATCAGTTCAACTCGTGCGCACT	CATAACCAAGCTGAAGATCGACAACAATCCCTTTGCCAAGGG	CAGTTCAACTCGTGCGCACT	CACACAAAGGACCCTACTCCC
TTGATCTCGCTGGATCGTTCT	CAGTTCAACTCGTGCGCACTATCAGTTCAACTCGTGCGCACT	GATGCAAACGGAAGATCAATGACTCGCCACCGCCAACGCAGC	CAGTTCAACTCGTGCGCACT	CACACAAAGGACCCTACTCCC
TTGATCTCGCTGGATCGTTCT	CAGTTCAACTCGTGCGCACTATCAGTTCAACTCGTGCGCACT	CCAGGTGGATCGAAGCCCGGTGACATCGCCGTTAGCCAAACG	CAGTTCAACTCGTGCGCACT	CACACAAAGGACCCTACTCCC
TTGATCTCGCTGGATCGTTCT	CAGTTCAACTCGTGCGCACTATCAGTTCAACTCGTGCGCACT	AGAGTCATCACAGTGTTCCTATGCAGCGTCACTATCTGCTGG	CAGTTCAACTCGTGCGCACT	CACACAAAGGACCCTACTCCC
TTGATCTCGCTGGATCGTTCT	CAGTTCAACTCGTGCGCACTATCAGTTCAACTCGTGCGCACT	GCTCTGGAGGCCAATTTCTATGTGCCAGCGCCACCGCCGCCG	CAGTTCAACTCGTGCGCACT	CACACAAAGGACCCTACTCCC
TTGATCTCGCTGGATCGTTCT	CAGTTCAACTCGTGCGCACTATCAGTTCAACTCGTGCGCACT	GGTGGTGCTTATCCAAGTTGGGCTTACACACCGCCATCGCCG	CAGTTCAACTCGTGCGCACT	CACACAAAGGACCCTACTCCC
TTGATCTCGCTGGATCGTTCT	CAGTTCAACTCGTGCGCACTATCAGTTCAACTCGTGCGCACT	CACCTTTGTAGATGTGGTTGGAACCGCACCGGCTGCTCCTCC	CAGTTCAACTCGTGCGCACT	CACACAAAGGACCCTACTCCC
Barcode_adapter_32
TTGATCTCGCTGGATCGTTCT	AGCCCGTCTAAACGCGGCGAATAGCCCGTCTAAACGCGGCGA	TCCATTTAAAACTATCAAGTGCAGACGGGTGCATGTGCTCCC	AGCCCGTCTAAACGCGGCGA	CACACAAAGGACCCTACTCCC
TTGATCTCGCTGGATCGTTCT	AGCCCGTCTAAACGCGGCGAATAGCCCGTCTAAACGCGGCGA	GAATCGGTGCCTTGTACATTTAATTAGCGTTTAGTTGCCATC	AGCCCGTCTAAACGCGGCGA	CACACAAAGGACCCTACTCCC
TTGATCTCGCTGGATCGTTCT	AGCCCGTCTAAACGCGGCGAATAGCCCGTCTAAACGCGGCGA	CTGCGTAGTGTCTAAGCTGAATTGTGATATTTTGCAGTTAAT	AGCCCGTCTAAACGCGGCGA	CACACAAAGGACCCTACTCCC
TTGATCTCGCTGGATCGTTCT	AGCCCGTCTAAACGCGGCGAATAGCCCGTCTAAACGCGGCGA	GATTTCGTAATGGATTTATTGTCTTTGGCATTTTAATGCGGC	AGCCCGTCTAAACGCGGCGA	CACACAAAGGACCCTACTCCC
TTGATCTCGCTGGATCGTTCT	AGCCCGTCTAAACGCGGCGAATAGCCCGTCTAAACGCGGCGA	TCCAATGAATTCGATGGAGCTATTTCTGGGATGAAACAATGC	AGCCCGTCTAAACGCGGCGA	CACACAAAGGACCCTACTCCC
TTGATCTCGCTGGATCGTTCT	AGCCCGTCTAAACGCGGCGAATAGCCCGTCTAAACGCGGCGA	TGTGAAGCAATTAGATGGGACAGATGCGAAGAGCTTCCAGCT	AGCCCGTCTAAACGCGGCGA	CACACAAAGGACCCTACTCCC
TTGATCTCGCTGGATCGTTCT	AGCCCGTCTAAACGCGGCGAATAGCCCGTCTAAACGCGGCGA	TGACTGCGCTTCGAATCCTGTTCCTCGAGCAATTTGTGCATG	AGCCCGTCTAAACGCGGCGA	CACACAAAGGACCCTACTCCC
TTGATCTCGCTGGATCGTTCT	AGCCCGTCTAAACGCGGCGAATAGCCCGTCTAAACGCGGCGA	GTATGCCTTCCATTTGCCTGTCCTCGCCGAATACATAATTCG	AGCCCGTCTAAACGCGGCGA	CACACAAAGGACCCTACTCCC
TTGATCTCGCTGGATCGTTCT	AGCCCGTCTAAACGCGGCGAATAGCCCGTCTAAACGCGGCGA	CTTTGGTTTCGGTTTCATACATATCTCCCGCATGCGAGGCAT	AGCCCGTCTAAACGCGGCGA	CACACAAAGGACCCTACTCCC
TTGATCTCGCTGGATCGTTCT	AGCCCGTCTAAACGCGGCGAATAGCCCGTCTAAACGCGGCGA	CGCCCTCCCTCTCCTGCTCCAACTTCTTGTGAAAGAAAGAAG	AGCCCGTCTAAACGCGGCGA	CACACAAAGGACCCTACTCCC
TTGATCTCGCTGGATCGTTCT	AGCCCGTCTAAACGCGGCGAATAGCCCGTCTAAACGCGGCGA	TTCTAAGAGCAGAACAACCCACCGGCAAGCAGCAACATCGGC	AGCCCGTCTAAACGCGGCGA	CACACAAAGGACCCTACTCCC
TTGATCTCGCTGGATCGTTCT	AGCCCGTCTAAACGCGGCGAATAGCCCGTCTAAACGCGGCGA	GCAGATCAGAGCGAGCCGCATCTTAAACGCTGGCGCCGGCGC	AGCCCGTCTAAACGCGGCGA	CACACAAAGGACCCTACTCCC
TTGATCTCGCTGGATCGTTCT	AGCCCGTCTAAACGCGGCGAATAGCCCGTCTAAACGCGGCGA	GGCGAGCAGTCCAATTCAAATACCCAATCCACAATCTCCAAT	AGCCCGTCTAAACGCGGCGA	CACACAAAGGACCCTACTCCC
TTGATCTCGCTGGATCGTTCT	AGCCCGTCTAAACGCGGCGAATAGCCCGTCTAAACGCGGCGA	GTTTTCACATTGTAGTTGTTAGCGAAACTGTGGCCATTTACA	AGCCCGTCTAAACGCGGCGA	CACACAAAGGACCCTACTCCC
TTGATCTCGCTGGATCGTTCT	AGCCCGTCTAAACGCGGCGAATAGCCCGTCTAAACGCGGCGA	CATACATACATGCAATTGTCCGGGTGTCCCATCACACATCTC	AGCCCGTCTAAACGCGGCGA	CACACAAAGGACCCTACTCCC
TTGATCTCGCTGGATCGTTCT	AGCCCGTCTAAACGCGGCGAATAGCCCGTCTAAACGCGGCGA	GAGCCGGCTAGATGATTGGCCAAAACAGGCAATCTTCGACGG	AGCCCGTCTAAACGCGGCGA	CACACAAAGGACCCTACTCCC
TTGATCTCGCTGGATCGTTCT	AGCCCGTCTAAACGCGGCGAATAGCCCGTCTAAACGCGGCGA	GCATTTGCTTCAATTCGCGTTAACAAACAATTGTTAAGAGCA	AGCCCGTCTAAACGCGGCGA	CACACAAAGGACCCTACTCCC
TTGATCTCGCTGGATCGTTCT	AGCCCGTCTAAACGCGGCGAATAGCCCGTCTAAACGCGGCGA	ACCACAATGCCCATCGATACCCACACACGTAGCTGCAACCTG	AGCCCGTCTAAACGCGGCGA	CACACAAAGGACCCTACTCCC
TTGATCTCGCTGGATCGTTCT	AGCCCGTCTAAACGCGGCGAATAGCCCGTCTAAACGCGGCGA	AGTGTTTATGGGCTCCACATTAGCCACACTGCATATTCATGT	AGCCCGTCTAAACGCGGCGA	CACACAAAGGACCCTACTCCC
TTGATCTCGCTGGATCGTTCT	AGCCCGTCTAAACGCGGCGAATAGCCCGTCTAAACGCGGCGA	AACGTCGCCAAAAGACTAACGACAACGTTTGGCCCATTGTGT	AGCCCGTCTAAACGCGGCGA	CACACAAAGGACCCTACTCCC
TTGATCTCGCTGGATCGTTCT	AGCCCGTCTAAACGCGGCGAATAGCCCGTCTAAACGCGGCGA	AACGTTCGCATGTCAGCGGCAAATGAGCTCCGACCCGGGCTC	AGCCCGTCTAAACGCGGCGA	CACACAAAGGACCCTACTCCC
TTGATCTCGCTGGATCGTTCT	AGCCCGTCTAAACGCGGCGAATAGCCCGTCTAAACGCGGCGA	GCGGCCAAAATCAAAGTCACGGGCAACATATTTCGCTGGCGA	AGCCCGTCTAAACGCGGCGA	CACACAAAGGACCCTACTCCC
TTGATCTCGCTGGATCGTTCT	AGCCCGTCTAAACGCGGCGAATAGCCCGTCTAAACGCGGCGA	ATTTTATCGGCAGCACAATGAAATCATTTGGAGCCGGCGACG	AGCCCGTCTAAACGCGGCGA	CACACAAAGGACCCTACTCCC
TTGATCTCGCTGGATCGTTCT	AGCCCGTCTAAACGCGGCGAATAGCCCGTCTAAACGCGGCGA	TCTTTGCCGGAGTTTGACAGTCGCATATGTTTGGCGCTCTAA	AGCCCGTCTAAACGCGGCGA	CACACAAAGGACCCTACTCCC
TTGATCTCGCTGGATCGTTCT	AGCCCGTCTAAACGCGGCGAATAGCCCGTCTAAACGCGGCGA	GCTTTGGTAGTTCGGAATCCTTTATTGCAGAAAGATATCAGT	AGCCCGTCTAAACGCGGCGA	CACACAAAGGACCCTACTCCC
TTGATCTCGCTGGATCGTTCT	AGCCCGTCTAAACGCGGCGAATAGCCCGTCTAAACGCGGCGA	GTCAGTTGAGTGTGGTGATTACGAAAATAACAATGTTGATCA	AGCCCGTCTAAACGCGGCGA	CACACAAAGGACCCTACTCCC
TTGATCTCGCTGGATCGTTCT	AGCCCGTCTAAACGCGGCGAATAGCCCGTCTAAACGCGGCGA	GTTGTGCTAATCAAGTTTATATGCTATCGCCAGTGCGCATGT	AGCCCGTCTAAACGCGGCGA	CACACAAAGGACCCTACTCCC
TTGATCTCGCTGGATCGTTCT	AGCCCGTCTAAACGCGGCGAATAGCCCGTCTAAACGCGGCGA	AATCAATCGGGTCAAATCAAAGCCAGCTGGCACTATATTGGG	AGCCCGTCTAAACGCGGCGA	CACACAAAGGACCCTACTCCC
TTGATCTCGCTGGATCGTTCT	AGCCCGTCTAAACGCGGCGAATAGCCCGTCTAAACGCGGCGA	GCTTAACTCCGCTCAACATGCGAGTTTCTTTTCGAGCTGATG	AGCCCGTCTAAACGCGGCGA	CACACAAAGGACCCTACTCCC
TTGATCTCGCTGGATCGTTCT	AGCCCGTCTAAACGCGGCGAATAGCCCGTCTAAACGCGGCGA	GAGACACATACACCACCTTCTCCACGGGTTTGTCACTTTTCG	AGCCCGTCTAAACGCGGCGA	CACACAAAGGACCCTACTCCC
TTGATCTCGCTGGATCGTTCT	AGCCCGTCTAAACGCGGCGAATAGCCCGTCTAAACGCGGCGA	GCAGGCGTGATGGTCTGAAAGATATCGTTTAAAGAAAATAAT	AGCCCGTCTAAACGCGGCGA	CACACAAAGGACCCTACTCCC
TTGATCTCGCTGGATCGTTCT	AGCCCGTCTAAACGCGGCGAATAGCCCGTCTAAACGCGGCGA	GCTCCGGATCCTTCTTGTCAGAATCCTGGTCAAAATAGGCCT	AGCCCGTCTAAACGCGGCGA	CACACAAAGGACCCTACTCCC
TTGATCTCGCTGGATCGTTCT	AGCCCGTCTAAACGCGGCGAATAGCCCGTCTAAACGCGGCGA	AGGGCCATAGAAAACTGCTGCAAGCGAGAAACCTTGGCCTGG	AGCCCGTCTAAACGCGGCGA	CACACAAAGGACCCTACTCCC
TTGATCTCGCTGGATCGTTCT	AGCCCGTCTAAACGCGGCGAATAGCCCGTCTAAACGCGGCGA	AGGTTTCTGCTGCGAATCGATCCAAATTTCGGTGAAGGCGTG	AGCCCGTCTAAACGCGGCGA	CACACAAAGGACCCTACTCCC
TTGATCTCGCTGGATCGTTCT	AGCCCGTCTAAACGCGGCGAATAGCCCGTCTAAACGCGGCGA	TCTTTTCGGACTGTTACTGAGTGGTCAAGGTCAAAGTGTTTT	AGCCCGTCTAAACGCGGCGA	CACACAAAGGACCCTACTCCC
TTGATCTCGCTGGATCGTTCT	AGCCCGTCTAAACGCGGCGAATAGCCCGTCTAAACGCGGCGA	GCATGGTATCTGGCTCGAGGAAAGTCCCGGAACATCTCTGGG	AGCCCGTCTAAACGCGGCGA	CACACAAAGGACCCTACTCCC
TTGATCTCGCTGGATCGTTCT	AGCCCGTCTAAACGCGGCGAATAGCCCGTCTAAACGCGGCGA	CAAGGGCACTGGTCTCTGCTTCTGCTCACTGATCGGCGAAAC	AGCCCGTCTAAACGCGGCGA	CACACAAAGGACCCTACTCCC
TTGATCTCGCTGGATCGTTCT	AGCCCGTCTAAACGCGGCGAATAGCCCGTCTAAACGCGGCGA	TAAACTTCTTGGGAGACTTGAAACAGCCCGCAACCTGTGTGG	AGCCCGTCTAAACGCGGCGA	CACACAAAGGACCCTACTCCC
TTGATCTCGCTGGATCGTTCT	AGCCCGTCTAAACGCGGCGAATAGCCCGTCTAAACGCGGCGA	GACCTCCAAAACGGGCGACTTTGGCTTTACGAAGACGTCGGA	AGCCCGTCTAAACGCGGCGA	CACACAAAGGACCCTACTCCC
TTGATCTCGCTGGATCGTTCT	AGCCCGTCTAAACGCGGCGAATAGCCCGTCTAAACGCGGCGA	GCGTGGGCTTCAAAGTATTTCCTGCGCCCTGGCCCAGCTGGG	AGCCCGTCTAAACGCGGCGA	CACACAAAGGACCCTACTCCC
TTGATCTCGCTGGATCGTTCT	AGCCCGTCTAAACGCGGCGAATAGCCCGTCTAAACGCGGCGA	TGCACCAACCTACGGGAAATTATCTTACACTATGGGCCACAT	AGCCCGTCTAAACGCGGCGA	CACACAAAGGACCCTACTCCC
TTGATCTCGCTGGATCGTTCT	AGCCCGTCTAAACGCGGCGAATAGCCCGTCTAAACGCGGCGA	CATGGAAATCTCATCCGCCGAGCCGGAATCAAAGTCCGCGGC	AGCCCGTCTAAACGCGGCGA	CACACAAAGGACCCTACTCCC
TTGATCTCGCTGGATCGTTCT	AGCCCGTCTAAACGCGGCGAATAGCCCGTCTAAACGCGGCGA	TGGTCGAACGAGTGGAAGGAGTCATTGTCATCGATATCCGAG	AGCCCGTCTAAACGCGGCGA	CACACAAAGGACCCTACTCCC
TTGATCTCGCTGGATCGTTCT	AGCCCGTCTAAACGCGGCGAATAGCCCGTCTAAACGCGGCGA	ACTGGTATCAACAAGAGAGCTCATTCTTATGCTTATTATCGT	AGCCCGTCTAAACGCGGCGA	CACACAAAGGACCCTACTCCC
TTGATCTCGCTGGATCGTTCT	AGCCCGTCTAAACGCGGCGAATAGCCCGTCTAAACGCGGCGA	CTTGCAAATCTGTTTTATCCGAATGGCGCAAAAGTCAAAATG	AGCCCGTCTAAACGCGGCGA	CACACAAAGGACCCTACTCCC
TTGATCTCGCTGGATCGTTCT	AGCCCGTCTAAACGCGGCGAATAGCCCGTCTAAACGCGGCGA	AACCACTACCAGGGCTGCCGAGCTAGCTATTCACCTGTCACT	AGCCCGTCTAAACGCGGCGA	CACACAAAGGACCCTACTCCC
TTGATCTCGCTGGATCGTTCT	AGCCCGTCTAAACGCGGCGAATAGCCCGTCTAAACGCGGCGA	GCGGGCATATGGAAAGTACTTCGTCGAGCTTCGCAACTCCCT	AGCCCGTCTAAACGCGGCGA	CACACAAAGGACCCTACTCCC
TTGATCTCGCTGGATCGTTCT	AGCCCGTCTAAACGCGGCGAATAGCCCGTCTAAACGCGGCGA	GGCGCGTAATTATTTGAATTTGATTTTGTGGTTTGTCTTGGA	AGCCCGTCTAAACGCGGCGA	CACACAAAGGACCCTACTCCC
TTGATCTCGCTGGATCGTTCT	AGCCCGTCTAAACGCGGCGAATAGCCCGTCTAAACGCGGCGA	GACAAGTATGCAAATATCTAGCCGTTAACAATGCCGCTGCAT	AGCCCGTCTAAACGCGGCGA	CACACAAAGGACCCTACTCCC
TTGATCTCGCTGGATCGTTCT	AGCCCGTCTAAACGCGGCGAATAGCCCGTCTAAACGCGGCGA	GTAAACAATGCCAGGACAATGTGAACGGACCTTTATAAAGGA	AGCCCGTCTAAACGCGGCGA	CACACAAAGGACCCTACTCCC
Barcode_adapter_33
TTGATCTCGCTGGATCGTTCT	GCCGCGATATTCACGCCGCGATGCCGCGATATTCACGCCGCG	TGCGTACTTGACGACGGCCATTGTGCTCCGGTTATGATTGTT	GCCGCGATATTCACGCCGCG	CACACAAAGGACCCTACTCCC
TTGATCTCGCTGGATCGTTCT	GCCGCGATATTCACGCCGCGATGCCGCGATATTCACGCCGCG	AGATTTGCCCATATGATCATATACATATGCACCAAACCCATC	GCCGCGATATTCACGCCGCG	CACACAAAGGACCCTACTCCC
TTGATCTCGCTGGATCGTTCT	GCCGCGATATTCACGCCGCGATGCCGCGATATTCACGCCGCG	GTGAGAACTGTAGTGGACCTGCTTATGTGGGTGATTTTCATT	GCCGCGATATTCACGCCGCG	CACACAAAGGACCCTACTCCC
TTGATCTCGCTGGATCGTTCT	GCCGCGATATTCACGCCGCGATGCCGCGATATTCACGCCGCG	CCTCTAATTGTTTGTGCCATTGTTCACGCGATAGGTTTGAGA	GCCGCGATATTCACGCCGCG	CACACAAAGGACCCTACTCCC
TTGATCTCGCTGGATCGTTCT	GCCGCGATATTCACGCCGCGATGCCGCGATATTCACGCCGCG	TTACACGCTTTGTTAATTGTGCCAGCCCAAAAGGGTCGCCCT	GCCGCGATATTCACGCCGCG	CACACAAAGGACCCTACTCCC
TTGATCTCGCTGGATCGTTCT	GCCGCGATATTCACGCCGCGATGCCGCGATATTCACGCCGCG	TGTGAGCCCATTTGCATAAACTGCTTTCACGGCCTTTGTTGT	GCCGCGATATTCACGCCGCG	CACACAAAGGACCCTACTCCC
TTGATCTCGCTGGATCGTTCT	GCCGCGATATTCACGCCGCGATGCCGCGATATTCACGCCGCG	GTTGGCCAATCTTCCTGCTGTTGAGCCTCATCTTGGTGGTGG	GCCGCGATATTCACGCCGCG	CACACAAAGGACCCTACTCCC
TTGATCTCGCTGGATCGTTCT	GCCGCGATATTCACGCCGCGATGCCGCGATATTCACGCCGCG	AGTAGGGTTGGCTGTTGGATGGTACAGGTCGATTTCGGAACC	GCCGCGATATTCACGCCGCG	CACACAAAGGACCCTACTCCC
TTGATCTCGCTGGATCGTTCT	GCCGCGATATTCACGCCGCGATGCCGCGATATTCACGCCGCG	GACAACCTGGGTCGGTGCCGGTGCATCCGTTTTATGGCTTGG	GCCGCGATATTCACGCCGCG	CACACAAAGGACCCTACTCCC
TTGATCTCGCTGGATCGTTCT	GCCGCGATATTCACGCCGCGATGCCGCGATATTCACGCCGCG	CGACCTTTCTTTGCCACGCTTTGTTGCATTCTCCTCGCGACC	GCCGCGATATTCACGCCGCG	CACACAAAGGACCCTACTCCC
TTGATCTCGCTGGATCGTTCT	GCCGCGATATTCACGCCGCGATGCCGCGATATTCACGCCGCG	TACCAGCGTATTGTTGCCATCTTGTTTGCCTAACGCCGGGCG	GCCGCGATATTCACGCCGCG	CACACAAAGGACCCTACTCCC
TTGATCTCGCTGGATCGTTCT	GCCGCGATATTCACGCCGCGATGCCGCGATATTCACGCCGCG	GACTAGACTTGTAGTTTCAGAGATCGGCTCAGACGCTGGCTT	GCCGCGATATTCACGCCGCG	CACACAAAGGACCCTACTCCC
TTGATCTCGCTGGATCGTTCT	GCCGCGATATTCACGCCGCGATGCCGCGATATTCACGCCGCG	CGGGATTTGGGCTATATACTCTAGATTCCTAAGTGCTTTAAA	GCCGCGATATTCACGCCGCG	CACACAAAGGACCCTACTCCC
TTGATCTCGCTGGATCGTTCT	GCCGCGATATTCACGCCGCGATGCCGCGATATTCACGCCGCG	TAGAGAAAATCTTGAGGGTTTCAGTTGGATCTTATAGGCATT	GCCGCGATATTCACGCCGCG	CACACAAAGGACCCTACTCCC
TTGATCTCGCTGGATCGTTCT	GCCGCGATATTCACGCCGCGATGCCGCGATATTCACGCCGCG	AGCATTATTTGCTGTATACAATGGCATGAGGGTGAAGATCTC	GCCGCGATATTCACGCCGCG	CACACAAAGGACCCTACTCCC
TTGATCTCGCTGGATCGTTCT	GCCGCGATATTCACGCCGCGATGCCGCGATATTCACGCCGCG	ACCAATGGGTTTAGATATTCTACTCCTTGTAGCCATTAGAAT	GCCGCGATATTCACGCCGCG	CACACAAAGGACCCTACTCCC
TTGATCTCGCTGGATCGTTCT	GCCGCGATATTCACGCCGCGATGCCGCGATATTCACGCCGCG	CTTTCTCGAATTGAGACTTGAATTTGAAGTGGCAGCCACGCG	GCCGCGATATTCACGCCGCG	CACACAAAGGACCCTACTCCC
TTGATCTCGCTGGATCGTTCT	GCCGCGATATTCACGCCGCGATGCCGCGATATTCACGCCGCG	CTCCGTGTAAAATGCTTTTCCAACTCATTAGCACCGACAGTG	GCCGCGATATTCACGCCGCG	CACACAAAGGACCCTACTCCC
TTGATCTCGCTGGATCGTTCT	GCCGCGATATTCACGCCGCGATGCCGCGATATTCACGCCGCG	CATGTCCATTTAATGAGGCATTCATTGCACTCGCAACCTTGC	GCCGCGATATTCACGCCGCG	CACACAAAGGACCCTACTCCC
TTGATCTCGCTGGATCGTTCT	GCCGCGATATTCACGCCGCGATGCCGCGATATTCACGCCGCG	ATAGAACGACAGCACTACAAACGGCAACAATTTCAAATCGAT	GCCGCGATATTCACGCCGCG	CACACAAAGGACCCTACTCCC
TTGATCTCGCTGGATCGTTCT	GCCGCGATATTCACGCCGCGATGCCGCGATATTCACGCCGCG	GGTACACTTAGGGAAAATGTTTGACTTTGTACACCAATATGT	GCCGCGATATTCACGCCGCG	CACACAAAGGACCCTACTCCC
TTGATCTCGCTGGATCGTTCT	GCCGCGATATTCACGCCGCGATGCCGCGATATTCACGCCGCG	ACCCATTTCTTCCAGTGTGCCAAATTGATTCAACCGTGTTTG	GCCGCGATATTCACGCCGCG	CACACAAAGGACCCTACTCCC
TTGATCTCGCTGGATCGTTCT	GCCGCGATATTCACGCCGCGATGCCGCGATATTCACGCCGCG	AATCCAGACGAGACGTGGGTGGTGACGCATGTCATCGTAAAC	GCCGCGATATTCACGCCGCG	CACACAAAGGACCCTACTCCC
TTGATCTCGCTGGATCGTTCT	GCCGCGATATTCACGCCGCGATGCCGCGATATTCACGCCGCG	CATCATTGGCTCCGTTCAGCCCTTCGGCAGTTGAGCTAGATC	GCCGCGATATTCACGCCGCG	CACACAAAGGACCCTACTCCC
TTGATCTCGCTGGATCGTTCT	GCCGCGATATTCACGCCGCGATGCCGCGATATTCACGCCGCG	CTCCAGCTCATCGGCAACTTACATAACGAATTGTGTATTTTC	GCCGCGATATTCACGCCGCG	CACACAAAGGACCCTACTCCC
TTGATCTCGCTGGATCGTTCT	GCCGCGATATTCACGCCGCGATGCCGCGATATTCACGCCGCG	TGGCTTCGTCTCAGTCTCTGCCCATTTCATAAATATCATGGG	GCCGCGATATTCACGCCGCG	CACACAAAGGACCCTACTCCC
TTGATCTCGCTGGATCGTTCT	GCCGCGATATTCACGCCGCGATGCCGCGATATTCACGCCGCG	CGACTACGGATCCGATTCTCTAGGGTAGCATCCGATCCGACC	GCCGCGATATTCACGCCGCG	CACACAAAGGACCCTACTCCC
TTGATCTCGCTGGATCGTTCT	GCCGCGATATTCACGCCGCGATGCCGCGATATTCACGCCGCG	GTGAGGGCTGCAACCGAATTTCATGCCTTGTCGAGCTATTTA	GCCGCGATATTCACGCCGCG	CACACAAAGGACCCTACTCCC
TTGATCTCGCTGGATCGTTCT	GCCGCGATATTCACGCCGCGATGCCGCGATATTCACGCCGCG	TGCAAACAAATTATGTTCTAGCCAGTCGCATCTCTGTGTGGC	GCCGCGATATTCACGCCGCG	CACACAAAGGACCCTACTCCC
TTGATCTCGCTGGATCGTTCT	GCCGCGATATTCACGCCGCGATGCCGCGATATTCACGCCGCG	ATGGATGTTGCGGCGGAGGATGCCCTGATGATGTTGTCGAAA	GCCGCGATATTCACGCCGCG	CACACAAAGGACCCTACTCCC
TTGATCTCGCTGGATCGTTCT	GCCGCGATATTCACGCCGCGATGCCGCGATATTCACGCCGCG	CGAACGTTTATCTTGTAAATTGGTTGGGATTAATGTCTGGCG	GCCGCGATATTCACGCCGCG	CACACAAAGGACCCTACTCCC
TTGATCTCGCTGGATCGTTCT	GCCGCGATATTCACGCCGCGATGCCGCGATATTCACGCCGCG	AGTTGTGATTTTCAGCCCAAGATCGGCCAATGATAGAGGGCC	GCCGCGATATTCACGCCGCG	CACACAAAGGACCCTACTCCC
TTGATCTCGCTGGATCGTTCT	GCCGCGATATTCACGCCGCGATGCCGCGATATTCACGCCGCG	TTCATTTACCTACAGCGATGGATGGGCGTTCTGGGTTTGAGG	GCCGCGATATTCACGCCGCG	CACACAAAGGACCCTACTCCC
TTGATCTCGCTGGATCGTTCT	GCCGCGATATTCACGCCGCGATGCCGCGATATTCACGCCGCG	TCAGCCCAGCAGGAGGATCTATATAATCCTAATTGAAATAAA	GCCGCGATATTCACGCCGCG	CACACAAAGGACCCTACTCCC
TTGATCTCGCTGGATCGTTCT	GCCGCGATATTCACGCCGCGATGCCGCGATATTCACGCCGCG	ACGTTAAGCTGAACTTAGGTACTAATCAGGCTAGAATCTGTA	GCCGCGATATTCACGCCGCG	CACACAAAGGACCCTACTCCC
TTGATCTCGCTGGATCGTTCT	GCCGCGATATTCACGCCGCGATGCCGCGATATTCACGCCGCG	TCCAGTGGCTGTTCCTGCGTAGACTGCTCCAACGTGCTCGTT	GCCGCGATATTCACGCCGCG	CACACAAAGGACCCTACTCCC
TTGATCTCGCTGGATCGTTCT	GCCGCGATATTCACGCCGCGATGCCGCGATATTCACGCCGCG	TGCCCACATCCAGTTCGAGTTCTTCGGCTCCCGACTCATCGG	GCCGCGATATTCACGCCGCG	CACACAAAGGACCCTACTCCC
TTGATCTCGCTGGATCGTTCT	GCCGCGATATTCACGCCGCGATGCCGCGATATTCACGCCGCG	GAGATCCGCGCCGGAAACGCCTGGTGGAAGGTTCAGGCCAGG	GCCGCGATATTCACGCCGCG	CACACAAAGGACCCTACTCCC
TTGATCTCGCTGGATCGTTCT	GCCGCGATATTCACGCCGCGATGCCGCGATATTCACGCCGCG	GTGGATACATAGGTGAGGCCTGAATCGCTCCTCCATACTCAT	GCCGCGATATTCACGCCGCG	CACACAAAGGACCCTACTCCC
TTGATCTCGCTGGATCGTTCT	GCCGCGATATTCACGCCGCGATGCCGCGATATTCACGCCGCG	GTAGGTACATGCCAAATCCACAAGCGATGGCCTCAGCAGGCT	GCCGCGATATTCACGCCGCG	CACACAAAGGACCCTACTCCC
TTGATCTCGCTGGATCGTTCT	GCCGCGATATTCACGCCGCGATGCCGCGATATTCACGCCGCG	GCCAAAGAACTGGCGCCAGGCACCGACTGATCGTCCAGCGAT	GCCGCGATATTCACGCCGCG	CACACAAAGGACCCTACTCCC
TTGATCTCGCTGGATCGTTCT	GCCGCGATATTCACGCCGCGATGCCGCGATATTCACGCCGCG	GAGCAGGCTGAGCCATTTGATCTCAGGCGCTTGATTTGCGGA	GCCGCGATATTCACGCCGCG	CACACAAAGGACCCTACTCCC
TTGATCTCGCTGGATCGTTCT	GCCGCGATATTCACGCCGCGATGCCGCGATATTCACGCCGCG	ATCCGAATCGCCGATCGACGATGTTCCTCCGGCTGTCTCACC	GCCGCGATATTCACGCCGCG	CACACAAAGGACCCTACTCCC
TTGATCTCGCTGGATCGTTCT	GCCGCGATATTCACGCCGCGATGCCGCGATATTCACGCCGCG	CTCCTTTCGTTGGCGACATGTCAGACTCGGATTGGGACTGAG	GCCGCGATATTCACGCCGCG	CACACAAAGGACCCTACTCCC
TTGATCTCGCTGGATCGTTCT	GCCGCGATATTCACGCCGCGATGCCGCGATATTCACGCCGCG	TGGGATAGTGACGGCGACTGATCTTGATCCTCGCCCGTTGGC	GCCGCGATATTCACGCCGCG	CACACAAAGGACCCTACTCCC
TTGATCTCGCTGGATCGTTCT	GCCGCGATATTCACGCCGCGATGCCGCGATATTCACGCCGCG	AGCTTGGTGATGCGATCGTTCTGCGGAAGAAGGCAACAAGAC	GCCGCGATATTCACGCCGCG	CACACAAAGGACCCTACTCCC
TTGATCTCGCTGGATCGTTCT	GCCGCGATATTCACGCCGCGATGCCGCGATATTCACGCCGCG	GCGTGAAATATGACGATTGCCGCCAGCATAATCTTGGGCAAC	GCCGCGATATTCACGCCGCG	CACACAAAGGACCCTACTCCC
TTGATCTCGCTGGATCGTTCT	GCCGCGATATTCACGCCGCGATGCCGCGATATTCACGCCGCG	GTTAAGTAACATGGCCACTTGACACCAGACTGCGTTTCCAGT	GCCGCGATATTCACGCCGCG	CACACAAAGGACCCTACTCCC
TTGATCTCGCTGGATCGTTCT	GCCGCGATATTCACGCCGCGATGCCGCGATATTCACGCCGCG	TCGGTGCTCAGTTCCACTCCAGATGACTTGACAACATTGTGA	GCCGCGATATTCACGCCGCG	CACACAAAGGACCCTACTCCC
TTGATCTCGCTGGATCGTTCT	GCCGCGATATTCACGCCGCGATGCCGCGATATTCACGCCGCG	TTTCGGATCTTTCTCAAACCGAATCTCCGATCTCTCGGCGAT	GCCGCGATATTCACGCCGCG	CACACAAAGGACCCTACTCCC
Barcode_adapter_34
TTGATCTCGCTGGATCGTTCT	ATGAAACGTCTGGGCCCGTAATATGAAACGTCTGGGCCCGTA	GGCTATCCAACTTCCTAAAACAACAATCCGACCCGCTGACTT	ATGAAACGTCTGGGCCCGTA	CACACAAAGGACCCTACTCCC
TTGATCTCGCTGGATCGTTCT	ATGAAACGTCTGGGCCCGTAATATGAAACGTCTGGGCCCGTA	TGCCTGCCCTGCCCACCAACTACACGATCCACGGAGGCGTTC	ATGAAACGTCTGGGCCCGTA	CACACAAAGGACCCTACTCCC
TTGATCTCGCTGGATCGTTCT	ATGAAACGTCTGGGCCCGTAATATGAAACGTCTGGGCCCGTA	TTCGAGACGTTGACCAAGCTACCCACGGCGTGAGCGATCGCC	ATGAAACGTCTGGGCCCGTA	CACACAAAGGACCCTACTCCC
TTGATCTCGCTGGATCGTTCT	ATGAAACGTCTGGGCCCGTAATATGAAACGTCTGGGCCCGTA	ATTAGTGTGATCGTTTCCAGTCTCTTTGCTCAATGAATTGGC	ATGAAACGTCTGGGCCCGTA	CACACAAAGGACCCTACTCCC
TTGATCTCGCTGGATCGTTCT	ATGAAACGTCTGGGCCCGTAATATGAAACGTCTGGGCCCGTA	TAACTTCGAGGACACATGACTCGAATACTCTTGGACGAAACA	ATGAAACGTCTGGGCCCGTA	CACACAAAGGACCCTACTCCC
TTGATCTCGCTGGATCGTTCT	ATGAAACGTCTGGGCCCGTAATATGAAACGTCTGGGCCCGTA	GCGATTTTAGACAACCTTGGATAAGTCTGTGAATAACATGTG	ATGAAACGTCTGGGCCCGTA	CACACAAAGGACCCTACTCCC
TTGATCTCGCTGGATCGTTCT	ATGAAACGTCTGGGCCCGTAATATGAAACGTCTGGGCCCGTA	TGAACTAGAAGGGATTCTCATCGTGTGGCAAAGATATATATT	ATGAAACGTCTGGGCCCGTA	CACACAAAGGACCCTACTCCC
TTGATCTCGCTGGATCGTTCT	ATGAAACGTCTGGGCCCGTAATATGAAACGTCTGGGCCCGTA	CATTACCAAAATGATGGCGCCCATTGAGAGGGTAAACGGAGT	ATGAAACGTCTGGGCCCGTA	CACACAAAGGACCCTACTCCC
TTGATCTCGCTGGATCGTTCT	ATGAAACGTCTGGGCCCGTAATATGAAACGTCTGGGCCCGTA	GCGGCTGATACTTGTGCATGCTGGCCAGGACAATCTGCGAAT	ATGAAACGTCTGGGCCCGTA	CACACAAAGGACCCTACTCCC
TTGATCTCGCTGGATCGTTCT	ATGAAACGTCTGGGCCCGTAATATGAAACGTCTGGGCCCGTA	AACTGGAGACGACTTCAAAGCCCTGGCCGCACTTACATGGCC	ATGAAACGTCTGGGCCCGTA	CACACAAAGGACCCTACTCCC
TTGATCTCGCTGGATCGTTCT	ATGAAACGTCTGGGCCCGTAATATGAAACGTCTGGGCCCGTA	CTTGACCTTATTGAACAGTATGGGCTGCGCCTGCCAATGGGC	ATGAAACGTCTGGGCCCGTA	CACACAAAGGACCCTACTCCC
TTGATCTCGCTGGATCGTTCT	ATGAAACGTCTGGGCCCGTAATATGAAACGTCTGGGCCCGTA	CTGGGAGCCGGAGAACTTGTAGCGGCAGTCGCCAATGGGTAC	ATGAAACGTCTGGGCCCGTA	CACACAAAGGACCCTACTCCC
TTGATCTCGCTGGATCGTTCT	ATGAAACGTCTGGGCCCGTAATATGAAACGTCTGGGCCCGTA	CGAGGAGCACGCAATAGTTGCTCTCGTCCTCCAAGCCGGAAA	ATGAAACGTCTGGGCCCGTA	CACACAAAGGACCCTACTCCC
TTGATCTCGCTGGATCGTTCT	ATGAAACGTCTGGGCCCGTAATATGAAACGTCTGGGCCCGTA	TATACTGCTTTCCTACAACATTTTCCTCTGTGTCAGATGAGC	ATGAAACGTCTGGGCCCGTA	CACACAAAGGACCCTACTCCC
TTGATCTCGCTGGATCGTTCT	ATGAAACGTCTGGGCCCGTAATATGAAACGTCTGGGCCCGTA	TGGAAAACCTTAGAGCCTTTGTTTACCGAACAAACTCAAATA	ATGAAACGTCTGGGCCCGTA	CACACAAAGGACCCTACTCCC
TTGATCTCGCTGGATCGTTCT	ATGAAACGTCTGGGCCCGTAATATGAAACGTCTGGGCCCGTA	GTCATGCTAGAACGACAAAAGGAGCCCATTCCCGGTTCCAGC	ATGAAACGTCTGGGCCCGTA	CACACAAAGGACCCTACTCCC
TTGATCTCGCTGGATCGTTCT	ATGAAACGTCTGGGCCCGTAATATGAAACGTCTGGGCCCGTA	GGGCGTTACAAATATTTAATTGTGAGATTTCCCTTCCATGCG	ATGAAACGTCTGGGCCCGTA	CACACAAAGGACCCTACTCCC
TTGATCTCGCTGGATCGTTCT	ATGAAACGTCTGGGCCCGTAATATGAAACGTCTGGGCCCGTA	ATGTAATTAGGACTGGTCAAATAGAGATTGCCCGGTGGAGTA	ATGAAACGTCTGGGCCCGTA	CACACAAAGGACCCTACTCCC
TTGATCTCGCTGGATCGTTCT	ATGAAACGTCTGGGCCCGTAATATGAAACGTCTGGGCCCGTA	AGGCCCTGACCCTCGCCTTCAACTCCAAGTCGCTGCCGCAGG	ATGAAACGTCTGGGCCCGTA	CACACAAAGGACCCTACTCCC
TTGATCTCGCTGGATCGTTCT	ATGAAACGTCTGGGCCCGTAATATGAAACGTCTGGGCCCGTA	CTCAACCGATGATTAATTAATTGAAATCCACAGAGCCTCGGT	ATGAAACGTCTGGGCCCGTA	CACACAAAGGACCCTACTCCC
TTGATCTCGCTGGATCGTTCT	ATGAAACGTCTGGGCCCGTAATATGAAACGTCTGGGCCCGTA	GCTAACATTTAATTTGATTCTGGCTTCGGGTCTGCCTTTTCA	ATGAAACGTCTGGGCCCGTA	CACACAAAGGACCCTACTCCC
TTGATCTCGCTGGATCGTTCT	ATGAAACGTCTGGGCCCGTAATATGAAACGTCTGGGCCCGTA	TCCGTTGAATTCCATTAGAGCACGGCACCGAAATATTTCGAC	ATGAAACGTCTGGGCCCGTA	CACACAAAGGACCCTACTCCC
TTGATCTCGCTGGATCGTTCT	ATGAAACGTCTGGGCCCGTAATATGAAACGTCTGGGCCCGTA	TTGTGCGGTTTAGAATTTCATTTTCAATTTGCTTGCTCTCAG	ATGAAACGTCTGGGCCCGTA	CACACAAAGGACCCTACTCCC
TTGATCTCGCTGGATCGTTCT	ATGAAACGTCTGGGCCCGTAATATGAAACGTCTGGGCCCGTA	CGTCTGCGCATAATTACCAGTGGAATTTTCTACTGCGAGTAA	ATGAAACGTCTGGGCCCGTA	CACACAAAGGACCCTACTCCC
TTGATCTCGCTGGATCGTTCT	ATGAAACGTCTGGGCCCGTAATATGAAACGTCTGGGCCCGTA	AGCATGCTGACCACTTGACGGCATTCGACTTGGCGCTTGACG	ATGAAACGTCTGGGCCCGTA	CACACAAAGGACCCTACTCCC
TTGATCTCGCTGGATCGTTCT	ATGAAACGTCTGGGCCCGTAATATGAAACGTCTGGGCCCGTA	GCCAGGAATGCGACGGAGCATCGGATCTCGGACTCCCGAAGG	ATGAAACGTCTGGGCCCGTA	CACACAAAGGACCCTACTCCC
TTGATCTCGCTGGATCGTTCT	ATGAAACGTCTGGGCCCGTAATATGAAACGTCTGGGCCCGTA	ACCCTACAATTCCATATAAATAGCTGCTTGATATTCCCAGAA	ATGAAACGTCTGGGCCCGTA	CACACAAAGGACCCTACTCCC
TTGATCTCGCTGGATCGTTCT	ATGAAACGTCTGGGCCCGTAATATGAAACGTCTGGGCCCGTA	AGATCGTAAGCCAGTTTTGAATGAGTCTACTAGGAATAACAT	ATGAAACGTCTGGGCCCGTA	CACACAAAGGACCCTACTCCC
TTGATCTCGCTGGATCGTTCT	ATGAAACGTCTGGGCCCGTAATATGAAACGTCTGGGCCCGTA	CTTCTCATCGAAGTTACCGTGTCGCTTCTGTTTACCGCCTCT	ATGAAACGTCTGGGCCCGTA	CACACAAAGGACCCTACTCCC
TTGATCTCGCTGGATCGTTCT	ATGAAACGTCTGGGCCCGTAATATGAAACGTCTGGGCCCGTA	TGGTGAGTGGAGGAGCCCACACAGTCTAAAAGCATCGTGACA	ATGAAACGTCTGGGCCCGTA	CACACAAAGGACCCTACTCCC
TTGATCTCGCTGGATCGTTCT	ATGAAACGTCTGGGCCCGTAATATGAAACGTCTGGGCCCGTA	GTCATTTCATTTGCCGCCAGTATCAGACATTAAGCGATACGG	ATGAAACGTCTGGGCCCGTA	CACACAAAGGACCCTACTCCC
TTGATCTCGCTGGATCGTTCT	ATGAAACGTCTGGGCCCGTAATATGAAACGTCTGGGCCCGTA	TGTTCTATCTAACTTTAATGGCCGTCTGCGCTTTTACCACCC	ATGAAACGTCTGGGCCCGTA	CACACAAAGGACCCTACTCCC
TTGATCTCGCTGGATCGTTCT	ATGAAACGTCTGGGCCCGTAATATGAAACGTCTGGGCCCGTA	TAGGTTTTGGACTTGGGATCGTATCCGTATGGGAAATGAAAC	ATGAAACGTCTGGGCCCGTA	CACACAAAGGACCCTACTCCC
TTGATCTCGCTGGATCGTTCT	ATGAAACGTCTGGGCCCGTAATATGAAACGTCTGGGCCCGTA	GATGCGATTGGACAGACGGTGGCACTCTGGCGCCTAATCATT	ATGAAACGTCTGGGCCCGTA	CACACAAAGGACCCTACTCCC
TTGATCTCGCTGGATCGTTCT	ATGAAACGTCTGGGCCCGTAATATGAAACGTCTGGGCCCGTA	AATCGATTGCATCGCGACCTCTCCACCGATGCCCATAAAACA	ATGAAACGTCTGGGCCCGTA	CACACAAAGGACCCTACTCCC
TTGATCTCGCTGGATCGTTCT	ATGAAACGTCTGGGCCCGTAATATGAAACGTCTGGGCCCGTA	GTTGTTCGTGGCTCGAAGTGTATTCATTCAATGCATTTCGAG	ATGAAACGTCTGGGCCCGTA	CACACAAAGGACCCTACTCCC
TTGATCTCGCTGGATCGTTCT	ATGAAACGTCTGGGCCCGTAATATGAAACGTCTGGGCCCGTA	CTGTCGACAAGCTGTGGTCACTGTCACTGCCAAAAGATACAG	ATGAAACGTCTGGGCCCGTA	CACACAAAGGACCCTACTCCC
TTGATCTCGCTGGATCGTTCT	ATGAAACGTCTGGGCCCGTAATATGAAACGTCTGGGCCCGTA	ATGTACGAGCATCTTATAGAATGCAGAACGCGAAGATATTTC	ATGAAACGTCTGGGCCCGTA	CACACAAAGGACCCTACTCCC
TTGATCTCGCTGGATCGTTCT	ATGAAACGTCTGGGCCCGTAATATGAAACGTCTGGGCCCGTA	ATGACGACAAAGTATCCTTGACGCGAAGATTTATGCCAGGCG	ATGAAACGTCTGGGCCCGTA	CACACAAAGGACCCTACTCCC
TTGATCTCGCTGGATCGTTCT	ATGAAACGTCTGGGCCCGTAATATGAAACGTCTGGGCCCGTA	GCATAAAGGAGCGCCGACGAACCGACAGGACGTCCCACTGAG	ATGAAACGTCTGGGCCCGTA	CACACAAAGGACCCTACTCCC
TTGATCTCGCTGGATCGTTCT	ATGAAACGTCTGGGCCCGTAATATGAAACGTCTGGGCCCGTA	CGGCGCTCGCCCGATCGGTCCAGTTGGTCGGTCTACAATAAA	ATGAAACGTCTGGGCCCGTA	CACACAAAGGACCCTACTCCC
TTGATCTCGCTGGATCGTTCT	ATGAAACGTCTGGGCCCGTAATATGAAACGTCTGGGCCCGTA	ACGATGACGCCACTTTACGCACATTCGAACAAGTGCCGGACA	ATGAAACGTCTGGGCCCGTA	CACACAAAGGACCCTACTCCC
TTGATCTCGCTGGATCGTTCT	ATGAAACGTCTGGGCCCGTAATATGAAACGTCTGGGCCCGTA	TTTAGGTAGTCGCCTTTGTGCAAGTAGTCGTGCATCTGATCT	ATGAAACGTCTGGGCCCGTA	CACACAAAGGACCCTACTCCC
TTGATCTCGCTGGATCGTTCT	ATGAAACGTCTGGGCCCGTAATATGAAACGTCTGGGCCCGTA	TACTCATAGATACACGATAAATTAGCTCCGGGCGATCGCGCT	ATGAAACGTCTGGGCCCGTA	CACACAAAGGACCCTACTCCC
TTGATCTCGCTGGATCGTTCT	ATGAAACGTCTGGGCCCGTAATATGAAACGTCTGGGCCCGTA	GCCTTTGATTCGTACTATCTACGATCTGAGCACGCAAAGTGC	ATGAAACGTCTGGGCCCGTA	CACACAAAGGACCCTACTCCC
TTGATCTCGCTGGATCGTTCT	ATGAAACGTCTGGGCCCGTAATATGAAACGTCTGGGCCCGTA	CGATGTCCAGTGCGCATCAATTTTGGCTGAACCTGCAACCGC	ATGAAACGTCTGGGCCCGTA	CACACAAAGGACCCTACTCCC
TTGATCTCGCTGGATCGTTCT	ATGAAACGTCTGGGCCCGTAATATGAAACGTCTGGGCCCGTA	TCAATTTTCAATTTTCGATTTTCACATCCTGCCGACGTAAGT	ATGAAACGTCTGGGCCCGTA	CACACAAAGGACCCTACTCCC
TTGATCTCGCTGGATCGTTCT	ATGAAACGTCTGGGCCCGTAATATGAAACGTCTGGGCCCGTA	TCGTTGTCGCGACGCCGCTGTAAACAATTTGCAGGCGCCTGC	ATGAAACGTCTGGGCCCGTA	CACACAAAGGACCCTACTCCC
TTGATCTCGCTGGATCGTTCT	ATGAAACGTCTGGGCCCGTAATATGAAACGTCTGGGCCCGTA	CACATCCTCGCTGGACTCTACTGAATCGGATCGGAATCGGGA	ATGAAACGTCTGGGCCCGTA	CACACAAAGGACCCTACTCCC
TTGATCTCGCTGGATCGTTCT	ATGAAACGTCTGGGCCCGTAATATGAAACGTCTGGGCCCGTA	GGGCCAGGGATCGGGCTAGGGATCGTTATAGGGTGCTTTAAG	ATGAAACGTCTGGGCCCGTA	CACACAAAGGACCCTACTCCC
Barcode_adapter_35
TTGATCTCGCTGGATCGTTCT	CTCACGGTACTGGCGGACACATCTCACGGTACTGGCGGACAC	CCCGCGCCCGTTGGCTGGTTTATTATTCTTTGCCCTGCGTCT	CTCACGGTACTGGCGGACAC	CACACAAAGGACCCTACTCCC
TTGATCTCGCTGGATCGTTCT	CTCACGGTACTGGCGGACACATCTCACGGTACTGGCGGACAC	TCTATGTTTGTTCCCGATCTCTAAAGTCTGTATATCTCGAGA	CTCACGGTACTGGCGGACAC	CACACAAAGGACCCTACTCCC
TTGATCTCGCTGGATCGTTCT	CTCACGGTACTGGCGGACACATCTCACGGTACTGGCGGACAC	GTGATGATCATTTCCGTGCCAATTTGATGGAACTGCTTCCAT	CTCACGGTACTGGCGGACAC	CACACAAAGGACCCTACTCCC
TTGATCTCGCTGGATCGTTCT	CTCACGGTACTGGCGGACACATCTCACGGTACTGGCGGACAC	TCTCCACGCCGGGCAACGTGACTCGAGGTGGCATGATCACGT	CTCACGGTACTGGCGGACAC	CACACAAAGGACCCTACTCCC
TTGATCTCGCTGGATCGTTCT	CTCACGGTACTGGCGGACACATCTCACGGTACTGGCGGACAC	CAGCATCGGCGGAAACGGATCTGAAAAGAACAATAATCAATA	CTCACGGTACTGGCGGACAC	CACACAAAGGACCCTACTCCC
TTGATCTCGCTGGATCGTTCT	CTCACGGTACTGGCGGACACATCTCACGGTACTGGCGGACAC	TTAAGAGCGTGGGTCTGAATTAAAGTGTGACATTTCTGACTT	CTCACGGTACTGGCGGACAC	CACACAAAGGACCCTACTCCC
TTGATCTCGCTGGATCGTTCT	CTCACGGTACTGGCGGACACATCTCACGGTACTGGCGGACAC	CCAAAGAGATCTTACGGCATAAATCCATATGATGACTGACAT	CTCACGGTACTGGCGGACAC	CACACAAAGGACCCTACTCCC
TTGATCTCGCTGGATCGTTCT	CTCACGGTACTGGCGGACACATCTCACGGTACTGGCGGACAC	GATTCTTTCCCGATTACCAAACTTAATGCCCTCCATCTGGTA	CTCACGGTACTGGCGGACAC	CACACAAAGGACCCTACTCCC
TTGATCTCGCTGGATCGTTCT	CTCACGGTACTGGCGGACACATCTCACGGTACTGGCGGACAC	CACAAAATAAGGAGCGATACTTTGGCAAACAACGATTTTGTT	CTCACGGTACTGGCGGACAC	CACACAAAGGACCCTACTCCC
TTGATCTCGCTGGATCGTTCT	CTCACGGTACTGGCGGACACATCTCACGGTACTGGCGGACAC	GATATCAAGTTTCTCGATCGGCGATCACTTTCCCACATTACT	CTCACGGTACTGGCGGACAC	CACACAAAGGACCCTACTCCC
TTGATCTCGCTGGATCGTTCT	CTCACGGTACTGGCGGACACATCTCACGGTACTGGCGGACAC	GCTTTATGATCCGCTGGCCATAAACACCGCTACTCGCACACA	CTCACGGTACTGGCGGACAC	CACACAAAGGACCCTACTCCC
TTGATCTCGCTGGATCGTTCT	CTCACGGTACTGGCGGACACATCTCACGGTACTGGCGGACAC	GAGACAGTAACAGAAACAAAAGCAGTTTGCCAAAAGTTACGA	CTCACGGTACTGGCGGACAC	CACACAAAGGACCCTACTCCC
TTGATCTCGCTGGATCGTTCT	CTCACGGTACTGGCGGACACATCTCACGGTACTGGCGGACAC	ATTAATGCTAATGATGGCTAACAGCTTTGCCGCACGCGTAAC	CTCACGGTACTGGCGGACAC	CACACAAAGGACCCTACTCCC
TTGATCTCGCTGGATCGTTCT	CTCACGGTACTGGCGGACACATCTCACGGTACTGGCGGACAC	ATGATCTGCTGGCGATAGATCTCGTGTGCTATGTGCTGCTGC	CTCACGGTACTGGCGGACAC	CACACAAAGGACCCTACTCCC
TTGATCTCGCTGGATCGTTCT	CTCACGGTACTGGCGGACACATCTCACGGTACTGGCGGACAC	CCGAAACTTCTTTGTTTGGCGTTTGTCACTTGCACAATTGTT	CTCACGGTACTGGCGGACAC	CACACAAAGGACCCTACTCCC
TTGATCTCGCTGGATCGTTCT	CTCACGGTACTGGCGGACACATCTCACGGTACTGGCGGACAC	ACAAAAGTCTCTCATGTGCGTGGGTGTTAATTTGATTAGGCC	CTCACGGTACTGGCGGACAC	CACACAAAGGACCCTACTCCC
TTGATCTCGCTGGATCGTTCT	CTCACGGTACTGGCGGACACATCTCACGGTACTGGCGGACAC	GTGTCGCGTACGTGGGTTATTATTTTACCACAAATATATTGA	CTCACGGTACTGGCGGACAC	CACACAAAGGACCCTACTCCC
TTGATCTCGCTGGATCGTTCT	CTCACGGTACTGGCGGACACATCTCACGGTACTGGCGGACAC	GCCAAGTTCGCATTTCAACTGAGCAAGTTCCGCTGGCAGAGC	CTCACGGTACTGGCGGACAC	CACACAAAGGACCCTACTCCC
TTGATCTCGCTGGATCGTTCT	CTCACGGTACTGGCGGACACATCTCACGGTACTGGCGGACAC	TACCTGCTGCTCACCATCGATTGGCTGTGGCAGTGTACGGAG	CTCACGGTACTGGCGGACAC	CACACAAAGGACCCTACTCCC
TTGATCTCGCTGGATCGTTCT	CTCACGGTACTGGCGGACACATCTCACGGTACTGGCGGACAC	CGGGAGCTAGCCGTCCCGCTCTGGTTTGGCACCTCCATTTTG	CTCACGGTACTGGCGGACAC	CACACAAAGGACCCTACTCCC
TTGATCTCGCTGGATCGTTCT	CTCACGGTACTGGCGGACACATCTCACGGTACTGGCGGACAC	GCCATGGCTCCGCCCACGAAGCGCTGACTATCACTCTCTCTC	CTCACGGTACTGGCGGACAC	CACACAAAGGACCCTACTCCC
TTGATCTCGCTGGATCGTTCT	CTCACGGTACTGGCGGACACATCTCACGGTACTGGCGGACAC	CGTTTAATTCTGAAGTGCGAAGTTGCACAGTCAGCGGAGGAG	CTCACGGTACTGGCGGACAC	CACACAAAGGACCCTACTCCC
TTGATCTCGCTGGATCGTTCT	CTCACGGTACTGGCGGACACATCTCACGGTACTGGCGGACAC	TTTATGCTTTGCCCATTTGTAGCCGCTGCCATCACCATCACC	CTCACGGTACTGGCGGACAC	CACACAAAGGACCCTACTCCC
TTGATCTCGCTGGATCGTTCT	CTCACGGTACTGGCGGACACATCTCACGGTACTGGCGGACAC	GTGGTCCTCTTGTCTGGCCTCTCCAAGCCGTGTGTGTTTGTC	CTCACGGTACTGGCGGACAC	CACACAAAGGACCCTACTCCC
TTGATCTCGCTGGATCGTTCT	CTCACGGTACTGGCGGACACATCTCACGGTACTGGCGGACAC	GCGCACTACAGAGAAAAGAATTTATTGATGCTGTTTGAACAG	CTCACGGTACTGGCGGACAC	CACACAAAGGACCCTACTCCC
TTGATCTCGCTGGATCGTTCT	CTCACGGTACTGGCGGACACATCTCACGGTACTGGCGGACAC	GGATTGATGTTGGATGAAATTGCTTGGTCATCGTTGCAATAG	CTCACGGTACTGGCGGACAC	CACACAAAGGACCCTACTCCC
TTGATCTCGCTGGATCGTTCT	CTCACGGTACTGGCGGACACATCTCACGGTACTGGCGGACAC	TCGACTTTGACGCTGCGTCATTCAGGCATTGATATGGCGGCA	CTCACGGTACTGGCGGACAC	CACACAAAGGACCCTACTCCC
TTGATCTCGCTGGATCGTTCT	CTCACGGTACTGGCGGACACATCTCACGGTACTGGCGGACAC	CAAAGGCCCGATATGGCGTCTCCACTTGCTGGTACACGAATA	CTCACGGTACTGGCGGACAC	CACACAAAGGACCCTACTCCC
TTGATCTCGCTGGATCGTTCT	CTCACGGTACTGGCGGACACATCTCACGGTACTGGCGGACAC	TATAGGCTATAGTCTAGTCTACAGATATTGCCGGCGATGCAG	CTCACGGTACTGGCGGACAC	CACACAAAGGACCCTACTCCC
TTGATCTCGCTGGATCGTTCT	CTCACGGTACTGGCGGACACATCTCACGGTACTGGCGGACAC	GATCACTGTTTGTGGATCTGACCTTTTAGAGAGCTTGGCAAA	CTCACGGTACTGGCGGACAC	CACACAAAGGACCCTACTCCC
TTGATCTCGCTGGATCGTTCT	CTCACGGTACTGGCGGACACATCTCACGGTACTGGCGGACAC	ATTTGTTTCAAACGACGGAAACGCGTGTCGGAGCTGCTTGCT	CTCACGGTACTGGCGGACAC	CACACAAAGGACCCTACTCCC
TTGATCTCGCTGGATCGTTCT	CTCACGGTACTGGCGGACACATCTCACGGTACTGGCGGACAC	GAGGTGGTCTGAACTTTGACTGAAGTTAAGCATACGCCATGT	CTCACGGTACTGGCGGACAC	CACACAAAGGACCCTACTCCC
TTGATCTCGCTGGATCGTTCT	CTCACGGTACTGGCGGACACATCTCACGGTACTGGCGGACAC	CCTCCAGTGCCACTTCCTTTCAAGTTTAAGACAATCGCTTGG	CTCACGGTACTGGCGGACAC	CACACAAAGGACCCTACTCCC
TTGATCTCGCTGGATCGTTCT	CTCACGGTACTGGCGGACACATCTCACGGTACTGGCGGACAC	TATCTGAACAGCATTACTGCGAAATTCCTGAGGCTCTCGATG	CTCACGGTACTGGCGGACAC	CACACAAAGGACCCTACTCCC
TTGATCTCGCTGGATCGTTCT	CTCACGGTACTGGCGGACACATCTCACGGTACTGGCGGACAC	TAAATATGTAGTTAGCCGAGCTAATTTACACAGCACTTTGCT	CTCACGGTACTGGCGGACAC	CACACAAAGGACCCTACTCCC
TTGATCTCGCTGGATCGTTCT	CTCACGGTACTGGCGGACACATCTCACGGTACTGGCGGACAC	CTGACACATCCACGCATTATTTTCCTATGGATATGGCCATAG	CTCACGGTACTGGCGGACAC	CACACAAAGGACCCTACTCCC
TTGATCTCGCTGGATCGTTCT	CTCACGGTACTGGCGGACACATCTCACGGTACTGGCGGACAC	ACAGTTGGCGGCGATAAGCGTCTGAAATTAATTTACTATTAG	CTCACGGTACTGGCGGACAC	CACACAAAGGACCCTACTCCC
TTGATCTCGCTGGATCGTTCT	CTCACGGTACTGGCGGACACATCTCACGGTACTGGCGGACAC	GGCCATTTCGCCCAAATTGCGTTCTGGCCACGTATGAATGTA	CTCACGGTACTGGCGGACAC	CACACAAAGGACCCTACTCCC
TTGATCTCGCTGGATCGTTCT	CTCACGGTACTGGCGGACACATCTCACGGTACTGGCGGACAC	CGCCGTCTGACCATAATTTATGCCTCGCGTTTTCACATTTGG	CTCACGGTACTGGCGGACAC	CACACAAAGGACCCTACTCCC
TTGATCTCGCTGGATCGTTCT	CTCACGGTACTGGCGGACACATCTCACGGTACTGGCGGACAC	GCGCTCATTTCCGGTTGCGTTTTCCGTTCTGCCGTCTTTCAG	CTCACGGTACTGGCGGACAC	CACACAAAGGACCCTACTCCC
TTGATCTCGCTGGATCGTTCT	CTCACGGTACTGGCGGACACATCTCACGGTACTGGCGGACAC	CAAACCATTAGACATCGATCCTGTAGAGCCTCTAAAGGGTCT	CTCACGGTACTGGCGGACAC	CACACAAAGGACCCTACTCCC
TTGATCTCGCTGGATCGTTCT	CTCACGGTACTGGCGGACACATCTCACGGTACTGGCGGACAC	TCAGACCATGCCAATAGCTGTGCAATTTGTCAGCACCCAGCT	CTCACGGTACTGGCGGACAC	CACACAAAGGACCCTACTCCC
TTGATCTCGCTGGATCGTTCT	CTCACGGTACTGGCGGACACATCTCACGGTACTGGCGGACAC	TTCGGTTCCGGATAAATGGGCCAACAGGTAGCAAATGATGCA	CTCACGGTACTGGCGGACAC	CACACAAAGGACCCTACTCCC
TTGATCTCGCTGGATCGTTCT	CTCACGGTACTGGCGGACACATCTCACGGTACTGGCGGACAC	CGAAGAACTGCTAGTTGAGCAAGTAGTGTTTGCAATAATTAA	CTCACGGTACTGGCGGACAC	CACACAAAGGACCCTACTCCC
TTGATCTCGCTGGATCGTTCT	CTCACGGTACTGGCGGACACATCTCACGGTACTGGCGGACAC	GCATGGGTTTCAGTCATCAAAGTATGGAGAAGCAAATTAAGC	CTCACGGTACTGGCGGACAC	CACACAAAGGACCCTACTCCC
TTGATCTCGCTGGATCGTTCT	CTCACGGTACTGGCGGACACATCTCACGGTACTGGCGGACAC	CTCTGAGTGTACTTGCATTCCTGCCGCTTATCAATGTTTTGG	CTCACGGTACTGGCGGACAC	CACACAAAGGACCCTACTCCC
TTGATCTCGCTGGATCGTTCT	CTCACGGTACTGGCGGACACATCTCACGGTACTGGCGGACAC	ATACATTTCAGAGATACACGTTTCAGACAGCGATCAAGTGAA	CTCACGGTACTGGCGGACAC	CACACAAAGGACCCTACTCCC
TTGATCTCGCTGGATCGTTCT	CTCACGGTACTGGCGGACACATCTCACGGTACTGGCGGACAC	AGGGAGGACAAACAGATTGAATAGCCTTGAACCAGGGACCGT	CTCACGGTACTGGCGGACAC	CACACAAAGGACCCTACTCCC
TTGATCTCGCTGGATCGTTCT	CTCACGGTACTGGCGGACACATCTCACGGTACTGGCGGACAC	TCCAACGTCATTGTAAGTGCTATCCGTCCGGTGTCTTTCCAC	CTCACGGTACTGGCGGACAC	CACACAAAGGACCCTACTCCC
TTGATCTCGCTGGATCGTTCT	CTCACGGTACTGGCGGACACATCTCACGGTACTGGCGGACAC	AGTTGCGAAATGAACCCGATACATGTGTATATCGGCTATAAA	CTCACGGTACTGGCGGACAC	CACACAAAGGACCCTACTCCC
Barcode_adapter_36
TTGATCTCGCTGGATCGTTCT	TCGCGCACGAGCGCTAATCGATTCGCGCACGAGCGCTAATCG	GCACGGCTGCTCAAATTAAAATTAGCATAAATCGTCTATGAA	TCGCGCACGAGCGCTAATCG	CACACAAAGGACCCTACTCCC
TTGATCTCGCTGGATCGTTCT	TCGCGCACGAGCGCTAATCGATTCGCGCACGAGCGCTAATCG	CCATGGAAAATATGCCCTCCACTCATGTCAAGCGGCCATCGC	TCGCGCACGAGCGCTAATCG	CACACAAAGGACCCTACTCCC
TTGATCTCGCTGGATCGTTCT	TCGCGCACGAGCGCTAATCGATTCGCGCACGAGCGCTAATCG	ATTTAAACTTTTAGCTCGGATTTGTTTGAACAAGCCCTAGCG	TCGCGCACGAGCGCTAATCG	CACACAAAGGACCCTACTCCC
TTGATCTCGCTGGATCGTTCT	TCGCGCACGAGCGCTAATCGATTCGCGCACGAGCGCTAATCG	TCTATATACGACTATTAACGGACTGGCACTTAATCTCCGATT	TCGCGCACGAGCGCTAATCG	CACACAAAGGACCCTACTCCC
TTGATCTCGCTGGATCGTTCT	TCGCGCACGAGCGCTAATCGATTCGCGCACGAGCGCTAATCG	CTGATTGTGAATTGTCGATGATGGATGGTTGGATATTTGTAT	TCGCGCACGAGCGCTAATCG	CACACAAAGGACCCTACTCCC
TTGATCTCGCTGGATCGTTCT	TCGCGCACGAGCGCTAATCGATTCGCGCACGAGCGCTAATCG	CGTTACCCGTGAGTAGATCCATTGTTGCAACACGACCAACGT	TCGCGCACGAGCGCTAATCG	CACACAAAGGACCCTACTCCC
TTGATCTCGCTGGATCGTTCT	TCGCGCACGAGCGCTAATCGATTCGCGCACGAGCGCTAATCG	GCATGCAAATCTACTTTGGTATGCAAATTAAGTGACTCAATC	TCGCGCACGAGCGCTAATCG	CACACAAAGGACCCTACTCCC
TTGATCTCGCTGGATCGTTCT	TCGCGCACGAGCGCTAATCGATTCGCGCACGAGCGCTAATCG	GAACCACCACATCGATGACCAAAGGAGGCATCATAATCATCT	TCGCGCACGAGCGCTAATCG	CACACAAAGGACCCTACTCCC
TTGATCTCGCTGGATCGTTCT	TCGCGCACGAGCGCTAATCGATTCGCGCACGAGCGCTAATCG	GTCCATTGCGGACCTCTTGACAGCTTTCAATGGTCGCGGGAC	TCGCGCACGAGCGCTAATCG	CACACAAAGGACCCTACTCCC
TTGATCTCGCTGGATCGTTCT	TCGCGCACGAGCGCTAATCGATTCGCGCACGAGCGCTAATCG	GACCTACTCCAATAATTGAGAGGTGTTTAATCGTGTGTTTCG	TCGCGCACGAGCGCTAATCG	CACACAAAGGACCCTACTCCC
TTGATCTCGCTGGATCGTTCT	TCGCGCACGAGCGCTAATCGATTCGCGCACGAGCGCTAATCG	GTTATGTTCCGTCTCCACCGGCTACCAATCCACTCGATCGCT	TCGCGCACGAGCGCTAATCG	CACACAAAGGACCCTACTCCC
TTGATCTCGCTGGATCGTTCT	TCGCGCACGAGCGCTAATCGATTCGCGCACGAGCGCTAATCG	TTGCTCTCAAATTATCATAAGCAAATAGGGCCCAAGATGCGC	TCGCGCACGAGCGCTAATCG	CACACAAAGGACCCTACTCCC
TTGATCTCGCTGGATCGTTCT	TCGCGCACGAGCGCTAATCGATTCGCGCACGAGCGCTAATCG	GGCCAGGCTGGATTCGGATTCATATATTCATAATCATATTCA	TCGCGCACGAGCGCTAATCG	CACACAAAGGACCCTACTCCC
TTGATCTCGCTGGATCGTTCT	TCGCGCACGAGCGCTAATCGATTCGCGCACGAGCGCTAATCG	GGCGCTTCTGTTGTGTAGACCCTTGAGTTATTACAATATTAT	TCGCGCACGAGCGCTAATCG	CACACAAAGGACCCTACTCCC
TTGATCTCGCTGGATCGTTCT	TCGCGCACGAGCGCTAATCGATTCGCGCACGAGCGCTAATCG	GGCTCGCCGGTCCTCCACTCTCCGATCGTCTCCTCCATGAAT	TCGCGCACGAGCGCTAATCG	CACACAAAGGACCCTACTCCC
TTGATCTCGCTGGATCGTTCT	TCGCGCACGAGCGCTAATCGATTCGCGCACGAGCGCTAATCG	TATATGGTTATAGCTGGGTATAGTTGGGTATCTGGGTGCCGA	TCGCGCACGAGCGCTAATCG	CACACAAAGGACCCTACTCCC
TTGATCTCGCTGGATCGTTCT	TCGCGCACGAGCGCTAATCGATTCGCGCACGAGCGCTAATCG	CGAAGAATCTGCATATTTTCCAAAGCATCTAAGTATGGTTGT	TCGCGCACGAGCGCTAATCG	CACACAAAGGACCCTACTCCC
TTGATCTCGCTGGATCGTTCT	TCGCGCACGAGCGCTAATCGATTCGCGCACGAGCGCTAATCG	GCCTTCGAAGCCCATTGAGTTGGCACTCGGAGATGCGTGTTA	TCGCGCACGAGCGCTAATCG	CACACAAAGGACCCTACTCCC
TTGATCTCGCTGGATCGTTCT	TCGCGCACGAGCGCTAATCGATTCGCGCACGAGCGCTAATCG	GGGATGTGTAACAACAAGATCATGGATTCAAATTTGGTGTTC	TCGCGCACGAGCGCTAATCG	CACACAAAGGACCCTACTCCC
TTGATCTCGCTGGATCGTTCT	TCGCGCACGAGCGCTAATCGATTCGCGCACGAGCGCTAATCG	CTGAGGTGCTAAGATCAGAGCTAAAACATTAATGGTGCTTAA	TCGCGCACGAGCGCTAATCG	CACACAAAGGACCCTACTCCC
TTGATCTCGCTGGATCGTTCT	TCGCGCACGAGCGCTAATCGATTCGCGCACGAGCGCTAATCG	TCCAACACACCAGTCGAACGTTAAAATACATGATCATCAATA	TCGCGCACGAGCGCTAATCG	CACACAAAGGACCCTACTCCC
TTGATCTCGCTGGATCGTTCT	TCGCGCACGAGCGCTAATCGATTCGCGCACGAGCGCTAATCG	CAAATGAGTGAATGATTCTAAGCGAAACCTCTAGATTCTCGT	TCGCGCACGAGCGCTAATCG	CACACAAAGGACCCTACTCCC
TTGATCTCGCTGGATCGTTCT	TCGCGCACGAGCGCTAATCGATTCGCGCACGAGCGCTAATCG	CAAAATTGGTAAAATGGTGGCGATATGTGGCCAGCTCTAGAG	TCGCGCACGAGCGCTAATCG	CACACAAAGGACCCTACTCCC
TTGATCTCGCTGGATCGTTCT	TCGCGCACGAGCGCTAATCGATTCGCGCACGAGCGCTAATCG	AGAAAAGTTCAACGGCCAAAACGGTGACATCAAAGACGAGAG	TCGCGCACGAGCGCTAATCG	CACACAAAGGACCCTACTCCC
TTGATCTCGCTGGATCGTTCT	TCGCGCACGAGCGCTAATCGATTCGCGCACGAGCGCTAATCG	CGCCGACAGTCAGCCAAAACAAAAGGAGAAAACCCAGTAACC	TCGCGCACGAGCGCTAATCG	CACACAAAGGACCCTACTCCC
TTGATCTCGCTGGATCGTTCT	TCGCGCACGAGCGCTAATCGATTCGCGCACGAGCGCTAATCG	AGTCCAGTAGTCCGGCCGGCCAGAAGAAACCATTTCGCTGAT	TCGCGCACGAGCGCTAATCG	CACACAAAGGACCCTACTCCC
TTGATCTCGCTGGATCGTTCT	TCGCGCACGAGCGCTAATCGATTCGCGCACGAGCGCTAATCG	GGCTACCGATTGCCTTATGGATTCCGAGGCGGCTTTCGGCCT	TCGCGCACGAGCGCTAATCG	CACACAAAGGACCCTACTCCC
TTGATCTCGCTGGATCGTTCT	TCGCGCACGAGCGCTAATCGATTCGCGCACGAGCGCTAATCG	CGCTAGCCGGTTCGACTGGACCACTGGATGGCATGGAATGGG	TCGCGCACGAGCGCTAATCG	CACACAAAGGACCCTACTCCC
TTGATCTCGCTGGATCGTTCT	TCGCGCACGAGCGCTAATCGATTCGCGCACGAGCGCTAATCG	ACAATGGCCGTGATAGAGCATCCAAATAGAGAGCGGCAAAGG	TCGCGCACGAGCGCTAATCG	CACACAAAGGACCCTACTCCC
TTGATCTCGCTGGATCGTTCT	TCGCGCACGAGCGCTAATCGATTCGCGCACGAGCGCTAATCG	ACTGAGCCCACACCTCCCTTATCTGCACAGAATACACTGAAG	TCGCGCACGAGCGCTAATCG	CACACAAAGGACCCTACTCCC
TTGATCTCGCTGGATCGTTCT	TCGCGCACGAGCGCTAATCGATTCGCGCACGAGCGCTAATCG	TTATGAAGAAACTTAATTCACAGATGGAGCAAGGTGTTCCTA	TCGCGCACGAGCGCTAATCG	CACACAAAGGACCCTACTCCC
TTGATCTCGCTGGATCGTTCT	TCGCGCACGAGCGCTAATCGATTCGCGCACGAGCGCTAATCG	CTCGTCGTATCAGAATTCACCGATTTGATAAGACCAATTTTG	TCGCGCACGAGCGCTAATCG	CACACAAAGGACCCTACTCCC
TTGATCTCGCTGGATCGTTCT	TCGCGCACGAGCGCTAATCGATTCGCGCACGAGCGCTAATCG	ATTTGTGTGCCGGCCCATAACGTCATGAGCCCAAATATAGCG	TCGCGCACGAGCGCTAATCG	CACACAAAGGACCCTACTCCC
TTGATCTCGCTGGATCGTTCT	TCGCGCACGAGCGCTAATCGATTCGCGCACGAGCGCTAATCG	CAGAGTCGCGTTGTCTCCGATTCCCATTCGTATTTGAGCATC	TCGCGCACGAGCGCTAATCG	CACACAAAGGACCCTACTCCC
TTGATCTCGCTGGATCGTTCT	TCGCGCACGAGCGCTAATCGATTCGCGCACGAGCGCTAATCG	ACAGCTCCATGTACATACATAGGTGCTCTGGTTCTGGATGTG	TCGCGCACGAGCGCTAATCG	CACACAAAGGACCCTACTCCC
TTGATCTCGCTGGATCGTTCT	TCGCGCACGAGCGCTAATCGATTCGCGCACGAGCGCTAATCG	TCTGGCCATAGCCCATAGCCATACTCGTAGCTGTCTATCTGG	TCGCGCACGAGCGCTAATCG	CACACAAAGGACCCTACTCCC
TTGATCTCGCTGGATCGTTCT	TCGCGCACGAGCGCTAATCGATTCGCGCACGAGCGCTAATCG	GTCATAGTTGACACTTTATGAGCTGCCTGCCCTCCGCCACCG	TCGCGCACGAGCGCTAATCG	CACACAAAGGACCCTACTCCC
TTGATCTCGCTGGATCGTTCT	TCGCGCACGAGCGCTAATCGATTCGCGCACGAGCGCTAATCG	CAGTTGCGTTGATTACTCTCTAATGGCGTCAAGACTTTCGCT	TCGCGCACGAGCGCTAATCG	CACACAAAGGACCCTACTCCC
TTGATCTCGCTGGATCGTTCT	TCGCGCACGAGCGCTAATCGATTCGCGCACGAGCGCTAATCG	TATGGTGCCTGCACTTCCACGAATCCTAATCAGCGGCGGAGC	TCGCGCACGAGCGCTAATCG	CACACAAAGGACCCTACTCCC
TTGATCTCGCTGGATCGTTCT	TCGCGCACGAGCGCTAATCGATTCGCGCACGAGCGCTAATCG	TCATTTAAATGTGGAATTCTCGGGTATGTGTGTACACCATGT	TCGCGCACGAGCGCTAATCG	CACACAAAGGACCCTACTCCC
TTGATCTCGCTGGATCGTTCT	TCGCGCACGAGCGCTAATCGATTCGCGCACGAGCGCTAATCG	TTGCTATGGAATTATCGGGAAATTCTAAGGCGTATGGCGGTT	TCGCGCACGAGCGCTAATCG	CACACAAAGGACCCTACTCCC
TTGATCTCGCTGGATCGTTCT	TCGCGCACGAGCGCTAATCGATTCGCGCACGAGCGCTAATCG	TAATGAAAGGAGTGCTGGAACTTAATCGGAATTGAGCAATCA	TCGCGCACGAGCGCTAATCG	CACACAAAGGACCCTACTCCC
TTGATCTCGCTGGATCGTTCT	TCGCGCACGAGCGCTAATCGATTCGCGCACGAGCGCTAATCG	AGGCATATGTACATATGTTAGGAACTTCAGATAAAGAAGCCT	TCGCGCACGAGCGCTAATCG	CACACAAAGGACCCTACTCCC
TTGATCTCGCTGGATCGTTCT	TCGCGCACGAGCGCTAATCGATTCGCGCACGAGCGCTAATCG	TTGTTGTTCAAAATGCTAATCTTCGAAGAGCTGGCAACCGCG	TCGCGCACGAGCGCTAATCG	CACACAAAGGACCCTACTCCC
TTGATCTCGCTGGATCGTTCT	TCGCGCACGAGCGCTAATCGATTCGCGCACGAGCGCTAATCG	ACACGCTAGATAGTGCAACCAAACTCCCTACAAAAGCTGCCA	TCGCGCACGAGCGCTAATCG	CACACAAAGGACCCTACTCCC
TTGATCTCGCTGGATCGTTCT	TCGCGCACGAGCGCTAATCGATTCGCGCACGAGCGCTAATCG	CCTACCAGTAATTCCGAGCCATGTGAGGCGTCAAAAGCTTAA	TCGCGCACGAGCGCTAATCG	CACACAAAGGACCCTACTCCC
TTGATCTCGCTGGATCGTTCT	TCGCGCACGAGCGCTAATCGATTCGCGCACGAGCGCTAATCG	ATTTACAGTTGCAAACGGCGACAAACAGCTGAAGAAAACCAG	TCGCGCACGAGCGCTAATCG	CACACAAAGGACCCTACTCCC
TTGATCTCGCTGGATCGTTCT	TCGCGCACGAGCGCTAATCGATTCGCGCACGAGCGCTAATCG	AAAGCAAACGAGATTAGAGAGACTGAGCGGACAAAGAGCATG	TCGCGCACGAGCGCTAATCG	CACACAAAGGACCCTACTCCC
TTGATCTCGCTGGATCGTTCT	TCGCGCACGAGCGCTAATCGATTCGCGCACGAGCGCTAATCG	CGAACTACCAAAACTACCGAACTTAGGCAGATTTAACTTGGT	TCGCGCACGAGCGCTAATCG	CACACAAAGGACCCTACTCCC
TTGATCTCGCTGGATCGTTCT	TCGCGCACGAGCGCTAATCGATTCGCGCACGAGCGCTAATCG	GAGGAGGATCCACAATCACTGAAGCGAACTGAAGAAATTAAA	TCGCGCACGAGCGCTAATCG	CACACAAAGGACCCTACTCCC
Barcode_adapter_37
TTGATCTCGCTGGATCGTTCT	AGTCCGCGCCAGGGATACGGATAGTCCGCGCCAGGGATACGG	TTGTCGCATTCAAAATTTATGTTTGTCTTGGCAGGCAGCGAA	AGTCCGCGCCAGGGATACGG	CACACAAAGGACCCTACTCCC
TTGATCTCGCTGGATCGTTCT	AGTCCGCGCCAGGGATACGGATAGTCCGCGCCAGGGATACGG	AAGCCAGAAGAGCAGGGAAATGTCTTTAATAAATTAGAGTCT	AGTCCGCGCCAGGGATACGG	CACACAAAGGACCCTACTCCC
TTGATCTCGCTGGATCGTTCT	AGTCCGCGCCAGGGATACGGATAGTCCGCGCCAGGGATACGG	TATATGGCAAACAATACGGTACTTTTAACACCAAAATCAGGG	AGTCCGCGCCAGGGATACGG	CACACAAAGGACCCTACTCCC
TTGATCTCGCTGGATCGTTCT	AGTCCGCGCCAGGGATACGGATAGTCCGCGCCAGGGATACGG	GACAGCACAGAAGCGACAGACGCGTAGCTGCCGTTCGAGCAG	AGTCCGCGCCAGGGATACGG	CACACAAAGGACCCTACTCCC
TTGATCTCGCTGGATCGTTCT	AGTCCGCGCCAGGGATACGGATAGTCCGCGCCAGGGATACGG	CGAGATACACAGATATAGATACTCGTACGTAGTGGCCGGCTG	AGTCCGCGCCAGGGATACGG	CACACAAAGGACCCTACTCCC
TTGATCTCGCTGGATCGTTCT	AGTCCGCGCCAGGGATACGGATAGTCCGCGCCAGGGATACGG	GAACCGATCCGCACAATTTGCACTGAGGAAAATATATATAAT	AGTCCGCGCCAGGGATACGG	CACACAAAGGACCCTACTCCC
TTGATCTCGCTGGATCGTTCT	AGTCCGCGCCAGGGATACGGATAGTCCGCGCCAGGGATACGG	GTTATTGTACAAGTTGCTACCGCACAATTGTATGCCACATTT	AGTCCGCGCCAGGGATACGG	CACACAAAGGACCCTACTCCC
TTGATCTCGCTGGATCGTTCT	AGTCCGCGCCAGGGATACGGATAGTCCGCGCCAGGGATACGG	GCTCAGTGTACCAATCTGTTGAATGCGTTGCGGTTGCGGCAA	AGTCCGCGCCAGGGATACGG	CACACAAAGGACCCTACTCCC
TTGATCTCGCTGGATCGTTCT	AGTCCGCGCCAGGGATACGGATAGTCCGCGCCAGGGATACGG	TACCGTCTTGAGATGCTTGTTCCCTTGTTCCCTTTCCGAACG	AGTCCGCGCCAGGGATACGG	CACACAAAGGACCCTACTCCC
TTGATCTCGCTGGATCGTTCT	AGTCCGCGCCAGGGATACGGATAGTCCGCGCCAGGGATACGG	ACGATCGTGTATCTTGTATCTGGTATCGGGCCTAATAGATTC	AGTCCGCGCCAGGGATACGG	CACACAAAGGACCCTACTCCC
TTGATCTCGCTGGATCGTTCT	AGTCCGCGCCAGGGATACGGATAGTCCGCGCCAGGGATACGG	TCGGATGTCAATGGACCTGATTTTCTCGGCGGTGGGAAAGTG	AGTCCGCGCCAGGGATACGG	CACACAAAGGACCCTACTCCC
TTGATCTCGCTGGATCGTTCT	AGTCCGCGCCAGGGATACGGATAGTCCGCGCCAGGGATACGG	TAATAGCGGCTAACAAGATCGATGCTGTTTGTAGATAAGCCA	AGTCCGCGCCAGGGATACGG	CACACAAAGGACCCTACTCCC
TTGATCTCGCTGGATCGTTCT	AGTCCGCGCCAGGGATACGGATAGTCCGCGCCAGGGATACGG	GAAGCTAGCTGCATAACTAATGGCTTAAGTCAGACGCATGAG	AGTCCGCGCCAGGGATACGG	CACACAAAGGACCCTACTCCC
TTGATCTCGCTGGATCGTTCT	AGTCCGCGCCAGGGATACGGATAGTCCGCGCCAGGGATACGG	ATGTATGTACGGCTTGGAATTCTGAGATCCTGCCAGTCGGGC	AGTCCGCGCCAGGGATACGG	CACACAAAGGACCCTACTCCC
TTGATCTCGCTGGATCGTTCT	AGTCCGCGCCAGGGATACGGATAGTCCGCGCCAGGGATACGG	CCTTAATTTCTTGGCGCCATCATTCGATCCCTCTCGCCTTGG	AGTCCGCGCCAGGGATACGG	CACACAAAGGACCCTACTCCC
TTGATCTCGCTGGATCGTTCT	AGTCCGCGCCAGGGATACGGATAGTCCGCGCCAGGGATACGG	GCCTCCTTTGCTGCGTCATAAAATTAAAACTCTTCACTCCAT	AGTCCGCGCCAGGGATACGG	CACACAAAGGACCCTACTCCC
TTGATCTCGCTGGATCGTTCT	AGTCCGCGCCAGGGATACGGATAGTCCGCGCCAGGGATACGG	TTTTCGTGTGCGAGTGCAACATTTGACAGGTAAATGTCTGGG	AGTCCGCGCCAGGGATACGG	CACACAAAGGACCCTACTCCC
TTGATCTCGCTGGATCGTTCT	AGTCCGCGCCAGGGATACGGATAGTCCGCGCCAGGGATACGG	AACCACTACGCCGCTGACTGGCTGCCGCGCCCTCCAGTGAAG	AGTCCGCGCCAGGGATACGG	CACACAAAGGACCCTACTCCC
TTGATCTCGCTGGATCGTTCT	AGTCCGCGCCAGGGATACGGATAGTCCGCGCCAGGGATACGG	TAGGGCATCACCACTTCGATGAGTTTTCGACCTGTTCATTCG	AGTCCGCGCCAGGGATACGG	CACACAAAGGACCCTACTCCC
TTGATCTCGCTGGATCGTTCT	AGTCCGCGCCAGGGATACGGATAGTCCGCGCCAGGGATACGG	GCTAAGCAGTTGACCATAACTTTTGACAGATTTATTAGGGAA	AGTCCGCGCCAGGGATACGG	CACACAAAGGACCCTACTCCC
TTGATCTCGCTGGATCGTTCT	AGTCCGCGCCAGGGATACGGATAGTCCGCGCCAGGGATACGG	AGTTTTGGAGCCACGACTGCTGTAGGTAAAACTTGACCGAGC	AGTCCGCGCCAGGGATACGG	CACACAAAGGACCCTACTCCC
TTGATCTCGCTGGATCGTTCT	AGTCCGCGCCAGGGATACGGATAGTCCGCGCCAGGGATACGG	GAAGCTTCCAGCGAACTCTTCAGGAGATCGGCGATCCCTTCT	AGTCCGCGCCAGGGATACGG	CACACAAAGGACCCTACTCCC
TTGATCTCGCTGGATCGTTCT	AGTCCGCGCCAGGGATACGGATAGTCCGCGCCAGGGATACGG	CTGCTTGTGCGCCTTTGTCTGCTGACTGGAGCGGCTCCAAAG	AGTCCGCGCCAGGGATACGG	CACACAAAGGACCCTACTCCC
TTGATCTCGCTGGATCGTTCT	AGTCCGCGCCAGGGATACGGATAGTCCGCGCCAGGGATACGG	CCCATACTACACACGAATTCATACAGAGTCGTTAAACAAGAT	AGTCCGCGCCAGGGATACGG	CACACAAAGGACCCTACTCCC
TTGATCTCGCTGGATCGTTCT	AGTCCGCGCCAGGGATACGGATAGTCCGCGCCAGGGATACGG	AACAAAATATTTAACAGCAGCCGCAGACGAGCAGACTGGATG	AGTCCGCGCCAGGGATACGG	CACACAAAGGACCCTACTCCC
TTGATCTCGCTGGATCGTTCT	AGTCCGCGCCAGGGATACGGATAGTCCGCGCCAGGGATACGG	TGATACCAAATTGAAATTGTCAATAATCGGACGGCGGCTTTG	AGTCCGCGCCAGGGATACGG	CACACAAAGGACCCTACTCCC
TTGATCTCGCTGGATCGTTCT	AGTCCGCGCCAGGGATACGGATAGTCCGCGCCAGGGATACGG	CCCACAAAAGCGGCACTACGGATCCACGGATCTCGATCTTGG	AGTCCGCGCCAGGGATACGG	CACACAAAGGACCCTACTCCC
TTGATCTCGCTGGATCGTTCT	AGTCCGCGCCAGGGATACGGATAGTCCGCGCCAGGGATACGG	CTTCGATCTTGAATCTCGGTGCCCACAAATTTCGACTCATCG	AGTCCGCGCCAGGGATACGG	CACACAAAGGACCCTACTCCC
TTGATCTCGCTGGATCGTTCT	AGTCCGCGCCAGGGATACGGATAGTCCGCGCCAGGGATACGG	CTCGTGCTTGTGCTCACTCGATCTGTTAATAGCCCACAATGA	AGTCCGCGCCAGGGATACGG	CACACAAAGGACCCTACTCCC
TTGATCTCGCTGGATCGTTCT	AGTCCGCGCCAGGGATACGGATAGTCCGCGCCAGGGATACGG	TGGCGAAGATGGCACGAAAATATTTGCGTGGGCATTTTGGCC	AGTCCGCGCCAGGGATACGG	CACACAAAGGACCCTACTCCC
TTGATCTCGCTGGATCGTTCT	AGTCCGCGCCAGGGATACGGATAGTCCGCGCCAGGGATACGG	TTGTACTAAAATTAACATGCCCGCAATGGAAACGTTTCCCGA	AGTCCGCGCCAGGGATACGG	CACACAAAGGACCCTACTCCC
TTGATCTCGCTGGATCGTTCT	AGTCCGCGCCAGGGATACGGATAGTCCGCGCCAGGGATACGG	GTGTGGGCCATCTATAGGAATTCCACTGTCAGCCTGACAATG	AGTCCGCGCCAGGGATACGG	CACACAAAGGACCCTACTCCC
TTGATCTCGCTGGATCGTTCT	AGTCCGCGCCAGGGATACGGATAGTCCGCGCCAGGGATACGG	ATATCGTATCCATCGTATTTCATACAACCAAATCCCGCACAC	AGTCCGCGCCAGGGATACGG	CACACAAAGGACCCTACTCCC
TTGATCTCGCTGGATCGTTCT	AGTCCGCGCCAGGGATACGGATAGTCCGCGCCAGGGATACGG	GACACGCGCTCCAAAGCCACTCGGAAATCCACAGCTGAACCC	AGTCCGCGCCAGGGATACGG	CACACAAAGGACCCTACTCCC
TTGATCTCGCTGGATCGTTCT	AGTCCGCGCCAGGGATACGGATAGTCCGCGCCAGGGATACGG	TTTCCATTTCGAAGCCATCTAAAACTGAAAACTTGATAAGCG	AGTCCGCGCCAGGGATACGG	CACACAAAGGACCCTACTCCC
TTGATCTCGCTGGATCGTTCT	AGTCCGCGCCAGGGATACGGATAGTCCGCGCCAGGGATACGG	TGCCCAAAGGAACTAGAATCGAGAATCTAAATGCAAAACCAT	AGTCCGCGCCAGGGATACGG	CACACAAAGGACCCTACTCCC
TTGATCTCGCTGGATCGTTCT	AGTCCGCGCCAGGGATACGGATAGTCCGCGCCAGGGATACGG	AAGCAGATGCACTCGAACGGAACAATAATCTCGGGCGGGCGG	AGTCCGCGCCAGGGATACGG	CACACAAAGGACCCTACTCCC
TTGATCTCGCTGGATCGTTCT	AGTCCGCGCCAGGGATACGGATAGTCCGCGCCAGGGATACGG	ATTTGGGCAATTCACTTAATGAAAATGTTGGCACTGCAAGTC	AGTCCGCGCCAGGGATACGG	CACACAAAGGACCCTACTCCC
TTGATCTCGCTGGATCGTTCT	AGTCCGCGCCAGGGATACGGATAGTCCGCGCCAGGGATACGG	GTGCTTCGAGCCGCAGCCAAACAACCGAACAAATAAGTATAA	AGTCCGCGCCAGGGATACGG	CACACAAAGGACCCTACTCCC
TTGATCTCGCTGGATCGTTCT	AGTCCGCGCCAGGGATACGGATAGTCCGCGCCAGGGATACGG	GGACTTAGATGGAAGAACTACCATAATTCTTCGGTTGGTTTA	AGTCCGCGCCAGGGATACGG	CACACAAAGGACCCTACTCCC
TTGATCTCGCTGGATCGTTCT	AGTCCGCGCCAGGGATACGGATAGTCCGCGCCAGGGATACGG	GCATATGGTAACTTTTCCAGTGTAATACCCACAACACACACA	AGTCCGCGCCAGGGATACGG	CACACAAAGGACCCTACTCCC
TTGATCTCGCTGGATCGTTCT	AGTCCGCGCCAGGGATACGGATAGTCCGCGCCAGGGATACGG	ACTTCAGACCCAACTCCACCTCCATTTCATCCACCTCCTCCT	AGTCCGCGCCAGGGATACGG	CACACAAAGGACCCTACTCCC
TTGATCTCGCTGGATCGTTCT	AGTCCGCGCCAGGGATACGGATAGTCCGCGCCAGGGATACGG	GTTTGTCTCAAGACCGGAATCGCGTCTGTCCTCAGTCTTCTT	AGTCCGCGCCAGGGATACGG	CACACAAAGGACCCTACTCCC
TTGATCTCGCTGGATCGTTCT	AGTCCGCGCCAGGGATACGGATAGTCCGCGCCAGGGATACGG	GCTGTCATTATAATCAGTTTCTCGGAAAGTTCTCGCATTTAT	AGTCCGCGCCAGGGATACGG	CACACAAAGGACCCTACTCCC
TTGATCTCGCTGGATCGTTCT	AGTCCGCGCCAGGGATACGGATAGTCCGCGCCAGGGATACGG	GAAAATTCCCTTCTAATAAGTGTGGCTTCAATCTTCAACTGA	AGTCCGCGCCAGGGATACGG	CACACAAAGGACCCTACTCCC
TTGATCTCGCTGGATCGTTCT	AGTCCGCGCCAGGGATACGGATAGTCCGCGCCAGGGATACGG	GCGATACTCTCGCATAGAGGACCTTGCTGATATATTATTTAT	AGTCCGCGCCAGGGATACGG	CACACAAAGGACCCTACTCCC
TTGATCTCGCTGGATCGTTCT	AGTCCGCGCCAGGGATACGGATAGTCCGCGCCAGGGATACGG	AAATAATTTTAAGTTCATTAGGCCATTCTCCTGCCCTGAAGC	AGTCCGCGCCAGGGATACGG	CACACAAAGGACCCTACTCCC
TTGATCTCGCTGGATCGTTCT	AGTCCGCGCCAGGGATACGGATAGTCCGCGCCAGGGATACGG	CCCACCTTCATCCGCGTAATCTTTATCAATCGCACTTGTTGC	AGTCCGCGCCAGGGATACGG	CACACAAAGGACCCTACTCCC
TTGATCTCGCTGGATCGTTCT	AGTCCGCGCCAGGGATACGGATAGTCCGCGCCAGGGATACGG	GAGGTTCGCTGATTAGCCGGATCGTGTTCCATATTAAATCCA	AGTCCGCGCCAGGGATACGG	CACACAAAGGACCCTACTCCC
TTGATCTCGCTGGATCGTTCT	AGTCCGCGCCAGGGATACGGATAGTCCGCGCCAGGGATACGG	CACTAAAGGCATTAATCACCATTTTCACGCGACTTGCTGTCG	AGTCCGCGCCAGGGATACGG	CACACAAAGGACCCTACTCCC
Barcode_adapter_38
TTGATCTCGCTGGATCGTTCT	TAACGCAAGCTGCCTTACGTATTAACGCAAGCTGCCTTACGT	ATGCCACGATTGCTGGTCCAAGGCCCGCCTTCGTACCGGCAA	TAACGCAAGCTGCCTTACGT	CACACAAAGGACCCTACTCCC
TTGATCTCGCTGGATCGTTCT	TAACGCAAGCTGCCTTACGTATTAACGCAAGCTGCCTTACGT	CGTTAGTCCTCCGACCTGACTGACACGTTGCCGCGGCCTGCG	TAACGCAAGCTGCCTTACGT	CACACAAAGGACCCTACTCCC
TTGATCTCGCTGGATCGTTCT	TAACGCAAGCTGCCTTACGTATTAACGCAAGCTGCCTTACGT	ATAGTCGGCACTCTGGATGGTTAGAAATCGGGCTGGAAAAGC	TAACGCAAGCTGCCTTACGT	CACACAAAGGACCCTACTCCC
TTGATCTCGCTGGATCGTTCT	TAACGCAAGCTGCCTTACGTATTAACGCAAGCTGCCTTACGT	ACGCGCATTTAGCAGCGATTAATGAATTTTATGAGCCGCCAT	TAACGCAAGCTGCCTTACGT	CACACAAAGGACCCTACTCCC
TTGATCTCGCTGGATCGTTCT	TAACGCAAGCTGCCTTACGTATTAACGCAAGCTGCCTTACGT	TTTTATGGCACATCAACTGGCCGCTGGCTAGGAAATTCCAGC	TAACGCAAGCTGCCTTACGT	CACACAAAGGACCCTACTCCC
TTGATCTCGCTGGATCGTTCT	TAACGCAAGCTGCCTTACGTATTAACGCAAGCTGCCTTACGT	ACCTGCGGTTTTATTGCCCATCCTACCTGACGATCCACGTAC	TAACGCAAGCTGCCTTACGT	CACACAAAGGACCCTACTCCC
TTGATCTCGCTGGATCGTTCT	TAACGCAAGCTGCCTTACGTATTAACGCAAGCTGCCTTACGT	TATATACATATGTACGTATGCATAAGGAGGCACCGGCGTTAC	TAACGCAAGCTGCCTTACGT	CACACAAAGGACCCTACTCCC
TTGATCTCGCTGGATCGTTCT	TAACGCAAGCTGCCTTACGTATTAACGCAAGCTGCCTTACGT	GTACAATGGCCAGGGTACTTGAGATTTTATGACCACCGCGCC	TAACGCAAGCTGCCTTACGT	CACACAAAGGACCCTACTCCC
TTGATCTCGCTGGATCGTTCT	TAACGCAAGCTGCCTTACGTATTAACGCAAGCTGCCTTACGT	GATCTTCTTCATATGCTAATCAAGTGCTCGACTGGGATCGAG	TAACGCAAGCTGCCTTACGT	CACACAAAGGACCCTACTCCC
TTGATCTCGCTGGATCGTTCT	TAACGCAAGCTGCCTTACGTATTAACGCAAGCTGCCTTACGT	AGGGCGTTTGTATGACAGCTAATGTCTCGCATAATAGAAATC	TAACGCAAGCTGCCTTACGT	CACACAAAGGACCCTACTCCC
TTGATCTCGCTGGATCGTTCT	TAACGCAAGCTGCCTTACGTATTAACGCAAGCTGCCTTACGT	CTACTTAAAATCAAGTGCAAATTGTAAAGACAGACGCCGCCG	TAACGCAAGCTGCCTTACGT	CACACAAAGGACCCTACTCCC
TTGATCTCGCTGGATCGTTCT	TAACGCAAGCTGCCTTACGTATTAACGCAAGCTGCCTTACGT	GATGGATCTTCGAGGAGATCCTCTTCCCAGACTCAATCCATT	TAACGCAAGCTGCCTTACGT	CACACAAAGGACCCTACTCCC
TTGATCTCGCTGGATCGTTCT	TAACGCAAGCTGCCTTACGTATTAACGCAAGCTGCCTTACGT	CCATTCCCATGTAATCCTTGTATAATTGAAACAAAGCGCAAT	TAACGCAAGCTGCCTTACGT	CACACAAAGGACCCTACTCCC
TTGATCTCGCTGGATCGTTCT	TAACGCAAGCTGCCTTACGTATTAACGCAAGCTGCCTTACGT	CCTTTGGTTTGTTTTCATTTCCCTAACGATATGTATGCACTT	TAACGCAAGCTGCCTTACGT	CACACAAAGGACCCTACTCCC
TTGATCTCGCTGGATCGTTCT	TAACGCAAGCTGCCTTACGTATTAACGCAAGCTGCCTTACGT	TGCTCAAAGGATCTTCCATTCTTACGGAGATGGGCTTTGGCC	TAACGCAAGCTGCCTTACGT	CACACAAAGGACCCTACTCCC
TTGATCTCGCTGGATCGTTCT	TAACGCAAGCTGCCTTACGTATTAACGCAAGCTGCCTTACGT	TGGGTTCACCACAAGAGGCTTGGTTAAAGGATAACATCGTTT	TAACGCAAGCTGCCTTACGT	CACACAAAGGACCCTACTCCC
TTGATCTCGCTGGATCGTTCT	TAACGCAAGCTGCCTTACGTATTAACGCAAGCTGCCTTACGT	CCATTGTTGACATCATATCGCTCCTTGTTCGCGTTTCCCATC	TAACGCAAGCTGCCTTACGT	CACACAAAGGACCCTACTCCC
TTGATCTCGCTGGATCGTTCT	TAACGCAAGCTGCCTTACGTATTAACGCAAGCTGCCTTACGT	TCATCTGTTTGACAATATCTGTTTGGATTTCGGCTAGGGACT	TAACGCAAGCTGCCTTACGT	CACACAAAGGACCCTACTCCC
TTGATCTCGCTGGATCGTTCT	TAACGCAAGCTGCCTTACGTATTAACGCAAGCTGCCTTACGT	TAAGTGGCATCTATCCTGCAGCTGGATCAGAGTGTTGATATA	TAACGCAAGCTGCCTTACGT	CACACAAAGGACCCTACTCCC
TTGATCTCGCTGGATCGTTCT	TAACGCAAGCTGCCTTACGTATTAACGCAAGCTGCCTTACGT	CGGTGTTATCTGGGAGGAGAAGGAGGTTCGTCCCTTGAATTT	TAACGCAAGCTGCCTTACGT	CACACAAAGGACCCTACTCCC
TTGATCTCGCTGGATCGTTCT	TAACGCAAGCTGCCTTACGTATTAACGCAAGCTGCCTTACGT	GACTGATGGGATCCTTAACATAAACAAGCGAAATAACAACAA	TAACGCAAGCTGCCTTACGT	CACACAAAGGACCCTACTCCC
TTGATCTCGCTGGATCGTTCT	TAACGCAAGCTGCCTTACGTATTAACGCAAGCTGCCTTACGT	CAAAGCTGTTGATTTATCTATAACTTGGCAAATGTGGGAACA	TAACGCAAGCTGCCTTACGT	CACACAAAGGACCCTACTCCC
TTGATCTCGCTGGATCGTTCT	TAACGCAAGCTGCCTTACGTATTAACGCAAGCTGCCTTACGT	TCGATTCCATTCCACTGTCCAGTTTCCCAGGCCAGAGACCAC	TAACGCAAGCTGCCTTACGT	CACACAAAGGACCCTACTCCC
TTGATCTCGCTGGATCGTTCT	TAACGCAAGCTGCCTTACGTATTAACGCAAGCTGCCTTACGT	AAACGATTATCTGCATCGGCGCACACTCAACGAATCCATCCG	TAACGCAAGCTGCCTTACGT	CACACAAAGGACCCTACTCCC
TTGATCTCGCTGGATCGTTCT	TAACGCAAGCTGCCTTACGTATTAACGCAAGCTGCCTTACGT	CAGCGTCCTCTCGGCGGTGTCTTCTGGCCAACAATGGAAGCG	TAACGCAAGCTGCCTTACGT	CACACAAAGGACCCTACTCCC
TTGATCTCGCTGGATCGTTCT	TAACGCAAGCTGCCTTACGTATTAACGCAAGCTGCCTTACGT	CAAAGCATCGCACTTTATTAACTACTTGAGATTAGGGCTGAT	TAACGCAAGCTGCCTTACGT	CACACAAAGGACCCTACTCCC
TTGATCTCGCTGGATCGTTCT	TAACGCAAGCTGCCTTACGTATTAACGCAAGCTGCCTTACGT	GGAGATAATCCCAGTCGGTCGGTCGTCAGAACTCCGCACTCC	TAACGCAAGCTGCCTTACGT	CACACAAAGGACCCTACTCCC
TTGATCTCGCTGGATCGTTCT	TAACGCAAGCTGCCTTACGTATTAACGCAAGCTGCCTTACGT	CACTCCGAGGAAAATTGTGGAAAGGGAGGAGTACTACTTTCG	TAACGCAAGCTGCCTTACGT	CACACAAAGGACCCTACTCCC
TTGATCTCGCTGGATCGTTCT	TAACGCAAGCTGCCTTACGTATTAACGCAAGCTGCCTTACGT	AGCTCTGTCGGTGTAATAAGCATAACAATATCGTTGTCCGCC	TAACGCAAGCTGCCTTACGT	CACACAAAGGACCCTACTCCC
TTGATCTCGCTGGATCGTTCT	TAACGCAAGCTGCCTTACGTATTAACGCAAGCTGCCTTACGT	ATTGACAAGCCAGGCTGGAATATCTAGAGCGATGTTGGCTTG	TAACGCAAGCTGCCTTACGT	CACACAAAGGACCCTACTCCC
TTGATCTCGCTGGATCGTTCT	TAACGCAAGCTGCCTTACGTATTAACGCAAGCTGCCTTACGT	AAATGGATCACAGGTACGATGTGTCGATGCTGCCAAGGTGAG	TAACGCAAGCTGCCTTACGT	CACACAAAGGACCCTACTCCC
TTGATCTCGCTGGATCGTTCT	TAACGCAAGCTGCCTTACGTATTAACGCAAGCTGCCTTACGT	CAATGGCAGCAGCTTATCATCAGCGGGCCCGACCTCTGATCT	TAACGCAAGCTGCCTTACGT	CACACAAAGGACCCTACTCCC
TTGATCTCGCTGGATCGTTCT	TAACGCAAGCTGCCTTACGTATTAACGCAAGCTGCCTTACGT	GATCTCCTGGGCCAAAGAACAGCCCTATTCCGCGCTCCACAC	TAACGCAAGCTGCCTTACGT	CACACAAAGGACCCTACTCCC
TTGATCTCGCTGGATCGTTCT	TAACGCAAGCTGCCTTACGTATTAACGCAAGCTGCCTTACGT	CACTGCACTTTCACCAGACATCTCGTCATCGAGGGCGCAGCT	TAACGCAAGCTGCCTTACGT	CACACAAAGGACCCTACTCCC
TTGATCTCGCTGGATCGTTCT	TAACGCAAGCTGCCTTACGTATTAACGCAAGCTGCCTTACGT	TGTACCGTGATTTTAAGCCAAATTGGTAGGCCCTTTCAAGGG	TAACGCAAGCTGCCTTACGT	CACACAAAGGACCCTACTCCC
TTGATCTCGCTGGATCGTTCT	TAACGCAAGCTGCCTTACGTATTAACGCAAGCTGCCTTACGT	CTTTCGGAGGAGTAGTGGTGTTGGAACCTGGTGCCAATGTCA	TAACGCAAGCTGCCTTACGT	CACACAAAGGACCCTACTCCC
TTGATCTCGCTGGATCGTTCT	TAACGCAAGCTGCCTTACGTATTAACGCAAGCTGCCTTACGT	GAAGTGGTAACATCTAGTGCTGTGCTCTTTTCAGGCGTGGAG	TAACGCAAGCTGCCTTACGT	CACACAAAGGACCCTACTCCC
TTGATCTCGCTGGATCGTTCT	TAACGCAAGCTGCCTTACGTATTAACGCAAGCTGCCTTACGT	ACTGCTGTGTAATGGGATTTACTTTTAGGACCTATTGTAACT	TAACGCAAGCTGCCTTACGT	CACACAAAGGACCCTACTCCC
TTGATCTCGCTGGATCGTTCT	TAACGCAAGCTGCCTTACGTATTAACGCAAGCTGCCTTACGT	AGCTGAAGCTGAAAGGTAATTGAATTTTCATCTAACCAAACC	TAACGCAAGCTGCCTTACGT	CACACAAAGGACCCTACTCCC
TTGATCTCGCTGGATCGTTCT	TAACGCAAGCTGCCTTACGTATTAACGCAAGCTGCCTTACGT	GTGATGGAAGCTCGATCATCACTCGATTAGCTTCTGGCTCTG	TAACGCAAGCTGCCTTACGT	CACACAAAGGACCCTACTCCC
TTGATCTCGCTGGATCGTTCT	TAACGCAAGCTGCCTTACGTATTAACGCAAGCTGCCTTACGT	AGACGAATGACAACGCTTCAAGTGTTTATGCAAATGCATTCT	TAACGCAAGCTGCCTTACGT	CACACAAAGGACCCTACTCCC
TTGATCTCGCTGGATCGTTCT	TAACGCAAGCTGCCTTACGTATTAACGCAAGCTGCCTTACGT	CACCTTGGGACACAAATATTTTCCAACTGCTTACAATCATAT	TAACGCAAGCTGCCTTACGT	CACACAAAGGACCCTACTCCC
TTGATCTCGCTGGATCGTTCT	TAACGCAAGCTGCCTTACGTATTAACGCAAGCTGCCTTACGT	GCTACCAGTATAAGTTACACATCGAGAAATGGTCAAAGGAGA	TAACGCAAGCTGCCTTACGT	CACACAAAGGACCCTACTCCC
TTGATCTCGCTGGATCGTTCT	TAACGCAAGCTGCCTTACGTATTAACGCAAGCTGCCTTACGT	TTACTGTGGGAAACGAATAAGGATTCCCTAAGATACTGTTAA	TAACGCAAGCTGCCTTACGT	CACACAAAGGACCCTACTCCC
TTGATCTCGCTGGATCGTTCT	TAACGCAAGCTGCCTTACGTATTAACGCAAGCTGCCTTACGT	CTTGCAATTTCGAAAACAACTAGCTTAAACCCTTGTCTATTG	TAACGCAAGCTGCCTTACGT	CACACAAAGGACCCTACTCCC
TTGATCTCGCTGGATCGTTCT	TAACGCAAGCTGCCTTACGTATTAACGCAAGCTGCCTTACGT	AACTGGTGCTCCAAGTTCGAGTTCTTCAACGGCAGCTACTGC	TAACGCAAGCTGCCTTACGT	CACACAAAGGACCCTACTCCC
TTGATCTCGCTGGATCGTTCT	TAACGCAAGCTGCCTTACGTATTAACGCAAGCTGCCTTACGT	TGAGGCGTAAATTAATTCTATTGAATCGCTGGCAGTTCTCTG	TAACGCAAGCTGCCTTACGT	CACACAAAGGACCCTACTCCC
TTGATCTCGCTGGATCGTTCT	TAACGCAAGCTGCCTTACGTATTAACGCAAGCTGCCTTACGT	GGCTAGGCAAACAGTCGGCGGGCCAAGACCGGATCACGGGAT	TAACGCAAGCTGCCTTACGT	CACACAAAGGACCCTACTCCC
TTGATCTCGCTGGATCGTTCT	TAACGCAAGCTGCCTTACGTATTAACGCAAGCTGCCTTACGT	TCATTATGCGATCGCGTTAACCTGTGAAATTTATTGTTTGCC	TAACGCAAGCTGCCTTACGT	CACACAAAGGACCCTACTCCC
TTGATCTCGCTGGATCGTTCT	TAACGCAAGCTGCCTTACGTATTAACGCAAGCTGCCTTACGT	GCTACAATACGGGTGGGTCGGAGTAGGAGATGGATCGCAGAT	TAACGCAAGCTGCCTTACGT	CACACAAAGGACCCTACTCCC
Barcode_adapter_39
TTGATCTCGCTGGATCGTTCT	TTGCGTCCGCGTGGCGACGGATTTGCGTCCGCGTGGCGACGG	ATTTATGAATTATGGAAAACCGAGCTTAGAACCGAACGCAGT	TTGCGTCCGCGTGGCGACGG	CACACAAAGGACCCTACTCCC
TTGATCTCGCTGGATCGTTCT	TTGCGTCCGCGTGGCGACGGATTTGCGTCCGCGTGGCGACGG	CAAATGTTTTATTAATGAAACGATGCCACCACAGTGTGGGCA	TTGCGTCCGCGTGGCGACGG	CACACAAAGGACCCTACTCCC
TTGATCTCGCTGGATCGTTCT	TTGCGTCCGCGTGGCGACGGATTTGCGTCCGCGTGGCGACGG	CATTCGTCTCTAAGCGAGACAAATTACCACATTTCAACACAT	TTGCGTCCGCGTGGCGACGG	CACACAAAGGACCCTACTCCC
TTGATCTCGCTGGATCGTTCT	TTGCGTCCGCGTGGCGACGGATTTGCGTCCGCGTGGCGACGG	AGAGATGCCCACTTGGCTAGAACATAGCTGAAGATAACTATT	TTGCGTCCGCGTGGCGACGG	CACACAAAGGACCCTACTCCC
TTGATCTCGCTGGATCGTTCT	TTGCGTCCGCGTGGCGACGGATTTGCGTCCGCGTGGCGACGG	TCCCAGCCAAGTGGCCCTTTTGGCGCCCATTGCAATTGCGTG	TTGCGTCCGCGTGGCGACGG	CACACAAAGGACCCTACTCCC
TTGATCTCGCTGGATCGTTCT	TTGCGTCCGCGTGGCGACGGATTTGCGTCCGCGTGGCGACGG	GGCGGTCGCTACGGACAGCTTCGAACAGTTGAAGTTGAAGCT	TTGCGTCCGCGTGGCGACGG	CACACAAAGGACCCTACTCCC
TTGATCTCGCTGGATCGTTCT	TTGCGTCCGCGTGGCGACGGATTTGCGTCCGCGTGGCGACGG	CAAGTCAGAGACGTGAGCATGAATCAACCTGTCAAAAGTCTC	TTGCGTCCGCGTGGCGACGG	CACACAAAGGACCCTACTCCC
TTGATCTCGCTGGATCGTTCT	TTGCGTCCGCGTGGCGACGGATTTGCGTCCGCGTGGCGACGG	TAACGCCAACAGCAGAGGAGATTCCATCTCTCCCTATAAGCC	TTGCGTCCGCGTGGCGACGG	CACACAAAGGACCCTACTCCC
TTGATCTCGCTGGATCGTTCT	TTGCGTCCGCGTGGCGACGGATTTGCGTCCGCGTGGCGACGG	GCCAAAACGAATTTCTTATGAGCTGTAAGCAAGAATTTCAAC	TTGCGTCCGCGTGGCGACGG	CACACAAAGGACCCTACTCCC
TTGATCTCGCTGGATCGTTCT	TTGCGTCCGCGTGGCGACGGATTTGCGTCCGCGTGGCGACGG	AGCAACTAACAAAAGTCGCCGCACTTTCATAGTCTAATCTTA	TTGCGTCCGCGTGGCGACGG	CACACAAAGGACCCTACTCCC
TTGATCTCGCTGGATCGTTCT	TTGCGTCCGCGTGGCGACGGATTTGCGTCCGCGTGGCGACGG	TTAATGACTTCCTCGGCGCTACTAAATTATCAGGCCACCGCC	TTGCGTCCGCGTGGCGACGG	CACACAAAGGACCCTACTCCC
TTGATCTCGCTGGATCGTTCT	TTGCGTCCGCGTGGCGACGGATTTGCGTCCGCGTGGCGACGG	ACTTCCTCCAGAAGTTAGCATTAGCCCACTGGTGGCTCGATT	TTGCGTCCGCGTGGCGACGG	CACACAAAGGACCCTACTCCC
TTGATCTCGCTGGATCGTTCT	TTGCGTCCGCGTGGCGACGGATTTGCGTCCGCGTGGCGACGG	TAACACAGGCAAGATTATGAAAAGATGCAGACGGGAACGGAA	TTGCGTCCGCGTGGCGACGG	CACACAAAGGACCCTACTCCC
TTGATCTCGCTGGATCGTTCT	TTGCGTCCGCGTGGCGACGGATTTGCGTCCGCGTGGCGACGG	TTCATTAAATGCCGCATTTGGGCAGCACAATAGCTGGCGCCA	TTGCGTCCGCGTGGCGACGG	CACACAAAGGACCCTACTCCC
TTGATCTCGCTGGATCGTTCT	TTGCGTCCGCGTGGCGACGGATTTGCGTCCGCGTGGCGACGG	CCATGGCCATATAATCTGGACCTGGTTCGAACTGCAGCAAAA	TTGCGTCCGCGTGGCGACGG	CACACAAAGGACCCTACTCCC
TTGATCTCGCTGGATCGTTCT	TTGCGTCCGCGTGGCGACGGATTTGCGTCCGCGTGGCGACGG	ACGAACAAATGGGCAGCAATTTCTACATGTTGCGAGCAAATT	TTGCGTCCGCGTGGCGACGG	CACACAAAGGACCCTACTCCC
TTGATCTCGCTGGATCGTTCT	TTGCGTCCGCGTGGCGACGGATTTGCGTCCGCGTGGCGACGG	GCTGGAATTCGAAGGCCAAAGGAAGGGTAACAGCGGGCTGTA	TTGCGTCCGCGTGGCGACGG	CACACAAAGGACCCTACTCCC
TTGATCTCGCTGGATCGTTCT	TTGCGTCCGCGTGGCGACGGATTTGCGTCCGCGTGGCGACGG	TAAACGATCTTGCCACCGCCCGTCCACACCATGCCACACACA	TTGCGTCCGCGTGGCGACGG	CACACAAAGGACCCTACTCCC
TTGATCTCGCTGGATCGTTCT	TTGCGTCCGCGTGGCGACGGATTTGCGTCCGCGTGGCGACGG	ATGTTTTAAAATCTATGGCTGCTTTAGGCAAACTAGGTACTG	TTGCGTCCGCGTGGCGACGG	CACACAAAGGACCCTACTCCC
TTGATCTCGCTGGATCGTTCT	TTGCGTCCGCGTGGCGACGGATTTGCGTCCGCGTGGCGACGG	CACACGGAATTCGGAGGTGCAAATACGTTCGGGCCAGTCTCC	TTGCGTCCGCGTGGCGACGG	CACACAAAGGACCCTACTCCC
TTGATCTCGCTGGATCGTTCT	TTGCGTCCGCGTGGCGACGGATTTGCGTCCGCGTGGCGACGG	TTTGTGCTGCAGAGCGATCATCGTCATCACCGGGATGCCCTG	TTGCGTCCGCGTGGCGACGG	CACACAAAGGACCCTACTCCC
TTGATCTCGCTGGATCGTTCT	TTGCGTCCGCGTGGCGACGGATTTGCGTCCGCGTGGCGACGG	CAGCGTCGAAAAGGAAATGAAATATATGTCTGGTCTAAAAGT	TTGCGTCCGCGTGGCGACGG	CACACAAAGGACCCTACTCCC
TTGATCTCGCTGGATCGTTCT	TTGCGTCCGCGTGGCGACGGATTTGCGTCCGCGTGGCGACGG	GCGGAGGCAATCAGCGCATTCACATATTAAACTCGACTTGTG	TTGCGTCCGCGTGGCGACGG	CACACAAAGGACCCTACTCCC
TTGATCTCGCTGGATCGTTCT	TTGCGTCCGCGTGGCGACGGATTTGCGTCCGCGTGGCGACGG	ATCTCCGAAGTTTGTAGGTCGCCGCGAACAGCCAGAGATAGT	TTGCGTCCGCGTGGCGACGG	CACACAAAGGACCCTACTCCC
TTGATCTCGCTGGATCGTTCT	TTGCGTCCGCGTGGCGACGGATTTGCGTCCGCGTGGCGACGG	TCAGTCGCCAGTCTTCATCGCCGTCGTCCCTTTTCCAAATCT	TTGCGTCCGCGTGGCGACGG	CACACAAAGGACCCTACTCCC
TTGATCTCGCTGGATCGTTCT	TTGCGTCCGCGTGGCGACGGATTTGCGTCCGCGTGGCGACGG	ACACAGAAAACTGACCAACTGTGCGTGGCTGTCTGGTCGTGT	TTGCGTCCGCGTGGCGACGG	CACACAAAGGACCCTACTCCC
TTGATCTCGCTGGATCGTTCT	TTGCGTCCGCGTGGCGACGGATTTGCGTCCGCGTGGCGACGG	CAGATGGGCGTGAATGGGTGTAACGGGCTGATTCTCATCTGG	TTGCGTCCGCGTGGCGACGG	CACACAAAGGACCCTACTCCC
TTGATCTCGCTGGATCGTTCT	TTGCGTCCGCGTGGCGACGGATTTGCGTCCGCGTGGCGACGG	AGGTTACAAATGGATTTGTCTAGTTATACGCCTGACTAATGT	TTGCGTCCGCGTGGCGACGG	CACACAAAGGACCCTACTCCC
TTGATCTCGCTGGATCGTTCT	TTGCGTCCGCGTGGCGACGGATTTGCGTCCGCGTGGCGACGG	ATTACACTTCTGTAACGGGTGGAATTGCTGCTCTCTAATCTT	TTGCGTCCGCGTGGCGACGG	CACACAAAGGACCCTACTCCC
TTGATCTCGCTGGATCGTTCT	TTGCGTCCGCGTGGCGACGGATTTGCGTCCGCGTGGCGACGG	GGGTGTTCGGTAGTCATGTAAATTGACAAAATACACTGACAT	TTGCGTCCGCGTGGCGACGG	CACACAAAGGACCCTACTCCC
TTGATCTCGCTGGATCGTTCT	TTGCGTCCGCGTGGCGACGGATTTGCGTCCGCGTGGCGACGG	AGCGAACCGAGTAGTCATACCCAAATCCATCTGCCTGGGAAA	TTGCGTCCGCGTGGCGACGG	CACACAAAGGACCCTACTCCC
TTGATCTCGCTGGATCGTTCT	TTGCGTCCGCGTGGCGACGGATTTGCGTCCGCGTGGCGACGG	CGATGCCCTGGGTTCTCAACTGTCATCTGCAGCATTCATAAC	TTGCGTCCGCGTGGCGACGG	CACACAAAGGACCCTACTCCC
TTGATCTCGCTGGATCGTTCT	TTGCGTCCGCGTGGCGACGGATTTGCGTCCGCGTGGCGACGG	AATCAGACATCAGACATCGTAAACAGACTGGCTTATCTAGCC	TTGCGTCCGCGTGGCGACGG	CACACAAAGGACCCTACTCCC
TTGATCTCGCTGGATCGTTCT	TTGCGTCCGCGTGGCGACGGATTTGCGTCCGCGTGGCGACGG	AAATGTTTAAATTAATTATTCTTTACTATCGCCGTGCCGGGC	TTGCGTCCGCGTGGCGACGG	CACACAAAGGACCCTACTCCC
TTGATCTCGCTGGATCGTTCT	TTGCGTCCGCGTGGCGACGGATTTGCGTCCGCGTGGCGACGG	ATCTGTGGATCGGGACCCACCGCACGACGATCTGTGGAGACA	TTGCGTCCGCGTGGCGACGG	CACACAAAGGACCCTACTCCC
TTGATCTCGCTGGATCGTTCT	TTGCGTCCGCGTGGCGACGGATTTGCGTCCGCGTGGCGACGG	GAAATCCAATTAAATGACTGCCATTAAAGTGCCAGCATGCTG	TTGCGTCCGCGTGGCGACGG	CACACAAAGGACCCTACTCCC
TTGATCTCGCTGGATCGTTCT	TTGCGTCCGCGTGGCGACGGATTTGCGTCCGCGTGGCGACGG	TCATATTAACGCTTTGGACAGAGCCACTCTAATGACTAACCA	TTGCGTCCGCGTGGCGACGG	CACACAAAGGACCCTACTCCC
TTGATCTCGCTGGATCGTTCT	TTGCGTCCGCGTGGCGACGGATTTGCGTCCGCGTGGCGACGG	GATCTCGGCTGGAACCTAACAGCGTGGGTCGAACGGCCTGAG	TTGCGTCCGCGTGGCGACGG	CACACAAAGGACCCTACTCCC
TTGATCTCGCTGGATCGTTCT	TTGCGTCCGCGTGGCGACGGATTTGCGTCCGCGTGGCGACGG	ACTCTGGACTCTGGATCCGCGGACCTTGGGATCTTAGGATCT	TTGCGTCCGCGTGGCGACGG	CACACAAAGGACCCTACTCCC
TTGATCTCGCTGGATCGTTCT	TTGCGTCCGCGTGGCGACGGATTTGCGTCCGCGTGGCGACGG	GCATCTCTGCATCTCGAGCTGAAACATTGGACAGCCGAGCAT	TTGCGTCCGCGTGGCGACGG	CACACAAAGGACCCTACTCCC
TTGATCTCGCTGGATCGTTCT	TTGCGTCCGCGTGGCGACGGATTTGCGTCCGCGTGGCGACGG	GCAATAAAACACACGACTGGTCCAGAGTGTAGAAAAGTCAAC	TTGCGTCCGCGTGGCGACGG	CACACAAAGGACCCTACTCCC
TTGATCTCGCTGGATCGTTCT	TTGCGTCCGCGTGGCGACGGATTTGCGTCCGCGTGGCGACGG	GGACTCAATGACGAGACATAAATATTTATGAAGGCTCGCTGG	TTGCGTCCGCGTGGCGACGG	CACACAAAGGACCCTACTCCC
TTGATCTCGCTGGATCGTTCT	TTGCGTCCGCGTGGCGACGGATTTGCGTCCGCGTGGCGACGG	CAGAAAATCGTCCAGTAAATGGGCAAGGTTGTATGAGATACC	TTGCGTCCGCGTGGCGACGG	CACACAAAGGACCCTACTCCC
TTGATCTCGCTGGATCGTTCT	TTGCGTCCGCGTGGCGACGGATTTGCGTCCGCGTGGCGACGG	CCAGGATATCAGTATCAGGTGTGAGCGGACTCCAGAAGATAG	TTGCGTCCGCGTGGCGACGG	CACACAAAGGACCCTACTCCC
TTGATCTCGCTGGATCGTTCT	TTGCGTCCGCGTGGCGACGGATTTGCGTCCGCGTGGCGACGG	CCGAAGATAACCAATTATAGAACCATAAATCGAATGTGCCTT	TTGCGTCCGCGTGGCGACGG	CACACAAAGGACCCTACTCCC
TTGATCTCGCTGGATCGTTCT	TTGCGTCCGCGTGGCGACGGATTTGCGTCCGCGTGGCGACGG	ACTTCATTAGCTGGTCGATATGCCAATTGCAAGGAGATTCAG	TTGCGTCCGCGTGGCGACGG	CACACAAAGGACCCTACTCCC
TTGATCTCGCTGGATCGTTCT	TTGCGTCCGCGTGGCGACGGATTTGCGTCCGCGTGGCGACGG	ACAAACCGCACTACATTGCTGATATGCCCGCTGCAATGCCCT	TTGCGTCCGCGTGGCGACGG	CACACAAAGGACCCTACTCCC
TTGATCTCGCTGGATCGTTCT	TTGCGTCCGCGTGGCGACGGATTTGCGTCCGCGTGGCGACGG	AATCTTGCGGACACATTCTTGGAGAATTTGTCAAAGGCAACT	TTGCGTCCGCGTGGCGACGG	CACACAAAGGACCCTACTCCC
TTGATCTCGCTGGATCGTTCT	TTGCGTCCGCGTGGCGACGGATTTGCGTCCGCGTGGCGACGG	TGACTGGGCTTCATATATGCCACACACATCACGAATCTGGAC	TTGCGTCCGCGTGGCGACGG	CACACAAAGGACCCTACTCCC
TTGATCTCGCTGGATCGTTCT	TTGCGTCCGCGTGGCGACGGATTTGCGTCCGCGTGGCGACGG	ATAAATTGCCAAACTTGGTCCAAAAGTCCGTCCTGTCCAACG	TTGCGTCCGCGTGGCGACGG	CACACAAAGGACCCTACTCCC
Barcode_adapter_40
TTGATCTCGCTGGATCGTTCT	CCCGTCCAAGAGGGCTCGTAATCCCGTCCAAGAGGGCTCGTA	GGTCCATGCCAGACCGATCCTCATTATTTATTATGAATTCTA	CCCGTCCAAGAGGGCTCGTA	CACACAAAGGACCCTACTCCC
TTGATCTCGCTGGATCGTTCT	CCCGTCCAAGAGGGCTCGTAATCCCGTCCAAGAGGGCTCGTA	TAATTAATAATGTGCATTTTAAGTTGCCAGCGCAGTCAGTCT	CCCGTCCAAGAGGGCTCGTA	CACACAAAGGACCCTACTCCC
TTGATCTCGCTGGATCGTTCT	CCCGTCCAAGAGGGCTCGTAATCCCGTCCAAGAGGGCTCGTA	CAGTCGAAATGCCTTTGACGTATTGGCTGCTGACGTATTTAT	CCCGTCCAAGAGGGCTCGTA	CACACAAAGGACCCTACTCCC
TTGATCTCGCTGGATCGTTCT	CCCGTCCAAGAGGGCTCGTAATCCCGTCCAAGAGGGCTCGTA	CTTGTTTTCTCGCTTCAACGTTTGGTATCCATGGATCTGGTC	CCCGTCCAAGAGGGCTCGTA	CACACAAAGGACCCTACTCCC
TTGATCTCGCTGGATCGTTCT	CCCGTCCAAGAGGGCTCGTAATCCCGTCCAAGAGGGCTCGTA	TGACAGAATTTATTTTAATTAGTGCGAGTGAGCTGTGAGCGG	CCCGTCCAAGAGGGCTCGTA	CACACAAAGGACCCTACTCCC
TTGATCTCGCTGGATCGTTCT	CCCGTCCAAGAGGGCTCGTAATCCCGTCCAAGAGGGCTCGTA	TGCCAAATGAGTCGATAGAAATGGGTGTACATATGTATGTAT	CCCGTCCAAGAGGGCTCGTA	CACACAAAGGACCCTACTCCC
TTGATCTCGCTGGATCGTTCT	CCCGTCCAAGAGGGCTCGTAATCCCGTCCAAGAGGGCTCGTA	GGCTTCGGGCATTTGGCAACTAACAACTGGCAAATGGCAAAC	CCCGTCCAAGAGGGCTCGTA	CACACAAAGGACCCTACTCCC
TTGATCTCGCTGGATCGTTCT	CCCGTCCAAGAGGGCTCGTAATCCCGTCCAAGAGGGCTCGTA	AATCATAGATCATGGCTAGGTTGATCAGTGATCACAGGCTGA	CCCGTCCAAGAGGGCTCGTA	CACACAAAGGACCCTACTCCC
TTGATCTCGCTGGATCGTTCT	CCCGTCCAAGAGGGCTCGTAATCCCGTCCAAGAGGGCTCGTA	ATGCCGACACAGTTGCGAAATATCTGCCTGGCAAAAGATCAA	CCCGTCCAAGAGGGCTCGTA	CACACAAAGGACCCTACTCCC
TTGATCTCGCTGGATCGTTCT	CCCGTCCAAGAGGGCTCGTAATCCCGTCCAAGAGGGCTCGTA	ATAGATAGCCGATCGTATCGATTACACACCGTTCGACTTCTG	CCCGTCCAAGAGGGCTCGTA	CACACAAAGGACCCTACTCCC
TTGATCTCGCTGGATCGTTCT	CCCGTCCAAGAGGGCTCGTAATCCCGTCCAAGAGGGCTCGTA	GGGTTCAGGTCAATTGCCCTCGGCTTAATGGTAATCGATATG	CCCGTCCAAGAGGGCTCGTA	CACACAAAGGACCCTACTCCC
TTGATCTCGCTGGATCGTTCT	CCCGTCCAAGAGGGCTCGTAATCCCGTCCAAGAGGGCTCGTA	ATGGAAGCGATACCACTGCAGCCGTCGGGAAGCTGTATCTTA	CCCGTCCAAGAGGGCTCGTA	CACACAAAGGACCCTACTCCC
TTGATCTCGCTGGATCGTTCT	CCCGTCCAAGAGGGCTCGTAATCCCGTCCAAGAGGGCTCGTA	TAGCTATTTAATGTTCTCAGATGCCGAGTCGCTGATAAGGCG	CCCGTCCAAGAGGGCTCGTA	CACACAAAGGACCCTACTCCC
TTGATCTCGCTGGATCGTTCT	CCCGTCCAAGAGGGCTCGTAATCCCGTCCAAGAGGGCTCGTA	ACTGCAGATGATCGCCGCGATTATCGGTAGCCCAGAAAAGCA	CCCGTCCAAGAGGGCTCGTA	CACACAAAGGACCCTACTCCC
TTGATCTCGCTGGATCGTTCT	CCCGTCCAAGAGGGCTCGTAATCCCGTCCAAGAGGGCTCGTA	TTCGGTCGCCCAAAATGCATACGAGAATGCGGCTCTCTCGCG	CCCGTCCAAGAGGGCTCGTA	CACACAAAGGACCCTACTCCC
TTGATCTCGCTGGATCGTTCT	CCCGTCCAAGAGGGCTCGTAATCCCGTCCAAGAGGGCTCGTA	TACATAAATATTATGCAGAGAAAGGGCAATCAATCCAGGCAT	CCCGTCCAAGAGGGCTCGTA	CACACAAAGGACCCTACTCCC
TTGATCTCGCTGGATCGTTCT	CCCGTCCAAGAGGGCTCGTAATCCCGTCCAAGAGGGCTCGTA	AAACATCTTAACAAATTATAAGGCCCGAGTGGCGCCCTCTTG	CCCGTCCAAGAGGGCTCGTA	CACACAAAGGACCCTACTCCC
TTGATCTCGCTGGATCGTTCT	CCCGTCCAAGAGGGCTCGTAATCCCGTCCAAGAGGGCTCGTA	TCGTTAAGTATCTCAACTAGTAGCCGCTAGGCAGCTACAGAA	CCCGTCCAAGAGGGCTCGTA	CACACAAAGGACCCTACTCCC
TTGATCTCGCTGGATCGTTCT	CCCGTCCAAGAGGGCTCGTAATCCCGTCCAAGAGGGCTCGTA	TGATCATCTCAACGACAGGCCATCGATCATCCATGGAATACC	CCCGTCCAAGAGGGCTCGTA	CACACAAAGGACCCTACTCCC
TTGATCTCGCTGGATCGTTCT	CCCGTCCAAGAGGGCTCGTAATCCCGTCCAAGAGGGCTCGTA	CGATGCTTTATGCTGGCGTGGTAGAAAGCGTGTTGGAAAATT	CCCGTCCAAGAGGGCTCGTA	CACACAAAGGACCCTACTCCC
TTGATCTCGCTGGATCGTTCT	CCCGTCCAAGAGGGCTCGTAATCCCGTCCAAGAGGGCTCGTA	ATCATCGTTGCTTGTGGTCTGGACTCCCGTCCCGTAGTTACC	CCCGTCCAAGAGGGCTCGTA	CACACAAAGGACCCTACTCCC
TTGATCTCGCTGGATCGTTCT	CCCGTCCAAGAGGGCTCGTAATCCCGTCCAAGAGGGCTCGTA	TGCCTTCCTGCCTTAATGATGCTCTCGACGCACCTTGAGCAC	CCCGTCCAAGAGGGCTCGTA	CACACAAAGGACCCTACTCCC
TTGATCTCGCTGGATCGTTCT	CCCGTCCAAGAGGGCTCGTAATCCCGTCCAAGAGGGCTCGTA	AAGATCTCTATCAGCGGGTTAACTCGTTTAGCATTTAGTTGC	CCCGTCCAAGAGGGCTCGTA	CACACAAAGGACCCTACTCCC
TTGATCTCGCTGGATCGTTCT	CCCGTCCAAGAGGGCTCGTAATCCCGTCCAAGAGGGCTCGTA	GCGCCTAACCAGCTAACTTTATCGTGTAGTTTGCATCTTGAT	CCCGTCCAAGAGGGCTCGTA	CACACAAAGGACCCTACTCCC
TTGATCTCGCTGGATCGTTCT	CCCGTCCAAGAGGGCTCGTAATCCCGTCCAAGAGGGCTCGTA	CCATGCCGTTTTCCCAGGACTATGGATTCTGGACTTGGCCAC	CCCGTCCAAGAGGGCTCGTA	CACACAAAGGACCCTACTCCC
TTGATCTCGCTGGATCGTTCT	CCCGTCCAAGAGGGCTCGTAATCCCGTCCAAGAGGGCTCGTA	CCTGTCTTATTAGGCGCAGACAGTGTCGTTTATATCATTTAT	CCCGTCCAAGAGGGCTCGTA	CACACAAAGGACCCTACTCCC
TTGATCTCGCTGGATCGTTCT	CCCGTCCAAGAGGGCTCGTAATCCCGTCCAAGAGGGCTCGTA	ATGTGTAACTTGTAGTTTTGGCAGCTCACGATCATCTGATCT	CCCGTCCAAGAGGGCTCGTA	CACACAAAGGACCCTACTCCC
TTGATCTCGCTGGATCGTTCT	CCCGTCCAAGAGGGCTCGTAATCCCGTCCAAGAGGGCTCGTA	CGAGCATCCAGGCAGGTGACACACGGGTTTTCGTGGCCACGA	CCCGTCCAAGAGGGCTCGTA	CACACAAAGGACCCTACTCCC
TTGATCTCGCTGGATCGTTCT	CCCGTCCAAGAGGGCTCGTAATCCCGTCCAAGAGGGCTCGTA	TGGTTAATTAGGGTTGTCCATGATTTATTGATCTGTCGAACT	CCCGTCCAAGAGGGCTCGTA	CACACAAAGGACCCTACTCCC
TTGATCTCGCTGGATCGTTCT	CCCGTCCAAGAGGGCTCGTAATCCCGTCCAAGAGGGCTCGTA	ACCTGTCTCAATGATTATGGACATTTATAAGCTGATGGTCTT	CCCGTCCAAGAGGGCTCGTA	CACACAAAGGACCCTACTCCC
TTGATCTCGCTGGATCGTTCT	CCCGTCCAAGAGGGCTCGTAATCCCGTCCAAGAGGGCTCGTA	CGGGTTATATGTTAATTACCTTTTGCCTAAGAGATTGTGTGG	CCCGTCCAAGAGGGCTCGTA	CACACAAAGGACCCTACTCCC
TTGATCTCGCTGGATCGTTCT	CCCGTCCAAGAGGGCTCGTAATCCCGTCCAAGAGGGCTCGTA	GAGAGCTTCCGTCCACCCGTATACCCAATCCAAATCCCTTCT	CCCGTCCAAGAGGGCTCGTA	CACACAAAGGACCCTACTCCC
TTGATCTCGCTGGATCGTTCT	CCCGTCCAAGAGGGCTCGTAATCCCGTCCAAGAGGGCTCGTA	TGGCCCAATCTTATCCAGCACGAACATATGTCGTTGTCAACC	CCCGTCCAAGAGGGCTCGTA	CACACAAAGGACCCTACTCCC
TTGATCTCGCTGGATCGTTCT	CCCGTCCAAGAGGGCTCGTAATCCCGTCCAAGAGGGCTCGTA	TGGCAGCTTGACCGCTACCGTTCAGCATCTGCAGATCCAAGG	CCCGTCCAAGAGGGCTCGTA	CACACAAAGGACCCTACTCCC
TTGATCTCGCTGGATCGTTCT	CCCGTCCAAGAGGGCTCGTAATCCCGTCCAAGAGGGCTCGTA	GCAGATAGCGGACTCACAAAGATGTCCTCTGGCCGAGGGACT	CCCGTCCAAGAGGGCTCGTA	CACACAAAGGACCCTACTCCC
TTGATCTCGCTGGATCGTTCT	CCCGTCCAAGAGGGCTCGTAATCCCGTCCAAGAGGGCTCGTA	CACTTGGCTACTTGAACCGAACAGAGTACCCAGAGCCAGCCA	CCCGTCCAAGAGGGCTCGTA	CACACAAAGGACCCTACTCCC
TTGATCTCGCTGGATCGTTCT	CCCGTCCAAGAGGGCTCGTAATCCCGTCCAAGAGGGCTCGTA	TGTCGCGTCCTTCTCAGTGCTCTGAAGTACATTTGCTTTATG	CCCGTCCAAGAGGGCTCGTA	CACACAAAGGACCCTACTCCC
TTGATCTCGCTGGATCGTTCT	CCCGTCCAAGAGGGCTCGTAATCCCGTCCAAGAGGGCTCGTA	GGAAGGCGCGACGAAGGACAATAGAAAATTATTACTTCAATT	CCCGTCCAAGAGGGCTCGTA	CACACAAAGGACCCTACTCCC
TTGATCTCGCTGGATCGTTCT	CCCGTCCAAGAGGGCTCGTAATCCCGTCCAAGAGGGCTCGTA	CGACAGACGACTGTGCTCAGGTACATGCATCTTGAGCAACTA	CCCGTCCAAGAGGGCTCGTA	CACACAAAGGACCCTACTCCC
TTGATCTCGCTGGATCGTTCT	CCCGTCCAAGAGGGCTCGTAATCCCGTCCAAGAGGGCTCGTA	GACACCGCCGCCCACGGGACACTTCACACCCAGCAAGGCGAG	CCCGTCCAAGAGGGCTCGTA	CACACAAAGGACCCTACTCCC
TTGATCTCGCTGGATCGTTCT	CCCGTCCAAGAGGGCTCGTAATCCCGTCCAAGAGGGCTCGTA	ACACCGCAAAACGACCTGTCCTGGGAATCCTTGGAATCCAAG	CCCGTCCAAGAGGGCTCGTA	CACACAAAGGACCCTACTCCC
[truncated: 434 more rows]
