# Supplementary material for: Multiple parameters shape the 3D chromatin structure of single nuclei at the doc locus in Drosophila
Source: Nat Commun. 2022 Sep 14;13:5375. doi: 10.1038/s41467-022-32973-y (PMC9474875; doi:10.1038/s41467-022-32973-y)
Supplement: Supplementary file 7 — Source Data [file 41467_2022_32973_MOESM7_ESM.zip]

Archive with 65 entries (60 files):
- SourceData/
- SourceData/Figure_4/
- SourceData/Figure_4/Fig_4_A_transcription.npy
- SourceData/Figure_4/Fig_4_B_OFF.npy
- SourceData/Figure_4/Fig_4_C_OFF.npy
- SourceData/Figure_4/Fig_4_B_ON.npy
- SourceData/Figure_4/Fig_4_A_IS_matrix.npy
- SourceData/Figure_4/Fig_4_C_ON.npy
- SourceData/Figure_4/Fig_4_D_OFF.npy
- SourceData/Figure_4/Fig_4_D_ON.npy
- SourceData/Figure_1/
- SourceData/Figure_1/Fig_1_B_loRes_nc11nc12.npy
- SourceData/Figure_1/Fig_1_B_hiRes_nc14.npy
- SourceData/Figure_1/Fig_1_B_loRes_nc14.npy
- SourceData/Figure_1/Fig_1_G.npy
- SourceData/Figure_1/Fig_1_E_shuffle.npy
- SourceData/Figure_1/Supp_Fig_1_B_loRes_nc14_detection_eff.npy
- SourceData/Figure_1/Supp_Fig_1_E_loRes_nc14_Rg.npy
- SourceData/Figure_1/Fig_1_D_shuffle.npy
- SourceData/Figure_1/Supp_Fig_1_B_loRes_nc14_barcodes_per_nuc.npy
- SourceData/Figure_1/Fig_1_E_data.npy
- SourceData/Figure_1/Supp_Fig_1_B_loRes_nc11nc12_detection_eff.npy
- SourceData/Figure_1/Fig_1_D_data.npy
- SourceData/Figure_1/Supp_Fig_1_E_loRes_nc11nc12_Rg.npy
- SourceData/Figure_1/Fig_1_I.npy
- SourceData/Figure_1/Fig_1_B_hiRes_nc11nc12.npy
- SourceData/Figure_1/Supp_Fig_1_B_loRes_nc11nc12_barcodes_per_nuc.npy
- SourceData/Figure_2/
- SourceData/Figure_2/Fig_2_A_loRes_nc14_Rg_TAD1_docTAD.npy
- SourceData/Figure_2/Supp_Fig_2_D_top.npy
- SourceData/Figure_2/Supp_Fig_2_E_bottom.npy
- SourceData/Figure_2/Supp_Fig_2_D_bottom.npy
- SourceData/Figure_2/Fig_2_E_nc14_doc-TAD.npy
- SourceData/Figure_2/Supp_Fig_2_A_nc11nc12.npy
- SourceData/Figure_2/Fig_2_H_Rg_IS.npy
- SourceData/Figure_2/Supp_Fig_2_B_nc14_TAD1.npy
- SourceData/Figure_2/Fig_2_F.npy
- SourceData/Figure_2/Supp_Fig_2_A_nc14.npy
- SourceData/Figure_2/Supp_Fig_2_B_nc11nc12_TAD1.npy
- SourceData/Figure_2/Supp_Fig_2_C.npy
- SourceData/Figure_2/Fig_2_E_nc11nc12_doc-TAD.npy
- SourceData/Figure_2/Fig_2_C_D_nc14_IS_matrix.npy
- SourceData/Figure_2/Fig_2_G.npy
- SourceData/Figure_2/Fig_2_B.npy
- SourceData/Figure_2/Supp_Fig_2_E_top.npy
- SourceData/Figure_2/Fig_2_C_D_nc11nc12_IS_matrix.npy
- SourceData/Figure_2/Fig_2_A_loRes_nc11nc12_Rg_TAD1_docTAD.npy
- SourceData/Figure_3/
- SourceData/Figure_3/Supp_Fig_3_C_ON.npy
- SourceData/Figure_3/Fig_3_E.npy
- SourceData/Figure_3/Fig_3_D_PWDmap_OFF.npy
- SourceData/Figure_3/Supp_Fig_3_B_doc TAD_OFF.npy
- SourceData/Figure_3/Fig_3_D_PWDmap_ON.npy
- SourceData/Figure_3/Fig_3_B_intra_ON.npy
- SourceData/Figure_3/Fig_3_E_PWDmap_ON.npy
- SourceData/Figure_3/Fig_3_B_inter_OFF.npy
- SourceData/Figure_3/Fig_3_B_inter_ON.npy
- SourceData/Figure_3/Supp_Fig_3_D_ON.npy
- SourceData/Figure_3/Supp_Fig_3_D_OFF.npy
- SourceData/Figure_3/Fig_3_D.npy
- SourceData/Figure_3/Supp_Fig_3_A_diff_ON_OFF.npy
- SourceData/Figure_3/Supp_Fig_3_B_doc TAD_ON.npy
- SourceData/Figure_3/Supp_Fig_3_C_OFF.npy
- SourceData/Figure_3/Fig_3_E_PWDmap_OFF.npy
- SourceData/Figure_3/Fig_3_B_intra_OFF.npy
